# Supplementary material for: Evolutionary Spread of Distinct O‐methyltransferases Guides the Discovery of Unique Isoaspartate‐Containing Peptides, Pamtides
Source: Adv Sci (Weinh). 2023 Nov 20;11(2):2305946. doi: 10.1002/advs.202305946 (PMC10787088; doi:10.1002/advs.202305946)
Supplement: Supplementary file 2 — Supporting Information [file ADVS-11-2305946-s002.xlsx]

## Sheet: PIMT_RiPPs
				PIMT		Enzyme 1		Enzyme 2		Enzyme 3		Enzyme 4		Enzyme 5		Enzyme 6		Precursor 1		Precursor 2		Precursor 3
RiPP?	Class	Type	Species	NCBI accession	Other name	NCBI Accession	Class	NCBI Accession	Class	NCBI Accession	Class	NCBI Accession	Class	NCBI Accession	Class	NCBI Accession	Class	NCBI Accession	Sequence	NCBI Accession	Sequence	NCBI Accession	Sequence	Note
Yes	Graspetides		Streptomyces albidoflavus	WP_129845396.1		WP_129845395.1	ATP-grasp											WP_129828416.1	MPITNPRTARPWGAARLAPYPTTTHVPYCRTEIDPLTQLGVALDRHGRVVEMGKHGTSTGTETNTTTSSDGQNNDQGHDQDSDKD
Yes	Graspetides		Streptomyces albidoflavus	WP_129828418.1		WP_129828417.1	ATP-grasp											WP_129828416.1	MPITNPRTARPWGAARLAPYPTTTHVPYCRTEIDPLTQLGVALDRHGRVVEMGKHGTSTGTETNTTTSSDGQNNDQGHDQDSDKD
Yes	Graspetides		Streptomyces albidoflavus	WP_129862657.1		WP_129862656.1	ATP-grasp											WP_129828416.1	MPITNPRTARPWGAARLAPYPTTTHVPYCRTEIDPLTQLGVALDRHGRVVEMGKHGTSTGTETNTTTSSDGQNNDQGHDQDSDKD
Yes	Graspetides		Streptomyces sp. CAI-21	WP_175508534.1		WP_175508535.1	ATP-grasp											WP_129828416.1	MPITNPRTARPWGAARLAPYPTTTHVPYCRTEIDPLTQLGVALDRHGRVVEMGKHGTSTGTETNTTTSSDGQNNDQGHDQDSDKD
Yes	Graspetides		Streptomyces albidoflavus	WP_146582601.1		WP_008413788.1	ATP-grasp											WP_129828416.1	MPITNPRTARPWGAARLAPYPTTTHVPYCRTEIDPLTQLGVALDRHGRVVEMGKHGTSTGTETNTTTSSDGQNNDQGHDQDSDKD
Yes	Graspetides		Streptomyces sp. S5	WP_121841296.1		WP_121841298.1	ATP-grasp											WP_121841300.1	MPITNPRTARPWGAARLAPYPTTTHVPYCKTEIDPLTQLGVALDRHGRVVEMGKHGTSTGTETNTTTSSDGQNNDQGHDQDSDKD
Yes	Graspetides		Streptomyces albidoflavus	WP_129816749.1		WP_129816748.1	ATP-grasp											WP_127450818.1	MPITSPRTARPWGAARLAPYPTTTHVPYCRTEIDPLTQLGVALDRHGRVVEMGKHGTSTGTETNTTTSSDGQNNDQGHDQDSDKD
Yes	Graspetides		Streptomyces sp. GF20	WP_159312751.1		WP_159312752.1	ATP-grasp											WP_127450818.1	MPITSPRTARPWGAARLAPYPTTTHVPYCRTEIDPLTQLGVALDRHGRVVEMGKHGTSTGTETNTTTSSDGQNNDQGHDQDSDKD
Yes	Graspetides		Streptomyces sp. B29(2018)	WP_127450823.1		WP_127450821.1	ATP-grasp											WP_127450818.1	MPITSPRTARPWGAARLAPYPTTTHVPYCRTEIDPLTQLGVALDRHGRVVEMGKHGTSTGTETNTTTSSDGQNNDQGHDQDSDKD
Yes	Graspetides		Streptomyces albidoflavus	AMM09499.1		AMM09498.1	ATP-grasp											AMM09497.1	MPITSPRTARPWGAARLAPYPTTTHVPYCKTEIDPLTQLGVALDRHGRVVEMGKHGTSTGTETNTTTSSDGQNNDQGHDQDSDKD
Yes	Graspetides		Streptomyces sp. SID8370	WP_018470464.1		WP_018470465.1	ATP-grasp											WP_018470466.1	MPITDPRTARPWGAARLAPYPTTTHVPYCRTEIDPLTQLGVALDRHGRVVEMGKHGTSTGTETNTTTSSDGQNNDQGHDQDSDKD
Yes	Graspetides		Streptomyces albidoflavus	WP_030773869.1		WP_030773865.1	ATP-grasp											WP_030773862.1	MPITNPRTARPWGAARLAPYPTTTHVPYCRTEIDPLTQLGVALDRHGQVVEMGKHGTSTGTETNTTTSSDGQNNDQGHDQDSDKD
Yes	Graspetides		Streptomyces sp. FR-008	WP_075986765.1		WP_075986764.1	ATP-grasp											WP_030773862.1	MPITNPRTARPWGAARLAPYPTTTHVPYCRTEIDPLTQLGVALDRHGQVVEMGKHGTSTGTETNTTTSSDGQNNDQGHDQDSDKD
Yes	Graspetides		Streptomyces albidoflavus	WP_129806813.1		WP_129804542.1	ATP-grasp											WP_030773862.1	MPITNPRTARPWGAARLAPYPTTTHVPYCRTEIDPLTQLGVALDRHGQVVEMGKHGTSTGTETNTTTSSDGQNNDQGHDQDSDKD
Yes	Graspetides		Streptomyces sp. SID8385	WP_161273501.1		WP_161273500.1	ATP-grasp											WP_030773862.1	MPITNPRTARPWGAARLAPYPTTTHVPYCRTEIDPLTQLGVALDRHGQVVEMGKHGTSTGTETNTTTSSDGQNNDQGHDQDSDKD
Yes	Graspetides		Streptomyces sp. NRRL F-6628	WP_037846106.1		WP_037846103.1	ATP-grasp											WP_030773862.1	MPITNPRTARPWGAARLAPYPTTTHVPYCRTEIDPLTQLGVALDRHGQVVEMGKHGTSTGTETNTTTSSDGQNNDQGHDQDSDKD
Yes	Graspetides		Streptomyces sp. McG2	WP_031178666.1		WP_031178667.1	ATP-grasp											WP_030773862.1	MPITNPRTARPWGAARLAPYPTTTHVPYCRTEIDPLTQLGVALDRHGQVVEMGKHGTSTGTETNTTTSSDGQNNDQGHDQDSDKD
Yes	Graspetides		Streptomyces albidoflavus	WP_129826517.1		WP_129826516.1	ATP-grasp											WP_129826515.1	MPITNPRTARPWGAARLAPYPTTTHVPYCKTEIDPLTQLGVALDRHGQVVEMGKHGTSTGTETNTTTSSDGQNNDQGHDQDSDKD
Yes	Graspetides		Streptomyces sp. S-2	WP_218461189.1		WP_129826516.1	ATP-grasp											WP_129826515.1	MPITNPRTARPWGAARLAPYPTTTHVPYCKTEIDPLTQLGVALDRHGQVVEMGKHGTSTGTETNTTTSSDGQNNDQGHDQDSDKD
Yes	Graspetides		Streptomyces sp. CAI-17	WP_176395891.1		WP_176395890.1	ATP-grasp											WP_176395889.1	MPITNPRSARPWGAARLAPYPTTTHVPYCRTEIDPLTQLGVALDRHGQVVEMGKHGTSTGTETNTTTSSDGQNNDQGHDQDSDKD
Yes	Graspetides		Streptomyces sp. SM9	WP_103506293.1		WP_103506294.1	ATP-grasp											WP_003949584.1	MPITNPRTARPWGAARLAPYPTTTHVPYCRTEIDPLTQLGVALDRHGQLVEMGKHGTSTGTETNTTTSSDGQNNDQGHDQDSDKD
Yes	Graspetides		Streptomyces albidoflavus	EFE82708.1		EFE82709.1	ATP-grasp											EFE82710.1	MPITNPRTARPWGAARLAPYPTTTHVPYCRTEIDPLTQLGVALDRHGQLVEMGKHGTSTGTETNTTTSSDGQNNDQGHDQDSDKD
Yes	Graspetides		Streptomyces albidoflavus	AGI89152.1		AGI89151.1	ATP-grasp											AGI89150.1	MPITNPRTARPWGAARLAPYPTTTHVPYCRTEIDPLTQLGVALDRHGQLVEMGKHGTSTGTETNTTTSSDGQNNDQGHDQDSDKD
Yes	Graspetides		Streptomyces sp. SM17	AWL33556.1		WP_010262349.1	ATP-grasp											AWL33557.1	MPITNPRTARPWGAARLAPYPTTTHVPYCRTEIDPLTQLGVALDRHGQLVEMGKHGTSTGTETNTTTSSDGQNNDQGHDQDSDKD
Yes	Graspetides		Streptomyces sp. DEF1AK	WP_008413785.1		WP_008413788.1	ATP-grasp											WP_003949584.1	MPITNPRTARPWGAARLAPYPTTTHVPYCRTEIDPLTQLGVALDRHGQLVEMGKHGTSTGTETNTTTSSDGQNNDQGHDQDSDKD
Yes	Graspetides		Streptomyces sp. CBG9	WP_186780976.1		WP_008413788.1	ATP-grasp											WP_186780977.1	MPITSPRTARPWGAARLAPYPTTTHVPYCRTEIDPLTQLGVALDRHGQVVEMGKHGTSTGTETNTTTSSDGQNNDQGHDQDSDKD
Yes	Graspetides		Streptomyces albidoflavus	WP_129804543.1		WP_129804542.1	ATP-grasp											WP_129804541.1	MPITNPRTARPWGAARLAPYPTTTHVPYCRTEIDPLTQLGVALDRHGQVVEMGKHGTSTGTETNTTTSSDGQNNDRGHDQDSDKD
Yes	Graspetides		Streptomyces sp. BV333	WP_217466601.1		WP_008746102.1	ATP-grasp											WP_151168926.1	MPITSPRAARPWGAARLAPYPTTTHVPYCRTEIDPLTQLGVALDRHGRVVEVGKHGTSTGTETNTTTSSDGQNNDQGHDQDSDKD
Yes	Graspetides		Streptomyces albidoflavus	PJT45684.1		PJT45683.1	ATP-grasp											PJT45682.1	MRITNPRTARPWGAARLAPYPTTTHVPYCRTEIDPLTQLGVALDRHGRVVEMGKHGTSTGTETNTTTSSDGQNNDQGHDQDSDKD
Yes	Graspetides		Streptomyces sampsonii	WP_067413967.1		WP_067413973.1	ATP-grasp											WP_067413976.1	MRITNPRTARPWGAARLAPYPTTTHVPYCRTEIDPLTQLGVALDRHGRVVEMGKHGTSTGTETNTTTSSDGQNNDQGHDQDGDKD
Yes	Graspetides		Streptomyces koyangensis	WP_203214881.1		WP_203214880.1	ATP-grasp											WP_203214879.1	MRITNPRTARPWGAARLAPYPTTTHVPYCKTGIDPLTQLGVALDRHGRVVEMGKHGTSTGTETNTTTSSDGQNNDQGHDQDSDKD
Yes	Graspetides		Streptomyces albidoflavus	WP_030699889.1		WP_008746102.1	ATP-grasp											WP_030699891.1	MPITSPRAARPWGAARLAPYPTTTHVPYRRTEIDPLTQLGVALDRHGRVVEMGKHGTSTGTETNTTTSSDGQNNDQGHDQDSDKD
Yes	Graspetides		Streptomyces sp. EAG2	WP_101281219.1		WP_101281218.1	ATP-grasp											WP_101281217.1	MPITSPHTARPWGAARLAPYPTTTHVPYCKTEIDPLTQLGVALDRHGQVVEMGKHGTSTGTETNTTTSSDGQNNDQGHDQDSDKD
Yes	Graspetides		Streptomyces koyangensis	WP_117349746.1		WP_008413788.1	ATP-grasp											WP_101281217.1	MPITSPHTARPWGAARLAPYPTTTHVPYCKTEIDPLTQLGVALDRHGQVVEMGKHGTSTGTETNTTTSSDGQNNDQGHDQDSDKD
Yes	Graspetides		Streptomyces albidoflavus	WP_059212836.1		WP_059212835.1	ATP-grasp											WP_059212834.1	MPITSPHTARPWGAARLAPYPTTPHVPYCRTEIDPLTQLGVALDRHGQVVEMGKHGTSTGTETNTTTSSDGQNNDQGHDQDSDKD
Yes	Graspetides		Streptomyces sp. SID4934	WP_093845275.1		WP_093845274.1	ATP-grasp											WP_093845273.1	MPITNPRTARPWGAARPWGAARLAPYPTTTHVPYCRSEIDPLTQLGVALDRHGQVVEMGKHGTSTGTETNTTTSSDGQNNDQGHDQDSDKD
Yes	Graspetides		Streptomyces sp. M10	WP_047470515.1		WP_047470512.1	ATP-grasp											WP_047470509.1	MPITSPRAARPWGADRLAPYPTTHVPYRRTEIDPLTQLGVALDRHGRVVEMGKHGTSTGTETNTTTSSDGQNNDQGHDQDSDKD
Yes	Graspetides		Streptomyces sp. WA1-19	WP_226965481.1		WP_226965480.1	ATP-grasp											WP_226965479.1	MPITSPRTARPWGAARLAPYPTTTHVPYRRTEIDPLTQLGVALDRHGRVVEMGKHGTSTGTETNTTTSSDGQNNDQDSDKD
Yes	Graspetides		Streptomyces griseofuscus	WP_125212587.1		WP_125208146.1	ATP-grasp											WP_125208145.1	MTTSVTLPSPTRPWGASRLAPYPTVIRRPHATVAIDPATQLGVFRDRVGQVVEMGKHGTSSGTETSTTTNSDSQNDQGHDQDSNQD
Yes	Graspetides		Streptomyces griseofuscus	WP_125208147.1		WP_125208146.1	ATP-grasp											WP_125208145.1	MTTSVTLPSPTRPWGASRLAPYPTVIRRPHATVAIDPATQLGVFRDRVGQVVEMGKHGTSSGTETSTTTNSDSQNDQGHDQDSNQD
Yes	Graspetides		Streptomyces murinus	WP_182787547.1		WP_182787545.1	ATP-grasp											WP_125208145.1	MTTSVTLPSPTRPWGASRLAPYPTVIRRPHATVAIDPATQLGVFRDRVGQVVEMGKHGTSSGTETSTTTNSDSQNDQGHDQDSNQD
Yes	Graspetides		Streptomyces sp. S816	WP_136101395.1		WP_086807609.1	ATP-grasp											WP_136101396.1	MTTSVTLPSPTRPWGASRLAPYPTVIRRPHATVAIDPATQLGVFRDRVGQVVEMGKHGTSSGTETSTTTNSDSKNDQGHDQDSNQD
Yes	Graspetides		Streptomyces murinus	WP_086807601.1		WP_086807609.1	ATP-grasp											WP_086807602.1	MTTSVTFPSPTRPWGASRLAPYPTVIRRPHATVAIDPATQLGVFRDRVGQVVEMGKHGTSSGTETSTTTNSDSKNDQGHDQDSNQD
Yes	Graspetides		Streptomyces sp. CRPSP2-6A1	WP_093682007.1		WP_093682024.1	ATP-grasp											WP_093682006.1	MTTSVTPPSPTRPWGASRLAPYPTVIRRPHATVTIDPATQLGVFRDRVGQVVEMGKHGTSSGTETSTTTNSDSQNDQGHDQDSNQD
Yes	Graspetides		Streptomyces murinus	WP_199573551.1		WP_199573550.1	ATP-grasp											WP_199573549.1	MTTSVTLPSLTRPWGASRLAPYPTVIRRPHATVAIDPTTQLGVFRDRVGQVVEMGKHGTSSGTETSTTTNSDSKNDQGHDQDSNQD
Yes	Graspetides		Streptomyces sp. HF10	WP_159701113.1		WP_159701110.1	ATP-grasp											WP_159701107.1	MTTSVALPSPTRPWGAGRLAPYPTVIRRPHATVAIDPSTQLGVFRDRVGQVVEMGKHGTSSGTETSTTTNSDSKNDQGHDQDSNQD
Yes	Graspetides		Streptomyces sp. NRRL F-6491	WP_053641746.1		WP_015654826.1	ATP-grasp											WP_053641745.1	MTTSFALPSPTRPWGASRLAPYPTVIRRPHATVAIDPTTQLGVFRDRVGQVVEMGKHGTSSGTETSTTTNSDSKNDQGHDQDSNQD
Yes	Graspetides		Streptomyces roseicoloratus	WP_128983421.1		WP_128983464.1	ATP-grasp											WP_128983419.1	MTTSVALPSPTRPWGAGRLAPYPAVIRRPHATVAVDPTTQLGVFRDRVGQVVEMGKHGTSSGTETSTTTNSDSRNDQGHDQDSTQD
Yes	Graspetides		Streptomyces sp. SID7814	WP_015033190.1		WP_078508867.1	ATP-grasp											WP_015033188.1	MTTAVALPSPTRPWGAGRLAPYPTITRRPHATVAIDPTTQLGVFRDRAGQVVEMGKHGTSSGTETSTTTNSDSRNDQGHDQDSNQD
Yes	Graspetides		Streptomyces sp. S1	WP_121832495.1		WP_121832506.1	ATP-grasp											WP_121832496.1	MTTSVALTSPTRPWGASRLAPYPTVIRRPHATVALDPTTQLGVFRDRVGQVVDMGKHGTSSGTETSTTTNSDSKNDQSHDQDSNQD
Yes	Graspetides		Streptomyces sp. WAC08241	WP_125664583.1		WP_125664604.1	ATP-grasp											WP_125664581.1	MTTSVALTSPTRPWGASRLAPYPTVIRRPHATVALDPTTQLGVFRDRVGQVLDMGKHGTSSGTETSTTTNSDSKNDQGHDQDSNQD
Yes	Graspetides		Streptomyces exfoliatus	WP_137989585.1		WP_137989586.1	ATP-grasp											WP_137989587.1	MTTSVELSSPTRPWGAGRLAPYPTVVRRPHATVAIDPTTQLGVFRDRVGQVVEMGKHGTSSGTETSTTTNSDSQNDQGHDQDSTQD
Yes	Graspetides		Streptomyces termitum	WP_189982043.1		WP_189982200.1	ATP-grasp											WP_189982045.1	MTTSVALPLPTRPWGAGRLAPYPTVIRRPHATVTIDPTTQLGVFRDRAGQMVEMGKHGTSSGTETSTTTNSDSRNDQGHDQDSNQD
Yes	Graspetides		Streptomyces sp. CoH27	WP_225101868.1		WP_225101867.1	ATP-grasp											WP_225101866.1	MTTSGVLPTLTRPWGASRLAPYPTIIRRPHATVAVDPTTQLGVFRDRAGQVVEMGKHGTSSGTETSTTTNSDSRNDQGHDQDSNQD
Yes	Graspetides		Streptomyces laurentii	BAU82822.1		BAU82821.1	ATP-grasp											BAU82820.1	MTASVVPSSPTRPWGAGRLAPYPTVIRRPHATVAIDPTTQLGVFRDRVGQVVEMGKHGTSSGTETSTTTNSDSRNDQGHDQDSTQD
Yes	Graspetides		Streptomyces sp. SID5469	WP_010987285.1		WP_037645792.1	ATP-grasp											WP_010987287.1	MTASVALPAPTRPWGVGRLAPYPTTIRQPHATVAIDPTTQLGVFRDRAGQVVEMGKHGTSSGTETSTTTNSDSKNDQGHDQDSSQD
Yes	Graspetides		Streptomyces sp. ISL-10	WP_215180663.1		WP_215180666.1	ATP-grasp											WP_215180667.1	MTTSAAVPTLTRPWGAGRLAPYPTTIRRPHATVAIDPTTQLGVFRDRAGQVVEMGKHGTSSGTETSTTTNSDSRNDQGHDQDSNQD
Yes	Graspetides		Streptomyces inhibens	WP_128510155.1		WP_181923908.1	ATP-grasp											WP_128510157.1	MTTSVVLPTLTRPWGAGRLTPYPTTIRRPHATVAVDPTTQLGVFRDRTGQVVEMGKHGTSSGTETSTTTNSDSRNDQGHDQDSSQD
Yes	Graspetides		Streptomyces hydrogenans	WP_190224828.1		WP_190224838.1	ATP-grasp											WP_190224827.1	MTTSVALLSPTRPWGAGRLAPYPTVIRRPHSTVAIDPTTQLGVFRDGAGQVIEMGKHGTSSGTETSTTTNADSRNDQGHDQDSNQD
Yes	Graspetides		Streptomyces sp. ISID311	WP_147247368.1		WP_147247464.1	ATP-grasp											WP_147247465.1	MIASTETTETITRPWGAGRLAPYPTTVRRPHATVAIDPATQLGVFRDRAGSVVEMGKHGTSSGTETSTTTNSDSQNDQGHDQDSTQD
Yes	Graspetides		Streptomyces sp. TM32	WP_129280072.1		WP_129280121.1	ATP-grasp											WP_129280073.1	MIALTDKTETITRPWGAGRLAPYPTTVRRPHATVAIDPATQLGVFRDRAGNVVEMGKHGTSSGTETSTTTNSDSQHDQGHDQDSTQD
Yes	Graspetides		Streptomyces sioyaensis	WP_129246577.1		WP_174857412.1	ATP-grasp											WP_174857413.1	MIALTDRTETITRPWGAGRLAPYPTTVRRPHATVAIDPATQLGVFRDRAGNVVEMGKHGTSSGTETSTTTNSDSQHDQGHDQDSTQD
Yes	Graspetides		Streptomyces coffeae	WP_201876971.1		WP_201876973.1	ATP-grasp											WP_215911210.1	MGSPSLIADGDRRPVSVPTAPPSVHSNRLRGAFVTTPDTQLAPARPWGVGRLAPYPTTVRRPHATVAIDPETQTGVYRDRAGNVVEMGKHGTSKGTETSTTTNSDSQNDQGHDQDSTQD
Yes	Graspetides		Streptomyces acididurans	WP_205358339.1		WP_205358340.1	ATP-grasp											WP_205358341.1	MTTVVEQPTASRPWGAGRLAPYPTTVQRPHASVTIDPDTQLGVFRDRAGQVVEMGKHGTSKGTETSTTTNSDSRNDQGHDQDSEQD
Yes	Graspetides		Streptomyces sp. NEAU-S7GS2	WP_109891844.1		WP_204165918.1	ATP-grasp											WP_109891842.1	MAAIAETETITRPWGAGRLAPYPTTVRRPHATVTIDPATQLGVFRDRAGNVVEMGKHGTSSGTETSTTTNSDSAPDQGHDQDSQQD
Yes	Graspetides		Streptomyces luteoverticillatus	WP_126916830.1		WP_010262349.1	ATP-grasp											WP_126916831.1	MSATTDTERVTSATNLTLVRPWCAGRLAPYPMTVRRPHATVTIDPATQLGVFRDRVGQVVEMGKHGTSQGTETSTTTNSDSRNDQGHDQDSEQD
Yes	Graspetides		Streptomyces sp. CHD11	WP_215205223.1		WP_215205281.1	ATP-grasp											WP_215205222.1	MPTSVAPPCLARPWGVSRLAPYPATIRRPHATVAVDPATQLGVFRDRDGHVVEMGKHGTSSGTETSTTTNSDSRNDQGHDQDSNQD
Yes	Graspetides		Streptomyces sp. SM1	WP_103540502.1		WP_103540516.1	ATP-grasp											WP_103540503.1	MPTSVAPPCLARPRGVSRLAPYPTTIRRPHATVAVDPATQLGVFRDRDGHVVEMGKHGTSSGTETSTTTNSDSRNDQGHDQDSNQD
Yes	Graspetides		Streptomyces kronopolitis	WP_189101276.1		WP_189101278.1	ATP-grasp											WP_189101280.1	MIATTETAKTTQATETTANATRPWGADRLAPYPNTVRRPHATVAIDPATQLGVFRDRAGDIVEMGKHGTSSGTETSTTTNADSQNDQGHDQDSTQD
Yes	Graspetides		Streptomyces sp. L-9-10	WP_129767951.1		WP_129767952.1	ATP-grasp											WP_129767953.1	MTAATGTESTTSATHLTTARPWGAGRLAPYPITVRRPHATVIIDPATQVGVFRDRSGRVVEMGKHGTSSGTETSTTTNSDSQNDQGHDQDSQQD
Yes	Graspetides		Streptomyces avicenniae	WP_052851305.1		WP_052851304.1	ATP-grasp											WP_052851303.1	MPATTGTASLTPSSPPILTQPWAVGRLGPYPTTIRRPHATVTVDPDTQLGVYRDRHGQVIEMGKHGTSTGTETATTTNADSKNDQGHDQDSEQD
Yes	Graspetides		Streptomyces sp. 9-7	WP_201801871.1		WP_201801806.1	ATP-grasp											WP_201801807.1	MAATAEIESATSATHPTGTRPWGAGRLAPYPTTLRRSHATVTVDPATQLGVFRDHAGQVVEMGKHGTSSGTETSTTTNADSQNDQGHDQDSQQD
Yes	Graspetides		Streptomyces sp. NRRL S-1448	WP_030417198.1		WP_030417197.1	ATP-grasp											WP_030417196.1	MAATAEIESATSATYPTSARPWGAGRLAPYPTTLRRSHATVTVDPATQLGVFRDHVGQVVEMGKHGTSSGTETSTTTNSDSQNDQGHDQDSQQD
Yes	Graspetides		Streptomyces sp. NRRL S-337	WP_030812188.1		WP_030812185.1	ATP-grasp											WP_030812182.1	MAATAEIESATSTTHLTGTRPWGAGRLAPYPTTLHRPHATVTVDPATQLGVFRDHAGQVVEMGKHGTSSGTETSTTTNSDSQNDQGHDQDSQQD
Yes	Graspetides		Streptomyces sp. CBMA370	WP_188267811.1		WP_188267810.1	ATP-grasp											WP_188267809.1	MTTPTRPWAAARLAPYPAVVRRPHATVSIDPATQLGVFRDRAGRVVERGRHGTGSGTETSTTTNSDSKNDQGHDQDSSQD
Yes	Graspetides		Streptomyces sp. F-1	WP_070027560.1		WP_177330002.1	ATP-grasp											WP_070027559.1	MSTSASPTPTRPWGASRLAPYPTTIRRPHATVSIDAETQLGVFRDRAGQVVEMGKHGTSSGTETSTTTNSDSRNDQGHDQDSSQDQ
Yes	Graspetides		Streptomyces lateritius	WP_221746607.1		WP_221746608.1	ATP-grasp											WP_221746609.1	MSTSALSTSIPPWGASRLAPYPTTVRRPHTTVTVDAVTQLGVFRDHSGQVVEMGKHGTSSGTETSTTTNSDSRNDQGHDQDSSQD
Yes	Graspetides		Streptomyces sp. SID5477	WP_007388546.1		WP_007388547.1	ATP-grasp											WP_007388548.1	MAISEPAREERVADSRTYIPPASTRPWAAGRLAPYPTVVHRPHATVTIDPATQLGVYRDRAGRVIEMGKHGTSSGTETATTTNSDSQNDQGHDQDSNQD
Yes	Graspetides		Streptomyces sp. NRRL WC-3753	KPC85328.1		KPC85327.1	ATP-grasp											KPC85326.1	MAISEPAREERVADSRTYIPPASTRPWAAGRLAPYPTVVHRPHATVTIDPATQLGVYRDRAGRVIEMGKHGTSSGTETATTTNSDSQNDQGHDQDSNQD
Yes	Graspetides		Streptomyces hundungensis	WP_120722603.1		WP_120722604.1	ATP-grasp											WP_120722605.1	MTSATQTTARPWGIGRLAPYPTTTYRPHATITINPATQLGVFRDRTGLVVEMGKHGTSSGTETSTTTNSDSKNDQGHDQDSNQD
Yes	Graspetides		Streptomyces sp. JJ66	WP_219048993.1		WP_219048992.1	ATP-grasp											WP_219048991.1	MAAIVDTPGTNAQLAVASPWGVGRLTPYPSTTRLPHARVTIDPVTQLGVFRDRHGQVVEMGKHGTSSGTETSTTTNSDSRNDQGHDQDSQQD
Yes	Graspetides		Streptomyces sp. WZ.A104	WP_096625788.1		WP_096625790.1	ATP-grasp											WP_096625792.1	MTTATQLATARPWGVGRLAPYPTTTHLPHATVSIDPDTQLGVFRDRAGQVVEMGKHGTSSGTETSTNTNSDSAPDQGHDQDSNQD
Yes	Graspetides		Streptomyces durbertensis	WP_182857122.1		WP_182857121.1	ATP-grasp											WP_228456686.1	MHATVSVDPRTQLGVFRDSLGEVVEMGKHGTLSGTETSTVTNSDSKNDQGHDQDSQQD
Yes	Graspetides		Streptomyces sp. SS06011	WP_164415036.1		WP_164415033.1	ATP-grasp											WP_164415031.1	MTTEIDASTAVRPWGAERLAPYPTTTRLLHSTVTIDPATQLGVFRDRAGQVVEMGKHGTSSGTETSTVTNSDSQNDQGHDQDSQQD
Yes	Graspetides		Streptomyces sp. SF28	WP_227048365.1		WP_227048364.1	ATP-grasp											WP_227048388.1	MTIAVDAPSPHRNPQAAGLRPWGAGRLTPYPVTARRPHATVTVDPVTQLGVFRDRAGQVVEMGRHGTSSGTETSTTTNSDSAPDQGHDQDSRQD
Yes	Graspetides		Streptomyces lunaelactis	WP_175260786.1		WP_175255607.1	ATP-grasp											WP_175255606.1	MTTPAGQLIPARPWGVGRLAPYPTTVRRPHATVTIDPETQTGVYRDRLGQVVEMGKHGTSSGTETSATTNSDSAPDQGHDQDSQQD
Yes	Graspetides		Streptomyces flavidovirens DSM 40150	WP_028810959.1		WP_028810958.1	ATP-grasp											WP_028810957.1	MTTSAEQLIPARPWGVGRLAPYPTTVRRPHATVTIDPGTQTGVYRDRLGQVVEMGRHGTSSGTETSTTTNSDSAPDQGHDQDSQQD
Yes	Graspetides		Streptomyces huasconensis	UFQ16241.1		UFQ16240.1	ATP-grasp											UFQ16239.1	MTTSAEQLIPARPWGAGRLAPYPTTVRRPHATVAIDPGTQTGVYRDRLGQVVEMGRHGTSSGTETSTTTNSDSAPDQGHDQDSQQD
Yes	Graspetides		Streptomyces sp. ISL-100	WP_214977886.1		WP_015033189.1	ATP-grasp											WP_214977888.1	MTSSAEQLTPARPWGAGRLAPYPATVHRPHATVSIDPLTQIGEFRDRLGQVVEMGKHGTSSGTETSTTTNSDSAPDQGHDQDSHQD
Yes	Graspetides		Streptomyces sp. RFCAC02	WP_129841952.1		WP_129841953.1	ATP-grasp											WP_129841954.1	MTTTTERFTAIRPWGADRLAPYPTTVRLPHVSVTIDPDTQLGVFRDRTGHVVEMGKHGTSKGTETSTTTNSDSANDQGHDQDSQQD
Yes	Graspetides		Streptomyces sp. SID3212	WP_161310878.1		WP_202533658.1	ATP-grasp											WP_161310876.1	MTTAVEQPATAPWGVGRLAPYPTTVQRPHASVAVDPGTQLGVFRDLSGRVVEMGAHGTSKGTETSTTTNSDSKNDQGQDQDSEQD
Yes	Graspetides		Streptomyces sp. F63	WP_210987532.1		WP_210987531.1	ATP-grasp											WP_210987627.1	MAPWGAGRLAPYPTTIRRPHASVTVDPGTQLGVFRDRDGLVVDMGAHGTGKGTETSTTTNSDSKNDQGHDQDSEQD
Yes	Graspetides		Streptomyces kasugaensis	WP_094791386.1		WP_052861938.1	ATP-grasp											WP_094791387.1	MAATAEIESATSATHLTTVRPWGVGRLAPYPTTVRRPHATVTIDPATQLGVFRDRAGLVVDMGRHGTSKGTETSTITNSDSRNDQGHDQDSEQD
Yes	Graspetides		Streptomyces yanglinensis	WP_103886502.1		WP_103886501.1	ATP-grasp											WP_103886500.1	MPVVQQPFVGPPWGTGRLAPYPTTVQRPHASVTIDPATQLGVFRDTAGHVVTMGAHGTSKGTETSTTTNSDSRNDQGHDQDSEQD
Yes	Graspetides		Streptomyces sp. NRRL F-5065	WP_030418191.1		WP_030418190.1	ATP-grasp											WP_030418189.1	MDTSVVSPSLARPWGAGRLAPYPVTVRRPHATVVIDPATQLGVYRDPAGQVVEMGKHGTSSGTETSTLTNSDSRNDQDSNQD
Yes	Graspetides		Streptomyces sp. TP-A0875	WP_053913984.1		WP_053914002.1	ATP-grasp											WP_053913983.1	MDTSVVSPSLARPWGAGRLAPYPVTVRRPHATVVIDPATQLGVYRDPAGQVVEMGKHGTSSGTETSTLTNSDSRNDQGHDQDSNQD
Yes	Graspetides		Streptomyces sp. ADI95-17	WP_124716749.1		WP_124716748.1	ATP-grasp											WP_124716747.1	MNTSVAFTTHARPWGASRLAPYPTTIRRPHATVTVDPATQLGVFRDRAGQVVEMGKHGTSSATETSTSTSSDGQSGNDQGHDQDSNQD
Yes	Graspetides		Streptomyces bohaiensis	WP_209314142.1		WP_209314143.1	ATP-grasp											WP_168086956.1	MTIAIETATRPWGAGRLAPYPTVTRRGHASVTIDPGTQLGVFTDQNGTVIDMGKHGTGKGTETSTTTNSDSAPDQGHDQDSEQD
Yes	Graspetides		Streptomyces sp. SN-593	WP_202235016.1		WP_202235017.1	ATP-grasp											WP_202238782.1	MAEQLTAPWGARRLAPYPASLHRPHATVSVDAGTQLGVFRDRAGQVVEMGAHGTSKGTETSTTTNSDSKNDQGHDQDAQQD
Yes	Graspetides		Streptomyces sp. SN-593	BBA98961.1		BBA98962.1	ATP-grasp											BBA98963.1	MKTIAEQLTAPWGARRLAPYPASLHRPHATVSVDAGTQLGVFRDRAGQVVEMGAHGTSKGTETSTTTNSDSKNDQGHDQDAQQD
Yes	Graspetides		Streptomyces fulvorobeus	WP_173313692.1		WP_173313691.1	ATP-grasp											WP_218900977.1	MSSSSPPVLGVSADSPYPTTVRRPHATVTIDPGTQTGVYRDRLGQVVEMGKHGTSSGTETSTTTNSDSAPDQGHDQDSQQD
Yes	Graspetides		Streptomyces sp. A1277	WP_136317347.1		WP_136317348.1	ATP-grasp											WP_136317349.1	MSTAVETGVRPWGAGRLAPYPTVTRLPHTSVTLDPDTQLGVYTDQTGTVIEMGKHGTSKGTETNTTTNSDSQNDQGHDQDSQQD
Yes	Graspetides		Streptomyces sp. W18L9	WP_181804957.1		WP_220213920.1	ATP-grasp											WP_181804959.1	MSTAVETGVRPWGAGRLTPYPTVTHRPYASVTLDPDTQLGVYTDRSGTVIEMGKHGTSKGTETSTNTNSDSAPDQGHDQDSEQD
Yes	Graspetides		Streptomyces sp. TR1341	WP_162134266.1		WP_128789769.1	ATP-grasp											WP_162134267.1	MTVTGQTALRPWGAGRLAPYPTVTHRPFVTVGVDPDTQLGVYTDHAGKPVEMGKHGTSKGTETSTNTNSDSAPDQGHDQDSEQD
Yes	Graspetides		Streptomyces sp. endophyte_N2	WP_128789770.1		WP_128789769.1	ATP-grasp											WP_128789768.1	MTVTGQTALRPWGAGRLAPYSTVTHRPFVTVGVDPDTQLGVYTDHAGKPVEMGKHGTSKGTETSTNTNSDSAPDQGHDQDSEQD
Yes	Graspetides		Streptomyces aureocirculatus	WP_030573458.1		WP_030573456.1	ATP-grasp											WP_030573452.1	MATPAQTAVRPWGAGRLAPYPKITHRPHASVTLEPDTQLGIYVDRTGKIIDMGKHGTSSGTETPTSTNSDSAPDQGHDQDSQQD
Yes	Graspetides		Streptomyces sp. SAJ15	WP_144385548.1		WP_186319215.1	ATP-grasp											WP_144385625.1	MTTATGLTATRPWGASRLAPYPTTVCRPHATVEVDPDTQLGVFRDRGGQVIEMGKHGTSAGTETPTTTNLDSQPDQGHDQDSQQD
Yes	Graspetides		Streptomyces sp. AJS327	WP_180930592.1		WP_180930591.1	ATP-grasp											WP_180930590.1	MTAVDAAPRAVRPWGAERLETYPTASRLPHATVTIDLSTQLGVFRDGAGRVVDMGKHGTGCGTETSTVTNSDSQNDQGHDQDSQQD
Yes	Graspetides		Streptomyces klenkii	WP_120760135.1		WP_120760138.1	ATP-grasp											WP_120760140.1	MSEHPVVVRPWGAGRLAPYPTTIRRLHTTVTIDADSQLGVFRDRCGLVVEMGKHGSSTGTETNTTTNSDSAPDQGHDQDSEQD
Yes	Graspetides		Streptomyces davaonensis JCM 4913	WP_015654825.1		WP_015654826.1	ATP-grasp											WP_015654827.1	MPTAVQAAERPWGAGRLGPYPTVTRRPHASVVIDPDTQLGVYLDHASQVIDMGKHGTSTGTETTTKTNSDSAPDEGHDQDSEQD
Yes	Graspetides		Streptomyces sp. Ag109_O5-1	WP_123980560.1		WP_123980558.1	ATP-grasp											WP_123980556.1	MPTAVQAADRPWGAGRLAPYPTVVHRPHASVVIDPDTQLGVYLDHAGQVIDMGKHGTSKGTETDTTTNADSAPDQGHDQDSEQDS
Yes	Graspetides		Streptomyces sp. MG28	WP_220645333.1		WP_220645334.1	ATP-grasp											WP_031112244.1	MSTAVKAAVRPWGTGRLGPYPTVTHRPHASVTLDPDTQLGVYLDHAGQVVEMGKHGTSKGTETKTATNSDSAPDQGHDQDSEQD
Yes	Graspetides		Streptomyces griseoviridis	WP_127179323.1		WP_127179322.1	ATP-grasp											WP_127179321.1	MSTTVTSDARPLGVGRLAPYPSVAHRPHASVTVDPDTQLGRYLDRGGRPVEMGRHGTGKGTETKTTTNSDSAPDEGHDQDSEQD
Yes	Graspetides		Streptomyces gardneri	WP_141296778.1		WP_141296779.1	ATP-grasp											WP_141296780.1	MTAHSTERPVGRPWGADRLAPNPATIRRRHTTVHIDPGTQTGVFRDRDGLVVEMGKHGTSSGTETNTTTNSDSAPDQGHDQDSQQD
Yes	Graspetides		Streptomyces sp. CB02613	WP_100560559.1		WP_100560558.1	ATP-grasp											WP_100560557.1	MATAVEPHMRPWGVDRLAPYPTVARRPHASVTLDPDTQLGIFTDHVGTVIEMGKHGTARGTETSTVTNSDSAPDQGHDQDSVQD
Yes	Graspetides		Streptomyces sp. CS014	WP_109198420.1		WP_109198421.1	ATP-grasp											WP_109198422.1	MATAVKPHMRPWGADRLAPYPTVSRRPHSSVTLDPDSQLGVFTDRAGTVMEMGKHGTARGTETSTVTNSDSAPDQGHDQDSVQD
Yes	Graspetides		Streptomyces sp. PTY087I2	OCC10506.1		OCC10507.1	ATP-grasp											OCC10508.1	MATAVEPHARPWGAERLAPYPTVAHRPHASVTLDPHTQLGVFTDRAGTVIEMGKHGTSRGTETSTTTNSDSAPDQGHDQDSEQD
Yes	Graspetides		Streptomyces zhihengii	WP_205378153.1		WP_205378152.1	ATP-grasp											WP_205378151.1	MSASVDPIGRPWGADRLAPFPTVAHRPHASVTLDPATQLGIFTDHLGMVIDMGKHGTSSGTETSTTTNSDSAPDQGHDQDSEQD
Yes	Graspetides		Streptomyces sp. b84	WP_097910780.1		WP_097910779.1	ATP-grasp											WP_097910778.1	MATATDPRLRPWGADRLAPYPTVTHLPHSSVALDPDTQLGIFADHVGTMVEMGKHGTAKGTETSTTTNSDSAPDQGHDQDSEQD
Yes	Graspetides		Streptomyces sp. CB00271	WP_073801464.1		WP_073801466.1	ATP-grasp											WP_073801467.1	MATATDPRLRPWGADRLAPYPTVTHLPHSSVALDPDTQLGIFADRVGTVVEMGKHGTAKGTETSTTTNSDSAPDQGHDQDSEQD
Yes	Graspetides		Streptomyces anulatus	WP_164218443.1		WP_164218445.1	ATP-grasp											WP_164218447.1	MTTATDPRLRPWGADRLAPYPTVTHLPHASVALDPDTQLGIFADRCGTVVEMGKHGTAKGTETSTTTNSDSAPDQGHDQDSEQD
Yes	Graspetides		Streptomyces kanamyceticus	WP_055545660.1		WP_055545657.1	ATP-grasp											WP_055545654.1	MSTAVEPRVRPWGADRLAPYPTVTHRPHTTVTLDPDSQLGVFTDHVGTVIEMGKHGTSKGTETSTTTNSDSAPDQGSDQDDEQD
Yes	Graspetides		Streptomyces albaduncus	WP_184760792.1		WP_184760405.1	ATP-grasp											WP_184760404.1	MTTNSTHDRLTPARPWGIGRLRPYPTTVKLPFTTVGLDPASQTGVFRDHLGHVVEMGKHGTSCGTETSTATNLDSQPDQGHDQDSQGD
Yes	Graspetides		Streptomyces griseoloalbus	GGV56072.1		GGV56068.1	ATP-grasp											GGV56063.1	MRADCPDCEDYREERATQIRTGRGDLGDLLTRVALHESTPRCMPRSQEPVRPDAEGVPMTTNSTHDRLTPARPWGLGRLRPYPTTVKLPFTTVGLDPASQTGVFRDHLGHVVEMGKHGTSCGTETSTATNLDSQPDQGHDQDSQGD
Yes	Graspetides		Streptomyces calvus	WP_142195180.1		WP_142195133.1	ATP-grasp											WP_142195132.1	MATNTTRDYLTPVRPWGIGRLRPYPTTVELRFTTVAIDPVSQTGVFRDHSGQVIEMGKHGTSSGTETCTATNLDSQPDQGHDQDSQRD
Yes	Graspetides		Streptomyces pharetrae CZA14	OSZ61563.1		OSZ61549.1	ATP-grasp											OSZ61562.1	MPAHSSPAALTPVRPWGLSRLAPYSTTTKLPYTTVVIDPTTQRGVFRDEQGRPVDMGKHGTSTGTETSTATNLDSQPDQGHDQDSQQD
Yes	Graspetides		Streptomyces glaucescens	WP_086740280.1		WP_086740270.1	ATP-grasp											WP_086740272.1	MPAHSIPAALTPVRPWGLSRLAPYSTTTKLPYTTVVIDPTTQRGVFRDEQGRPVDMGKHGTSSGTETSTATNLDSQPDQGHDQDSQQD
Yes	Graspetides		Streptomyces sp. JB150	WP_165999093.1		WP_165999094.1	ATP-grasp											WP_165999096.1	MPPHGTPADLTPVRPWGISRLAAYPTTMALPYATVTIDPMTQRGQFRDEQGRTVEMGKHGTSCGTETATATNLDSQPDQGHDQDSQQD
Yes	Graspetides		Streptomyces sp. TSRI0107	WP_079186627.1		WP_073938922.1	ATP-grasp											WP_073938297.1	MPAPTTPADDLTPVRPWGIGRLAPYPTTVKLPYASVTIDPTTQIGIFRDHHGEVVDMGKHGTSSGTETATATNLDSQPDQGHDQDSQQD
Yes	Graspetides		Streptomyces buecherae	WP_217201751.1		WP_217201749.1	ATP-grasp											WP_217201748.1	MSPYPSRVMMPFASVRIDAQTQLGVFRDERGQVVGMGKHGTSKGTETPTATNLDSQPDQGHDQDSAQD
Yes	Graspetides		Streptomyces sp. AC563	WP_187088294.1		WP_010987286.1	ATP-grasp											WP_187088300.1	MSPYPSRVMMSFASVRIDAQTQIGVFRDERGQVVEMGKHGTSKGTETPTATNLDSQPDQGHDQDSAQD
Yes	Graspetides		Streptomyces buecherae	WP_187061147.1		WP_187061146.1	ATP-grasp											WP_187061145.1	MSPYPSRVMMSFASVRIDAQTQLGVFRDERGQVVEMGKHGTSKGTETPTATNLDSQPDQGHDQDSAQD
Yes	Graspetides		Streptomyces autolyticus	WP_079257862.1		WP_079257861.1	ATP-grasp											WP_079260494.1	MAVVDAVSCRWGIDLKPWGKGVWAECATPGRLAPGRPWGLRRLGPYPTAAEVPFTTVTIDPDTQTGVFRDHAGLVVEMGRHGTSSATSTSTVTNLDSRNDAGSDQDSQQD
Yes	Graspetides		Streptomyces malaysiensis	WP_102934840.1		WP_102934839.1	ATP-grasp											WP_079260494.1	MAVVDAVSCRWGIDLKPWGKGVWAECATPGRLAPGRPWGLRRLGPYPTAAEVPFTTVTIDPDTQTGVFRDHAGLVVEMGRHGTSSATSTSTVTNLDSRNDAGSDQDSQQD
Yes	Graspetides		Streptomyces solisilvae	WP_206332575.1		WP_008749036.1	ATP-grasp											WP_079260494.1	MAVVDAVSCRWGIDLKPWGKGVWAECATPGRLAPGRPWGLRRLGPYPTAAEVPFTTVTIDPDTQTGVFRDHAGLVVEMGRHGTSSATSTSTVTNLDSRNDAGSDQDSQQD
Yes	Graspetides		Streptomyces sp. MnatMP-M27	WP_093701079.1		WP_093701078.1	ATP-grasp											WP_107440275.1	MTTMMTSKPSPLTPTGTGHPTHTQSLPCAEESVGIARLSVAATLRAWGLEDLVDDARLIASELATNAIRHATRHIPDPEQRSCFRLKVERPSDHLVRISTFDRSRTIPRIIEASETAESGRGMAVVDAVSCRWGIDLKPWGKGVWAECATPGRLAPGRPWGLRRLGPYPTAAEVPFTTVTIDPDTQTGVFRDHAGLVVEMGRHGTSSATSTSTVTNLDSRNDAGSDQDSQQD
Yes	Graspetides		Streptomyces sp. SID8382	WP_100807069.1		WP_100807070.1	ATP-grasp											WP_159398941.1	MTTMMTSKPSPLTPTGTGHPTHTQSLPCAEESVGIARLSVAATLRAWGLEDLVDDARLIASELATNAIRHATRHIPDPERRGRFRLKVERPSDHLVRISTFDRSRTIPRIIEASETAESGRGMAVVDAVSCRWGIDPKPWGKGIWAECATPGRLAPGRPWGLRRLGPYPTAAEVPFTTVTIDPDTQTGVFRDHAGLVVEMGRHGTSSATSTSTVTNLDSRNDAGSDQDSQQD
Yes	Graspetides		Streptomyces asiaticus	WP_211833566.1		WP_037954777.1	ATP-grasp											WP_078559299.1	MTVVEAVSCRWGIDSKPWGKGVWAECATPDRPAPGRPWGLRRLGPYPTAGEMPFITVTIDPDTQTGVFRDRAGLVVEMGRHGTSSATSTSTVTNLDSRNDAGSDQDSQQD
Yes	Graspetides		Streptomyces cangkringensis	WP_086883935.1		WP_037954777.1	ATP-grasp											WP_078559299.1	MTVVEAVSCRWGIDSKPWGKGVWAECATPDRPAPGRPWGLRRLGPYPTAGEMPFITVTIDPDTQTGVFRDRAGLVVEMGRHGTSSATSTSTVTNLDSRNDAGSDQDSQQD
Yes	Graspetides		Streptomyces sp. PRh5	WP_037954776.1		WP_037954777.1	ATP-grasp											WP_078559299.1	MTVVEAVSCRWGIDSKPWGKGVWAECATPDRPAPGRPWGLRRLGPYPTAGEMPFITVTIDPDTQTGVFRDRAGLVVEMGRHGTSSATSTSTVTNLDSRNDAGSDQDSQQD
Yes	Graspetides		Streptomyces malaysiensis	WP_167501917.1		WP_167501916.1	ATP-grasp											WP_167501915.1	MTTMMTSKPSPLTPTGTGHPTYTQSLPCAEESVGIARLSVAATLRAWGLEDLVDDARLIASELATNAIRHATRHIPDPQQRGCFRLKVERPGDHLVRISTFDRSRAVPRVVQATETAESGRGMAVVEAVASRWGIDPKPWGKGVWAECTTPERPTPVRPWGLRRLGPYPTTTEMPFTTVTIDPDTQTGVFRDRGGLVVEMGRHGTSSATSTSTVTNLDSRNDAGSDQDSQQD
Yes	Graspetides		Streptomyces sp. 11-1-2	WP_119989067.1		WP_119989065.1	ATP-grasp											WP_162953305.1	MAVVEAVSSRWGIDPKPWGKCVWAECATPGRLAPVRPWGLRRLGPYPTAAEMPFTTVTVDPDTQTGVFRDRDGLVVEMDRHGTSSATSTSTVTNLDSRNDAGSDQDSQQD
Yes	Graspetides		Streptomyces sp. AgN23	WP_210565349.1		WP_059144532.1	ATP-grasp											WP_079059409.1	MAVVDAVSSRWGIDPKPWGKGVWAECAIPDRPAPGRPWGLRRLGPYPMTAETPFTTVTIDPDTQTGVFRDRDGLVVEMGRHGTSSATSTSTVTNLDSRNDAGSDQDSQQD
Yes	Graspetides		Streptomyces violaceusniger	WP_059144533.1		WP_059144532.1	ATP-grasp											WP_079059409.1	MAVVDAVSSRWGIDPKPWGKGVWAECAIPDRPAPGRPWGLRRLGPYPMTAETPFTTVTIDPDTQTGVFRDRDGLVVEMGRHGTSSATSTSTVTNLDSRNDAGSDQDSQQD
Yes	Graspetides		Streptomyces antimycoticus	WP_086706660.1		WP_086706659.1	ATP-grasp											WP_079059409.1	MAVVDAVSSRWGIDPKPWGKGVWAECAIPDRPAPGRPWGLRRLGPYPMTAETPFTTVTIDPDTQTGVFRDRDGLVVEMGRHGTSSATSTSTVTNLDSRNDAGSDQDSQQD
Yes	Graspetides		Streptomyces sp. WAC05858	WP_125758138.1		WP_059144532.1	ATP-grasp											WP_079059409.1	MAVVDAVSSRWGIDPKPWGKGVWAECAIPDRPAPGRPWGLRRLGPYPMTAETPFTTVTIDPDTQTGVFRDRDGLVVEMGRHGTSSATSTSTVTNLDSRNDAGSDQDSQQD
Yes	Graspetides		Streptomyces violaceusniger	GDY54117.1		GDY54116.1	ATP-grasp											GDY54115.1	MTTCTTPSQPAPVRPWGLGRLGPYPTAAEVPFTTVTIDPDTQTGVFRDRAGLVVEMGRHGTSSATSTSTVTNLDSRNDAGSDQDSQQD
Yes	Graspetides		Streptomyces sp. NEAU-YJ-81	WP_208519678.1		WP_208519679.1	ATP-grasp											WP_208519814.1	MAVVDAISCRWGIDPKPWGKGVWAECATPGHLPRRETGAAPTAPSGHTKATYPKGEAVTTYHAPSQPEKVRPWGLRRLGPYPTTAEMPFTTVTIDPDTQTGVFRDRDGLVVEMGRHGTSSATSTSTVTNLDSRNDAGSDQDSQQD
Yes	Graspetides		Streptomyces hygroscopicus subsp. hygroscopicus	WP_066027484.1		WP_066027485.1	ATP-grasp												MPFTTVTIDPDTQTGVFRDRDGLVVEMGKHGTSSATSTSTVTNLDSRNDAGSDQDSQQD
Yes	Graspetides		Streptomyces sp. NBRC 109436	WP_064457413.1		WP_064457414.1	ATP-grasp											WP_079150394.1	MAVVEAVASRWGIDPKPWGKGVWAECTIPERPTPVRPWGLRRLGPYPAAAEMPFTTVTIDPDSQTGVFRDRDGLVVEMGKHGTSSATSTSTVTNLDSRNDAGSDQDSQQD
Yes	Graspetides		Streptomyces sp. NBRC 110028	WP_055555439.1		WP_055555437.1	ATP-grasp												MPITTVTVDPDTQIGVFRDRDGLVVEMGKHGTSSATSTSTVTNLDSRNDAGSDQDSQQD
Yes	Graspetides		Streptomyces sp. NBS 14/10	WP_089512306.1		WP_089512307.1	ATP-grasp											WP_089512308.1	MTTCTAPSHPASLHPWGLRRLGPYPTSAHMPFTTVTIDPDTQIGVFRDGDGRVVEMGKHGTSSATSTSTVTNLDSRNDAGHDQDSQQD
Yes	Graspetides		Streptomyces sp. MBT53	WP_201050015.1		WP_201050014.1	ATP-grasp											WP_201050013.1	MQTAARTAAHRPWGLRRLGPYPNTVKMPFTTVTVDPDTQAGVFRDAGGQVVEMGKHGTSSATSTSTVTNLDSKNDQGSDQDSQQD
Yes	Graspetides		Streptomyces sp. MBT62	WP_200711948.1		WP_200711949.1	ATP-grasp											WP_200711950.1	MQTAAPTAAHRPWGLRRLGPYPNTVKMPFTTVTVDPDTQAGVFRDAGGQVVEMGKHGTSSATSTSTVTNLDSKNDQGSDQDSQQD
Yes	Graspetides		Streptomyces violaceoruber	WP_030945406.1		WP_043204231.1	ATP-grasp											WP_030945401.1	MTANTTPHQLAPARPWGIGRLAPYPTTAQLPFTTVTVDPTTQTGVFYDHSGRVVEMGKHGTSSATGTSTSTNLDSQPDQGHDQDSQQD
Yes	Graspetides		Streptomyces sp. gCLA4	WP_183068962.1		WP_183068963.1	ATP-grasp											WP_183068964.1	MHAQLTHVRPWGLDRLGPYPNTVRLPFTTTTIDPYTQTGVFRDGAGHVVEMGKHGTSSGTETSTSTNLDSAPDSGHDQDSTQD
Yes	Graspetides		Streptomyces sp. YPW6	WP_216322546.1		WP_216322543.1	ATP-grasp											WP_216322542.1	MTTAVELSTVRPWGTARLAPYPTTIARPHASVSIDPDTQLGTFLDHAGHVVEMGKHGTGTGTETTTSTSSDGQSGNDQGSDQGSDTD
Yes	Graspetides		Streptomyces finlayi	WP_185298882.1		WP_185298883.1	ATP-grasp											WP_185298884.1	MTALASPTTVRPWGTGRLAPYPTTIPLPHASVSIDPDTQLGTFLDHAGRVVEMGKHGTSTGTETTTSTSSDGQSGNDQGSDQGSDTD
Yes	Graspetides		Streptomyces viridochromogenes	WP_033207227.1		WP_008413788.1	ATP-grasp											WP_033207229.1	MSTAVDLTTVRPWGIGRLAPYPTTIPRPHASVSVDPSTQLGVFLDHHGRVVEMGKHGTSSGTETSTSTSSDGQAGNDQGSDQDSNQD
Yes	Graspetides		Streptomyces albulus	WP_189858391.1		WP_189858389.1	ATP-grasp											WP_189858387.1	MQATAPENPRVAPWGISRMRPYPTVHQPGYTTATLDPTTQTTVFRDARGGVVEMGRHGTSKGTETSPQSTNLDSRNDTDSDQDSEQD
Yes	Graspetides		Streptomyces sp. CT34	WP_043264715.1		WP_043264714.1	ATP-grasp											WP_043264713.1	MQVTAPENPRVVPWGISRLRPYPSVHQPGYSTAELDPTTQTTVFRDARGGVVEMGKHGTAKGTETSPQSTNLDSRNDSDSDQDDEQD
Yes	Graspetides		Streptomyces natalensis ATCC 27448	WP_030067895.1		WP_030067896.1	ATP-grasp											WP_030067897.1	MQATATDRQHLPWGITRMRPYPSTYHPGYATAELDPATQLTVFRDERGGVVEMGKHGTAKGTETSPQSTNLDSRNDSDSDQDDEQD
Yes	Graspetides		Streptomyces sp. NBRC 110611	WP_066930524.1		WP_066930523.1	ATP-grasp											WP_066930522.1	MQTTATETPRIPWGIGRMRPYPSVHRPGYTTAELDPATQVTVFRDERGGVVEMGKHGTSKGTETSPQSTNQDSRNDTDHDQDDEQD
Yes	Graspetides		Streptomyces xiaopingdaonensis	WP_016908388.1		WP_016908389.1	ATP-grasp											WP_033196206.1	MSTTTTERPRIPWGITRMRPYPSTYQPGYATVELDPATQVAVFRDERGGVVEMGKHGTAKGTETSPQSTNLDSRNDTDHDQDDEQD
Yes	Graspetides		Streptomyces albus	WP_164439431.1		WP_030406229.1	ATP-grasp											WP_030406230.1	MLVTTTNRSLVPWGVSRMRPYPATYQPGYATAELDPATQVTVFRDEQGGVVEMGKHGTAKGTETSPQSTNLDSRNDTDHDQDDEQD
Yes	Graspetides		Streptomyces caniferus	WP_159481606.1		WP_159481605.1	ATP-grasp											WP_159481604.1	MQATATAPKRVPWGVSRMRPYPSVHQAGYATAELDPTTQTTVFRDTQGVVVDMGKHGTSKGTETSPQSTNQDSRNDTDHDQDSEQD
Yes	Graspetides		Streptomyces sp. 2224.1	WP_093637682.1		WP_093637680.1	ATP-grasp											WP_093639560.1	MHASTTAPKQIPWGISRMRPYPTVYQPAYATAELDAATQITVFRDTRGGVVEMGKHGTSKGTETSPQSTNQDSRNDTDHDQDSEQD
Yes	Graspetides		Streptomyces sp. FG7	QNF38879.1		QNF38878.1	ATP-grasp											QNF38877.1	MQTTSTARVSAPWGISRMRPYPHTCRLGYATAELDPVTQTTVFRDAHGTVLEMGKHGTSKGTETQPQSTNQDSRNDTDHDQDSEQD
Yes	Graspetides		Streptomyces ipomoeae	WP_181810992.1		WP_141581865.1	ATP-grasp											WP_141581863.1	MHQTTVTAQPRLPWGISWMRPYPSTYQPGYATAELDHVTQTTVFRDALGGVVELGKHGTSKGTETQPQSTNQDSRNDTDHDQDSEQD
Yes	Graspetides		Streptomyces ipomoeae	TQE35955.1		TQE35954.1	ATP-grasp											TQE35953.1	MHQTTVTAQPRLPWGISWMRPYPSTYQPGYATAELDHVTQTTVFRDALGGVVELGKHGTSKGTETQPQSTNQDSRNDTDHDQDSEQD
Yes	Graspetides		Streptomyces ipomoeae	WP_181800113.1		WP_009309334.1	ATP-grasp											WP_141581863.1	MHQTTVTAQPRLPWGISWMRPYPSTYQPGYATAELDHVTQTTVFRDALGGVVELGKHGTSKGTETQPQSTNQDSRNDTDHDQDSEQD
Yes	Graspetides		Streptomyces ipomoeae	TQE40456.1		TQE40457.1	ATP-grasp											TQE40458.1	MHQTTVTAQPRLPWGISWMRPYPSTYQPGYATAELDHVTQTTVFRDALGGVVELGKHGTSKGTETQPQSTNQDSRNDTDHDQDSEQD
Yes	Graspetides		Streptomyces ipomoeae 91-03	WP_048820170.1		WP_009309334.1	ATP-grasp											WP_009309382.1	MHQTTVTAQPRLPWGISRMRPYPSTYQPGYATAELDHVTQTTVFRDALGGVVELGKHGTSKGTETQPQSTNQDSRNDTDHDQDSEQD
Yes	Graspetides		Streptomyces ipomoeae 91-03	EKX66847.1		EKX66775.1	ATP-grasp											EKX66804.1	MHQTTVTAQPRLPWGISRMRPYPSTYQPGYATAELDHVTQTTVFRDALGGVVELGKHGTSKGTETQPQSTNQDSRNDTDHDQDSEQD
Yes	Graspetides		Streptomyces olindensis	KDN74690.1		KDN74689.1	ATP-grasp											KDN74688.1	MQTTTIAQRRLPWGISRMRPYPSTYQPGYATAELDPTSQTTVFRDAQGAIVEMGKHGTSKGTETHPQSTNQDSRNDTDHDQDSEQD
Yes	Graspetides		Streptomyces sp. NA02950	WP_176181692.1		WP_176181693.1	ATP-grasp											WP_176181694.1	MQTTTTAQPRIPWGISRMRPYPSTYQPGYATAELDPTTQTTVFRDSRGGVVEMGKHGTSKGTETQPQSTNQDSRNDTDHDQDSEQD
Yes	Graspetides		Streptomyces shenzhenensis	WP_121889308.1		WP_121889307.1	ATP-grasp											WP_121889306.1	MLAPAGSTRRIDEGEPVTSCTAPDQLTAVRPWGISRMRPYPSTYQPGYTTAAVDPATQTTVFRDEHGGIVEMGKHGTSKGTETNPQSTNQDSRNDTDHDQDSEQD
Yes	Graspetides		Streptomyces sp. DSM 40868	WP_030785826.1		WP_030785828.1	ATP-grasp											WP_030785830.1	MQKTAVRPWGISRMRPYPSVHQPGFATVAIDPATQTGVFRDAAGKVVEMGKHGTSKGTETNPQSTNLDSRNDSDHDQDSTQD
Yes	Graspetides		Streptomyces olivoreticuli subsp. olivoreticuli	WP_205519357.1		WP_116212954.1	ATP-grasp											WP_116212953.1	MQETALRPWGISRMRPYPATCRQPYATVTIDPDTQTGVFRDRAGHVVEMGKHGTSKGTETQPQSTNLDSRNDTDHDQDSEQD
Yes	Graspetides		Streptomyces sp. AA8	WP_168092430.1		WP_168092438.1	ATP-grasp											WP_168092429.1	MEESVVRPWGISRMRPYPTTYRQAYSTVTIDPDTQRGVFRNCAGQVVEMGKHGTSKGTETQPQSTNLDSRNDTDHDQDSEQD
Yes	Graspetides		Kitasatospora sp. SolWspMP-SS2h	WP_199528255.1		WP_111556084.1	ATP-grasp											WP_111556049.1	MTTTTLRPWGLNRLRPYPSVTVEPYATVTLDPLTQTGVFLDQGGDAVEMGKHGTSRGTETRPESTNQDSKNDTDHDQDTEQD
Yes	Graspetides		Kitasatospora sp. SolWspMP-SS2h	RAJ34635.1		RAJ34634.1	ATP-grasp											RAJ34633.1	MTTTTLRPWGLNRLRPYPSVTVEPYATVTLDPLTQTGVFLDQGGDAVEMGKHGTSRGTETRPESTNQDSKNDTDHDQDTEQD
Yes	Graspetides		Streptomyces sp. PRB2-1	WP_167983930.1		WP_167984012.1	ATP-grasp											WP_167983929.1	MQQTAARPWAIGRMRPYPRTTVQPFATVEIDPATQLGVFRDAGGLVVEMGKHGTSKGTETNPQSTNLDSRNDSDHDQDSTQD
Yes	Graspetides		Streptomyces sp. C	WP_007266497.1		WP_007266496.1	ATP-grasp											WP_007266495.1	MSITSPLPLAPWGSSRLAPYATTVPMPHASVTIDPVTQLGVFRDRNGCVVEMGQHGTASATGTSQTTSPDGQPGATDQSTDQDDQQD
Yes	Graspetides		Streptomyces sp. ISL-66	WP_215025434.1		WP_215025432.1	ATP-grasp											WP_215025429.1	MSIMSSAPVTPWGSSRLAPYTTIVQVPQASVTIDPATQLGVFRDRNGQVVEMGQHGTSSATGTTTQTSPDGGPGTTDQGSDQDDQQD
Yes	Graspetides		Streptomyces sp. A1136	WP_136213364.1		WP_136213365.1	ATP-grasp											WP_136213366.1	MSATSFAPVAPWGSSRLSPYTSTVQLPHASVTIDPDTQLGIRRDRHGRVVEMGQHGTSSGTGTTTSTSPDGGQGTGDQGSDQDSQQD
Yes	Graspetides		Streptomyces sp. SPB074	EDY44390.2		EDY44389.1	ATP-grasp											EDY44388.1	MTTTRPTVPPWGTTRPRPFPTTTLVPAVVAEIDPATQLGVARDRHGHVVALGGHGTGTAVETSTITSPDGQNGNDQGHDQSTDQD
Yes	Graspetides		Streptomyces sp. SPB074	WP_037869421.1		WP_008746102.1	ATP-grasp											WP_008746101.1	MTTTRPTVPPWGTTRPRPFPTTTLVPAVVAEIDPATQLGVARDRHGHVVALGGHGTGTAVETSTITSPDGQNGNDQGHDQSTDQD
Yes	Graspetides		Streptomyces sp. SID4926	WP_009068161.1		WP_010262349.1	ATP-grasp											WP_010262351.1	MTTTQRPVPPWGTTRLRPFPTTAVVPAVSTEIDPLTQLAVARDRSGRVVDLGGHGTGTAVETSTITSPDGQNGNDQGHDQSTDQD
Yes	Graspetides		Streptomyces sp. SPB074	EDY46746.2		EDY46747.1	ATP-grasp											EDY46748.1	MTNYVVPPWGTTRLRPFPSVAVVPAVSTEIDPDTQLGIRCDRFGRIVEMGKHGTGTAVETSTITSPDGQNGNDQGHDQNTDQDEGGS
Yes	Graspetides		Streptomyces sp. SPB074	WP_037870661.1		WP_008749036.1	ATP-grasp											WP_008749037.1	MTNYVVPPWGTTRLRPFPSVAVVPAVSTEIDPDTQLGIRCDRFGRIVEMGKHGTGTAVETSTITSPDGQNGNDQGHDQNTDQDEGGS
Yes	Graspetides		Streptomyces sp. SID11385	WP_164287752.1		WP_203607043.1	ATP-grasp											WP_164287748.1	MTNYVVPPWGTTRLRPFPSVTVVPAVSTEIDPDTQLGIRRDRFGRVVEMGKHGTGTAVETSTITSPDGQNGNDQGHDQNTDQDEGGS
Yes	Graspetides		Streptacidiphilus sp. P02-A3a	WP_182450801.1		WP_182450802.1	ATP-grasp											WP_182450803.1	MQNTLVRPWGLRRMRSYAVLHEVPFTTVEVNTVDQLGVFRDAEGTVVEMGKHGTLKGTNKQTPGSTNQDSRSDPDYQQDSDQD
Yes	Graspetides		Streptomyces buecherae	WP_187060005.1		WP_187060006.1	ATP-grasp											WP_187060007.1	MTNTVGRTALRPWGVGRMRPYPPIRPAGHARVGVDPATQLTVYWDSRGQVVEMGKHGTARGTETAAESTNMDSRNDTDHDQDSEQD
Yes	Graspetides		Streptomyces buecherae	WP_217189598.1		WP_187086064.1	ATP-grasp											WP_187060007.1	MTNTVGRTALRPWGVGRMRPYPPIRPAGHARVGVDPATQLTVYWDSRGQVVEMGKHGTARGTETAAESTNMDSRNDTDHDQDSEQD
Yes	Graspetides		Streptomyces buecherae	WP_217195382.1		WP_217195380.1	ATP-grasp											WP_187060007.1	MTNTVGRTALRPWGVGRMRPYPPIRPAGHARVGVDPATQLTVYWDSRGQVVEMGKHGTARGTETAAESTNMDSRNDTDHDQDSEQD
Yes	Graspetides		Streptomyces buecherae	WP_176163679.1		WP_176163678.1	ATP-grasp											WP_176163677.1	MTNTVGRTALRPWGVGRMRPYPPIRPAGHARVGVDPATQLTVYWDSRGQVIEMGKHGTARGTETAAESTNLDSRNDTDHDQDSEQD
Yes	Graspetides		Streptomyces sp. cf124	WP_093789890.1		WP_093789790.1	ATP-grasp											WP_093789891.1	MRLGLEPGPTLPAGIAHAQRLARSVNALCDHQENLAYRALGGEKAAVEAIDQPLRPWGLTRMESYPKPHVVATAVGLDPVSQRAVFHDSQGRPVEMGKHGTGSGTETRTQTSQGDGSGPSNTDEGHDQDADQD
Yes	Graspetides		Streptomyces sp. cf124	SFM99327.1		SFM99341.1	ATP-grasp											SFM99356.1	MAATPTVRSSASVERDRIPLDIETMRATARRLLAEEAEPPTPDELETLTLQLRGHIMVAVPEVEAAAGPLPEADVPRACALACVGEARMRLGLEPGPTLPAGIAHAQRLARSVNALCDHQENLAYRALGGEKAAVEAIDQPLRPWGLTRMESYPKPHVVATAVGLDPVSQRAVFHDSQGRPVEMGKHGTGSGTETRTQTSQGDGSGPSNTDEGHDQDADQD
Yes	Graspetides		Streptomyces sp. AC495_CC817	WP_215456213.1		WP_217177361.1	ATP-grasp											WP_217177407.1	MRLGLEPGPALPAGIAHAQRLARSVNALCDHHENLADHAPGSEKAAVEAIDQPLRPWGLTRMEPYPKPHAVAAAVGLDPVSQRAVFHDSQGRPVEMGKHGTGSGTETRTQTSQGDGSGPSNTDEGHDQDADRD
Yes	Graspetides		Streptomyces europaeiscabiei	WP_046705764.1		WP_060893950.1	ATP-grasp											WP_078935420.1	MRLGLEAGPTLPAGIAHAQRLARSVNALCDHHENLTTLELHADGARTGPTVRSLRPWGLSRMEPYPALHTVATAVALDPVSQTAVFHDTHGRPVEMGKHGTGSGTETRTQTSQGDGSGPSNTDEGHDQDADQD
Yes	Graspetides		Streptomyces europaeiscabiei	WP_060893949.1		WP_060893950.1	ATP-grasp											WP_078935420.1	MRLGLEAGPTLPAGIAHAQRLARSVNALCDHHENLTTLELHADGARTGPTVRSLRPWGLSRMEPYPALHTVATAVALDPVSQTAVFHDTHGRPVEMGKHGTGSGTETRTQTSQGDGSGPSNTDEGHDQDADQD
Yes	Graspetides		Streptomyces scabiei	WP_086751237.1		WP_086751238.1	ATP-grasp											WP_086751260.1	MRLGLEAGPTLPAGIAHAQRLARSVNALCDHHENLTTLELHADGARTDTTVSSLRPWGLSRMEPYPALHTVATAVALDPVSQTAVFHDTHGRPVEMGKHGTGSGTETRTQTSQGDGSGPSNTDEGHDQDADQD
Yes	Graspetides		Streptomyces ipomoeae	WP_141569853.1		WP_141569854.1	ATP-grasp											WP_048820239.1	MEPYPTVHAAATAVALDPASQTAVFHDLRGCPVELGKHGTGSGTETRTQTSQGDGSGPANSDEGHDQDSDQD
Yes	Graspetides		Streptomyces ipomoeae	WP_009310108.1		WP_141583451.1	ATP-grasp											WP_048820239.1	MEPYPTVHAAATAVALDPASQTAVFHDLRGCPVELGKHGTGSGTETRTQTSQGDGSGPANSDEGHDQDSDQD
Yes	Graspetides		Streptomyces sp. UNOB3_S3	WP_229348436.1		WP_229348437.1	ATP-grasp											WP_229348438.1	MNTTVQPWGLTRMEPYPSLITDAGEAVRLDPTTQTTVYHDALGRPMEMGKHGTGTGKETKTRTSQGDGSSSSNADEGHDQENDQD
Yes	Graspetides		Streptomyces orinoci	WP_109281631.1		WP_109281630.1	ATP-grasp											WP_109281629.1	MIRTARPADTGAPSYSESLPCRPESAGHARLLVTTACLAWGMPDLVEPGALVISELVGNAVEHTGSQRIDIMVARPDPQRLRVAVGDNSRTEPKRRAATLSDENGRGLTVVAALATHWGSDPLPCGKRVWADLLADTTRDHPSNEHRRSSDGEQDALMNQTMRPWGLSRMEPYGSLTVLPGRAVALDPATQTAVYQDPQGNRVEMGKHGTGTGKETKTRTSQGDGSGPSNADEGHDQESDQD
Yes	Graspetides		Streptomyces sp. TYQ1024	WP_185941513.1		WP_185941512.1	ATP-grasp											WP_185941511.1	MKATVRPWGLTRMEPYPSPITVTGTAATLDPVTQTTVYLDAQGRRVEIGKHGTGTGKETRTRTSQGDGSGPSNADEGHDQESDQD
Yes	Graspetides		Streptomyces eurocidicus	WP_228773108.1		WP_102920713.1	ATP-grasp											WP_102920712.1	MTETAPWGLTRMEPYPTVIPFTGRAVALDPQTQTTVYQDAEGRRVEMGKHGTGTGKETRTRTSQGDGSGPSNADEDSDQESDQD
Yes	Graspetides		Streptomyces eurocidicus	WP_102920911.1		WP_102920713.1	ATP-grasp											WP_102920712.1	MTETAPWGLTRMEPYPTVIPFTGRAVALDPQTQTTVYQDAEGRRVEMGKHGTGTGKETRTRTSQGDGSGPSNADEDSDQESDQD
Yes	Graspetides		Streptomyces sp. ISL-11	WP_215084075.1		WP_215084077.1	ATP-grasp											WP_215084079.1	MTEAAPWGLTRMEPYPTVIAFTAQAVALDPQTQTTVYQDAEGRRVEMGKHGTGTGQETRTRTSQGDGSGPSNADEGSDQESDQD
Yes	Graspetides		Streptomyces jumonjinensis	WP_153523891.1		WP_228388384.1	ATP-grasp											WP_228388374.1	MDQMVPWGLTRMEPYPTLGKPTGRVVGLDPETQTTIYEDAAGRRLEMGKHSTHRGVETDTTTNPGDGAGPDAMDEDADQRSEQDEAQDGA
Yes	Graspetides		Streptomyces alkaliphilus	WP_182606294.1		WP_194432435.1	ATP-grasp											WP_182606293.1	MREGIVFPWGLTRMESYPAVIRVAGRAVTLDAGTQTAVYQDAGGKIIDMGTHGTGTGLETKTRTSGDGQGPNSLDQGSDQESDQDQP
Yes	Graspetides		Streptomyces alkaliphilus	WP_143620882.1		WP_143620884.1	ATP-grasp											WP_143620886.1	MREGIVFPWGLTRMESYPAVIRVAGRAVTLDAGTQTAVYHDAGGKIIDMGTHGTGTGLETKTRTSGDGQGPNSLDQGSDQESDQDQP
Yes	Graspetides		Streptomyces calidiresistens	WP_182663822.1		WP_017564403.1	ATP-grasp											WP_182663835.1	MREGIVFPWGLTRMESYPAVIRVAGRAVMLDAATQTTVYHDSDGKIIDMGTHGTGTGLETKTRTSGDGQGPNSLDQGSDQESDQDQP
Yes	Graspetides		Streptomyces sp. ML694-90F3	BAP34761.1		BAP34760.1	ATP-grasp											BAP34759.1	MVRGEYGARRAPQERSIACGPPLNRNLQRHSGEIVISRSTSVPWGLSRMEPYPSARPETVDTVTLVGLDPLTQTGIYHDAAGNTVEMGKHSTHKAVETQSRTNPGDGAGPGVKDQDHDQRSEADQAQD
Yes	Graspetides		Streptomyces qinzhouensis	WP_146480829.1		WP_186768030.1	ATP-grasp											WP_146480831.1	MATKKQRVNNADLPWGLTRMRPFPAVAVVSVRAVGLDPLTQTAIYEDAAGHRLEMGKHSATHRCVETKTQTSRGDGSGPSNVDQGHDQRTEQDTAEE
Yes	Graspetides		Actinopolymorpha alba DSM 45243	WP_169512998.1		WP_020579961.1	ATP-grasp											WP_020579962.1	MDAKVNAIRPWGLSRMAPYRTILQLPEATLLLDPLTQTTQRLGADGQPISFPGHGSNTGTEQRTQVQTHDGQGPSSVDTDHSQDNDRD
Yes	Graspetides		Streptomyces sp. SM12	WP_103502810.1		WP_103502809.1	ATP-grasp											WP_103502808.1	MTQTPAPWGTQRMGPYAATTTVPQYTPVIDPETQIAVIVDKHGRTVELGSHGTSTSGLTPTTTTPGDGSSPGGATDADSTESYDQDQSSG
Yes	Graspetides		Streptomyces otsuchiensis	WP_130797386.1		WP_130797385.1	ATP-grasp											WP_103502808.1	MTQTPAPWGTQRMGPYAATTTVPQYTPVIDPETQIAVIVDKHGRTVELGSHGTSTSGLTPTTTTPGDGSSPGGATDADSTESYDQDQSSG
Yes	Graspetides		Streptomyces kasugaensis	WP_131122253.1		WP_131122254.1	ATP-grasp											WP_052859373.1	MTQTPAPWGTQRMGPYAATTTVPQYTPVIDPETQIAVIVDEHGRTVELGNHGTSTSGLTPTTTTPGDGSGPGGATDADSTESYDQDQSSG
Yes	Graspetides		Streptomyces kasugaensis	WP_094791479.1		WP_052859374.1	ATP-grasp											WP_052859373.1	MTQTPAPWGTQRMGPYAATTTVPQYTPVIDPETQIAVIVDEHGRTVELGNHGTSTSGLTPTTTTPGDGSGPGGATDADSTESYDQDQSSG
Yes	Graspetides		Streptomyces viridifaciens	WP_030280113.1		WP_072654352.1	ATP-grasp											WP_072654351.1	MTQTPAPWGTQRMGPYAATTTVPQYTPVIDPETQIAVIVDEHGRTVELGSHGTSTSGLTPTTTTPGDGSGPGGATDSDSTESYDQDQSSG
Yes	Graspetides		Streptomyces sp. ADI95-17	WP_124717929.1		WP_124717930.1	ATP-grasp											WP_124717931.1	MTQTPAPWGTQRMGPYAVTTTVPQYTPVIDPETQIAVIVDEHGRTVELGNHGTSTSGLTPTTTAPGDGSGPGGATDADSTESYDQDQSSG
Yes	Graspetides		Streptomyces sp. SAT1	WP_168720423.1		WP_168720422.1	ATP-grasp											WP_168720421.1	MAQTPAPWGTQRMGPYAATTTVPRYTPAIDPETQIAVIVDEHGRTVELGNHGTSTSGLTPTTTTPGDGSGPGGATDADSTESYDQDQSSG
Yes	Graspetides		Streptomyces sp. SID4917	WP_202449948.1		WP_093595545.1	ATP-grasp											WP_093595541.1	MTQTPAPWGTQRMGPYAATTTVPQYTPVIDPETQIAVLVDEQGRTVELGNHGTSTSGLTPTTTTPGDGSGPGGASDADTTESYDQDQSSG
Yes	Graspetides		Streptomyces sp. MnatMP-M17	WP_093595548.1		WP_093595545.1	ATP-grasp											WP_093595541.1	MTQTPAPWGTQRMGPYAATTTVPQYTPVIDPETQIAVLVDEQGRTVELGNHGTSTSGLTPTTTTPGDGSGPGGASDADTTESYDQDQSSG
Yes	Graspetides		Kitasatospora sp. SID7827	WP_014134743.1		WP_014134744.1	ATP-grasp											WP_014134745.1	MTQAPAPWGTQRMGPYAATTTVPQYTPVIDPETQIAVIVDEHGRTVELGSHGTSTSGLTPTTTTPGDGAGPGGATDSDSTESYDQDQSSG
Yes	Graspetides		Kitasatospora setae	WP_033258569.1		WP_014134744.1	ATP-grasp											WP_014134745.1	MTQAPAPWGTQRMGPYAATTTVPQYTPVIDPETQIAVIVDEHGRTVELGSHGTSTSGLTPTTTTPGDGAGPGGATDSDSTESYDQDQSSG
Yes	Graspetides		Streptomyces sp. LS1784	WP_224276535.1		WP_224276537.1	ATP-grasp											WP_224276539.1	MTQTLAPWGTQRMEPYAATTTVPTYTPVIDPETQIAVIVDEHGRTVELGSHGTSTSGLTPTTTTPGDGSGPGGATDADSTESYDQDQSSG
Yes	Graspetides		Streptomyces sp. SF28	WP_227046760.1		WP_227046761.1	ATP-grasp											WP_227046762.1	MTQMPAPWGTQRMGPYAATTAVPKCTPVIDPETQIAVIVDEHGRTVELGSHGTSTSGLTPTTTAPGDGAGPGGATDADSTESYDQDQSSG
Yes	Graspetides		Streptomyces sp. FH025	WP_207811772.1		WP_207811771.1	ATP-grasp											WP_207811774.1	MTQTPAPWGTQRMGPYAATIAVPQHTPVIDPETQIAVVVDEHGRTVELGSHGTSTSGLTPTTTLPGDGAGPGGATDADSTESYDQDQSSG
Yes	Graspetides		Streptomyces buecherae	WP_222624334.1		WP_187088672.1	ATP-grasp											WP_187060783.1	MTQTPPPWGTQRMGPYAATTSVPQYTPVIDPETQIAVIVDEHGRTVELGSHGTSTSGLTPTTTAPGDGAGPGAATDADSTESYDQDQSSD
Yes	Graspetides		Streptomyces buecherae	WP_187088673.1		WP_187088672.1	ATP-grasp											WP_187060783.1	MTQTPPPWGTQRMGPYAATTSVPQYTPVIDPETQIAVIVDEHGRTVELGSHGTSTSGLTPTTTAPGDGAGPGAATDADSTESYDQDQSSD
Yes	Graspetides		Streptomyces buecherae	WP_187060785.1		WP_187060784.1	ATP-grasp											WP_187060783.1	MTQTPPPWGTQRMGPYAATTSVPQYTPVIDPETQIAVIVDEHGRTVELGSHGTSTSGLTPTTTAPGDGAGPGAATDADSTESYDQDQSSD
Yes	Graspetides		Streptomyces buecherae	WP_222624933.1		WP_187060784.1	ATP-grasp											WP_187060783.1	MTQTPPPWGTQRMGPYAATTSVPQYTPVIDPETQIAVIVDEHGRTVELGSHGTSTSGLTPTTTAPGDGAGPGAATDADSTESYDQDQSSD
Yes	Graspetides		Streptomyces buecherae	WP_176163897.1		WP_176163898.1	ATP-grasp											WP_176163899.1	MTQTPPPWGTQRMGPYAATTSVPQYTPVIDPETQIAVIVDEHGRTVDLGSHGTSTSGLTPTTTAPGDGAGPGTATDADSTESYDQDQSSD
Yes	Graspetides		Streptomyces sp. S6	QCW78127.1		QCW78128.1	ATP-grasp											QCW78129.1	MGPYAVTTTVARNTPVIDPETQIAVIVDDDGRTVELGNHGTSTSGLTPTTTTPGDGSGPGGATDSDSTESYDQDQSSG
Yes	Graspetides		Streptomyces sp. SID7909	WP_164628782.1		WP_164628781.1	ATP-grasp											WP_026171287.1	MTQSTAPWGTQRMGPYAATAEVPAYVPVIDPETQIAVIVDERGRTVELGNHGTSTSGLTPTSTSPGDGSGPGGASDSDSTESYDQDQSSG
Yes	Graspetides		Streptomyces sp. SID4923	WP_018101304.1		WP_018101305.1	ATP-grasp											WP_026171287.1	MTQSTAPWGTQRMGPYAATAEVPAYVPVIDPETQIAVIVDERGRTVELGNHGTSTSGLTPTSTSPGDGSGPGGASDSDSTESYDQDQSSG
Yes	Graspetides		Streptomyces sp. SID2563	WP_202540874.1		WP_161206716.1	ATP-grasp											WP_161206717.1	MNQTTAPWGTRRMGPYAATAEIPAYEPVIDPETQIAIIVDERGQAVELGNHGTSTSGLTPTSTSPGDGSGPGGASDSDSTESYDQDQSSG
Yes	Graspetides		Kitasatospora xanthocidica	WP_189921266.1		WP_189921264.1	ATP-grasp											WP_229928942.1	MGPYAATSTVPRHAPVIDPETQIAVIVDEYGRTVELGGHGTSTSGLTPTTTTPGDGAGPGGATDADSTESYDQDQSSG
Yes	Graspetides		Streptomyces sp. SUK 48	WP_153814120.1		WP_153814119.1	ATP-grasp											WP_153814118.1	MPQTPAPWGTRRMAPFAATTTVPRYTPVIDPETQIAVIVDEHGRTVELGKHGTSTNGLTPTTTTPGDGSGPGGATDADSTESYDQDESSD
Yes	Graspetides		Streptomyces sp. SID9124	WP_203593274.1		WP_164637124.1	ATP-grasp											WP_164637134.1	MTQTIAPWGTQRMGPYADADEVPAYAPSIDPETQIAVTVDERGRTVELGSHGTSTSGLTPTSTSPGDGSGPGGASDADSTESYDQDQSSD
Yes	Graspetides		Streptomyces triticirhizae	WP_122182708.1		WP_122182709.1	ATP-grasp											WP_122182710.1	MTRTPAPWGTLRMEPYAATTTTPQYTPVIDPGTQIAVIVDEQGRTVELGSHGTSTSGLTPTTTSPGDGAGPGVATDADSTESYDQDQSSG
Yes	Graspetides		Streptomyces avicenniae	WP_052850529.1		WP_052850528.1	ATP-grasp											WP_052850527.1	MTQLPAPWGTGRMGPYAAAVEVPRSTPVIDPETQIALIVDENGRTVELGAHGTSTSGLTPTTTSPGDGAAPEVASDADSTESYDQDESSG
Yes	Graspetides		Streptomyces sp. XY431	KOV31763.1		KOV31680.1	ATP-grasp											KOV31681.1	MTQTPAPWGIGRMGPYPATATLPAFTPVIDPETQIAVIVDRNGRTVELGSHGTSTSGVTPTRTSPGDGATPGGATDSDVTESYDQDQSSG
Yes	Graspetides		Streptomyces sp. XY431	WP_053646245.1		WP_053646247.1	ATP-grasp											WP_053646249.1	MTQTPAPWGIGRMGPYPATATLPAFTPVIDPETQIAVIVDRNGRTVELGSHGTSTSGVTPTRTSPGDGATPGGATDSDVTESYDQDQSSG
Yes	Graspetides		Kitasatospora sp. MBT66	WP_043472309.1		WP_043472307.1	ATP-grasp											WP_043472305.1	MTQTPAPWGTGRMRPYPATATLPAFTPVIDPDTQIAVIVDENGRTVELGSHGTSTSGVTPTQTSPGDGSTPGGATDSDVTESYDQDQSSG
Yes	Graspetides		Streptomyces sp. NRRL F-6131	WP_030307503.1		WP_030307505.1	ATP-grasp											WP_030307506.1	MTQTPVPWGIGRMGPYAATATLPAFTAVIDPETQIAVIMDDNGRTVELGSHGTSTSGVTPTQTSPGDGATPGGASDSDVTESYDQDQSSG
Yes	Graspetides		Streptomyces sp. 1331.2	WP_097238363.1		WP_097238364.1	ATP-grasp											WP_097238365.1	MTQTPAPWGTSRMGPYTATATLPAFTPIIDPETQIAVIVDENGRTVELGSHGTSTSGVTPTQTTPGDGAAPGGATDSDVTESYDQDQSSG
Yes	Graspetides		Streptomyces rubellomurinus subsp. indigoferus	KJS55901.1		KJS55902.1	ATP-grasp											KJS55903.1	MTHTPAPWGTSRMGPYAATVTLPAFTPVIDPETQIAVIVDEHGRTVELGSHGTSTSGVTPTQTTPGDGAAPGGATDSDVTESYDQDQSSG
Yes	Graspetides		Kitasatospora xanthocidica	WP_117487389.1		WP_003948705.1	ATP-grasp											WP_049649910.1	MTQTPAPWGISRMGPYPATATLPSFTPVIDPETQIAVIVDENGRTLELGSHGTSTSGVTPTHTSPGDGAKPGGATDSDVTESYDQDQSND
Yes	Graspetides		Streptomyces sp. CB02056	WP_049649912.1		WP_074000965.1	ATP-grasp											WP_074000966.1	MTQTPAPWGISRMGPYPATATLPSFTPVIDPETQIAVIVDENGRTVELGNHGTSTSGLTPTHTSPGDGAKPGGATDSDVTESYDQDQSSG
Yes	Graspetides		Streptomyces sp. HF10	WP_159702035.1		WP_159702038.1	ATP-grasp											WP_159702041.1	MTQPPAPWGTRRMGPYAATVTAPRYMPVIDPETQIAVIVDGHGRSVEWGKHGTSTNGLTPTMTTPGDGSGPDGATDADSTESYDQDESSD
Yes	Graspetides		Streptomyces collinus	WP_145489039.1		WP_145489041.1	ATP-grasp											WP_145489042.1	MTQPPAPWGTRRMGPYAATVTVPRYMPVIDPETQIAVIVDGHGRSVEWGKHGTSTNGLTPTMTTPGDGSGPDGATDADSTESYDQDESSD
Yes	Graspetides		Streptomyces harbinensis	WP_176128576.1		WP_176128575.1	ATP-grasp											WP_176128574.1	MTQTRAPWGTQRMGPYAVTTTSPQYTPVIDPETQIAMIVDQQGRTVELGGHGTSTSGLTSTKTVPGDGAAPGGPSDTDSMESYDQDESSG
Yes	Graspetides		Streptomyces sp. AA0539	WP_019434870.1		WP_019434869.1	ATP-grasp											WP_026047609.1	MTQTRAPWGTQRMGPYAVTTTSPQYTPVIDPETQIAVIVDEQGRTVELGGHGTSTSGLTSTKTVPGDGAAPGGPSDTDSMESYDQDESSG
Yes	Graspetides		Streptomyces nitrosporeus	WP_150488267.1		WP_150488268.1	ATP-grasp											WP_229888510.1	MATATVPEYTPVIGPETQIAVVVDEDGRTVEWGSHGTSTSGLTPTTTMPGDGSGPGGATDTDSTESYDQDQNSD
Yes	Graspetides		Streptomyces koyangensis	WP_117349945.1		WP_117349944.1	ATP-grasp											WP_117349943.1	MSRTIAPWGTSRMRPYVATVPVPQATPTIDPETQIALIVGEDGRTVELGGHGTSTSGLTPTTTTPGDGAGPGGATDADSTESYDQDQSDG
Yes	Graspetides		Streptomyces sp. MBRL 601	KIX78447.1		KIX78446.1	ATP-grasp											KIX78445.1	MSRTIAPWGTSRMRPYVATVPVPQATPTIDPETQIALIVGEDGRTVELGGHGTSTSGLTPTTTTPGDGAGPGGATDADNTESYDQDQSDG
Yes	Graspetides		Streptomyces sp. EAG2	WP_101278695.1		WP_003948705.1	ATP-grasp											WP_101278696.1	MSRTIAPWGTSRMRPYVATVPVPQATPTIDPETQIALIVGEDGRTVELGGHGTSTSGLTPTTTTPGDGAGPGGATDADNTESYDQDQSDG
Yes	Graspetides		Streptomyces sp. KE1	WP_047138924.1		WP_047138925.1	ATP-grasp											WP_047138926.1	MSSTITPWGTGRMRPYVATATIPQATPTIDPDTQIALIVGEDGRTVELGGHGTSTSGLTPTTTMPGDGAGPGGSTDADSTESYDQDQSDG
Yes	Graspetides		Streptomyces albidoflavus	WP_003948704.1		WP_003948705.1	ATP-grasp											WP_015507709.1	MSSTITPWGTGRMRPYVATAPVPQATPTIDPDTQIALIVGEDGRTVELGGHGTSTSGLTPTTTMPGDGAGPGGSTDADSTESYDQDQSDG
Yes	Graspetides		Streptomyces sp. SID7817	WP_202550685.1		WP_003948705.1	ATP-grasp											WP_015507709.1	MSSTITPWGTGRMRPYVATAPVPQATPTIDPDTQIALIVGEDGRTVELGGHGTSTSGLTPTTTMPGDGAGPGGSTDADSTESYDQDQSDG
Yes	Graspetides		Streptomyces albus	WP_040252289.1		WP_040252286.1	ATP-grasp											WP_078845078.1	MAVVPTETEARRDGGAERVPQTHVPWGAQRMGPYAATSTISRYMPVIDPQTQIALIVDKHGRTVELGGHGTSTSGLTPTTTSPGDGAGPGGATDADSTESYDQDQGSD
Yes	Graspetides		Kitasatospora sp. MY 5-36	WP_049649145.1		WP_049649146.1	ATP-grasp											WP_049649147.1	MTQTPVPWGIGRMTPYAATTATLPALTPVIDPETQIAVVVDEDGRTVELGSHGTSTSGLTPTSTRPGDGAAPGGATDADSTESYDQDQSGS
Yes	Graspetides		Kitasatospora xanthocidica	WP_117485793.1		WP_117485791.1	ATP-grasp											WP_049649147.1	MTQTPVPWGIGRMTPYAATTATLPALTPVIDPETQIAVVVDEDGRTVELGSHGTSTSGLTPTSTRPGDGAAPGGATDADSTESYDQDQSGS
Yes	Graspetides		Streptomyces sp. CB02056	WP_074003256.1		WP_074003254.1	ATP-grasp											WP_049649147.1	MTQTPVPWGIGRMTPYAATTATLPALTPVIDPETQIAVVVDEDGRTVELGSHGTSTSGLTPTSTRPGDGAAPGGATDADSTESYDQDQSGS
Yes	Graspetides		Kitasatospora aureofaciens	WP_033353460.1		WP_033353459.1	ATP-grasp											WP_033353457.1	MTTAPWGTTRMGPYPESGPFPALTPVIDPQTQVAVFVDEHGRTVEMGAHGTSTSGLTPTTTSPGDGAGPGGATDADSTESYDQDQSSG
Yes	Graspetides		Streptomyces sp. Termitarium-T10T-6	SCE12533.1		SCE12514.1	ATP-grasp											SCE12495.1	MSTMTHTPAPWGTGRMGPYEDAVAVPRFTPVLDPETQVALVVDEYGRAVEMGGHGTSTSGLTPTHTTPGDGAAPGGATDSDSTESYDQGQSA
Yes	Graspetides		Streptomyces sp. CB02613	WP_100564134.1		WP_100564136.1	ATP-grasp											WP_100564213.1	MTHTPAPWGTGRMGPYEDAVAVPRFTPVLDPETQVALVVDEYGRAVEMGGHGTSTSGLTPAHTTPGDGAAPGGATDSDSTESYDQDQSA
Yes	Graspetides		Streptomyces sp. CNS654	WP_032762123.1		WP_032762122.1	ATP-grasp											WP_032762309.1	MTHTPAPWGTGRMGPYEDAVAVPRFTPVLDPETQVALVVDEYGRAVEMGGHGTSTSGLTPTHTTPGDGAAPGGATDSDSTESYDQDQSA
Yes	Graspetides		Streptomyces sp. Ncost-T6T-1	WP_093811625.1		WP_003948705.1	ATP-grasp											WP_093811678.1	MTHTPAPWGTGRMGPYEDAVAVPRFTPVLDPETQIALVVDEYGRAVEMGGHGTSTSGLTPTHTTPGDGAAPRGATDSDSTESYDQDQSA
Yes	Graspetides		Streptomyces sp. st140	WP_097881840.1		WP_097881843.1	ATP-grasp											WP_097881891.1	MMHTPAPWGTSRMGPYEDAVAVPQFTPVLDPETQIALVVDENGRTVEMGDHGTSTSGLTPTHTTPGDGAAPGGATDSDSTESYDQDQSA
Yes	Graspetides		Streptomyces parvus	WP_148902975.1		WP_148902976.1	ATP-grasp											WP_148902977.1	MSTYTPAPWGTGRMGPYEDTVAVPQFTPVLDPETQVALVVDESGRTVEMGGHGTSTSGLTPTHTMPGDGAAPGGATDSDSTESYDQDQSA
Yes	Graspetides		Streptomyces sp. CS014	WP_109198343.1		WP_109198344.1	ATP-grasp											WP_109198345.1	MSTYTPAPWGTGRMGPYEDTVAVPQFTPVLDPETQVALVVDESGRTVEMGGHGTSTSGLTPTHTTPGDGAAPGGATDSDSTESYDQDQSA
Yes	Graspetides		Streptomyces sindenensis	WP_189526398.1		WP_003989841.1	ATP-grasp											WP_189526396.1	MSTYTPAPWGTGRMGPYEDTVAVPRFTPVLDPETQVALVVDEYGRTVEMGGHGTSTSGLTPTHTTPGDGAAPGGATDSDSTESYDQDQSA
Yes	Graspetides		Streptomyces sp. MW-W600-10	WP_218527512.1		WP_218527513.1	ATP-grasp											WP_218527514.1	MSTYTPAPWGTGRMGPYEDTVSVPQFTPVLDPETQIAVVLDENGRTVEFGGHGTSTSGLTPTHTTPGDGAAPGGATDSDSTESYDQDQSG
Yes	Graspetides		Streptomyces sp. SM11	WP_103536117.1		WP_103536116.1	ATP-grasp											WP_103536115.1	MPYTPAPWGTGRMGPYEDTVAVPRFTPVLDPGTQIALVVDENGRTVEMGGHGTSTSGLTPTHTTPGDGAAPGGATDSDSAESYDQDQSA
Yes	Graspetides		Streptomyces sp. CB01881	WP_148644132.1		WP_148644131.1	ATP-grasp											WP_148644130.1	MRQASVPPWGTSRMQPFAAAVAVPVFTPVIDPRTQVVVIVDGEGRTVELGGHGTSTSGLTPTMTSPGDGSGPGGATDADSTESYDQDQSSG
Yes	Graspetides		Streptomyces sp. NRRL WC-3742	WP_031065575.1		WP_031065572.1	ATP-grasp											WP_031065569.1	MTRTPAPWGISRMGPYAATTTLPAFTPVIDPETQIAVIVDENGRTVELGSHGTSTSGVTPTQTGPDGQPGAPTDADSYESYDQDQSSG
Yes	Graspetides		Streptomyces sp. SID8374	WP_202461885.1		WP_003948705.1	ATP-grasp											WP_161278400.1	MSTTTRTPAPWGTGRMGPYEVGPTTPPLTPVLDPETQVALVLDGDGRMVGMGGHGTSTSGLTPTQTTPGDGAGPGGANDSDATESYDQDQSG
Yes	Graspetides		Streptomyces sp. PRB2-1	WP_206319437.1		WP_206319431.1	ATP-grasp											WP_167986551.1	MTHTLPPWGIGRMAPYESTPAVPAATVLIDPGTQVAVIVDDMGRTVELGKHGTSTSGVTPTQTSPGDGAGPGGSTDSDTTESYDQDESD
Yes	Graspetides		Streptomyces sp. CBMA123	WP_223243337.1		WP_223243334.1	ATP-grasp											WP_188308897.1	MTTAPWGTTRMGPYPESSPIPALTPVIDPETQVAVFVDEHGRTVEMGAHGTSTETSTPTSTGGGDGQSGQQNQPTDMDSMPANDQDQGAG
Yes	Graspetides		Kitasatospora sp. SID7827	WP_202523471.1		WP_033258789.1	ATP-grasp											WP_014133879.1	MTTTPAPWGTGRMAPYAPTTTVPQYTPVIDPETQIAVIVDEHGRTVEMGAHGTSTNTSTPTNTGGGDGQNGGQNTPTDMDSMPANDQDQGTG
Yes	Graspetides		Kitasatospora setae	WP_014133881.1		WP_033258789.1	ATP-grasp											WP_014133879.1	MTTTPAPWGTGRMAPYAPTTTVPQYTPVIDPETQIAVIVDEHGRTVEMGAHGTSTNTSTPTNTGGGDGQNGGQNTPTDMDSMPANDQDQGTG
Yes	Graspetides		Kitasatospora sp. SolWspMP-SS2h	WP_111554393.1		WP_111554394.1	ATP-grasp											WP_111554395.1	MTTTPWGTTRMAPYAPSAAVPQFTPVIDPETQIAVIVDEHGRTVELGAHGTGTNTSSPTSTGGGDGQSGGQSAPTDTDSIQANDQDQGTG
Yes	Graspetides		Kitasatospora sp. MBT63	WP_033825226.1		WP_033825227.1	ATP-grasp											WP_033825228.1	MTTAAWGTTRMGPYADSPVIPAHTPVIDPETQIAVIVDQHGRTVEMGAHGTSTNTSTPTSTGGGDGQGANPTTDMDSIPANDQDQGTG
Yes	Graspetides		Kitasatospora kifunensis	WP_221522054.1		WP_184935870.1	ATP-grasp											WP_184935869.1	MNAAAPPWGTTRMGPFVESGPVPAITAVIDPETQVAVYYDDQGREMDMGVHGTSTNTSTPTTTGQGDGQSGQQNQPTDIDSMPANDQDQGTG
Yes	Graspetides		Streptomyces sp. FH025	WP_207811414.1		WP_003948705.1	ATP-grasp											WP_207811415.1	MTRLPEPPWGTTRMRPYPDAEPVPGLTAVIDPETQVAVYFDSEGRQVEMGAHGTSTDTSSPTNTGQGGGDGNSGGQAAPTDMDSITTNDQDQGSG
Yes	Graspetides		Kitasatospora aureofaciens	WP_218202177.1		WP_218202175.1	ATP-grasp											WP_218202173.1	MTRAPAPPWGTTRMRPYLDTGPVAALTAVIDPKTQVAVYFDDQGRTVEMGKHGTSTNTSSPTNTGGGDGQGGGQNQPTDIDSIQTNDQDQGGG
Yes	Graspetides		Kitasatospora sp. MMS16-CNU292	WP_141634949.1		WP_141634948.1	ATP-grasp											WP_141634947.1	MPNTVPAPWGTTRMRPYADTPPVAALTAAIDPRTQVAVFHDQQGRTVEMGKHGTSTDTSAPTSTGGGDGDGQSGGQSQPTDLDSITANDQD
Yes	Graspetides		Kitasatospora phosalacinea	WP_033251363.1		WP_033251364.1	ATP-grasp											WP_033251365.1	MVTTPWGLTRMGSYSDTGTGTVPLLVPVLDPETQVAVLIDEHGRTVELGEHGTSTNTSTTTQTGSADGQNPGGSDQDSVPANDQD
Yes	Graspetides		Actinopolymorpha alba DSM 45243	WP_020579913.1		WP_020579912.1	ATP-grasp											WP_084678725.1	MDAAMNVVRPWGLTRMGSFASPACVAPARMEVDPATQLGVYYDAEGQAIQAGKHGTIRNTQKPRMTNQDGKQVADAPDPDAQKD
Yes	Graspetides		Kribbella sp. VKM Ac-2527	WP_166665300.1		WP_166665301.1	ATP-grasp											WP_166665302.1	MRPFASPGRTLPARHEVDHETQVGIYYDHLGQVVAGPKHGSIRNTRNPRMTNLDGRVIVDGTDPDAEQD
Yes	Graspetides		Streptomyces sp. 840.1	WP_123524268.1		WP_123524267.1	ATP-grasp											WP_185092227.1	MKRRPEAIGLDPATIGDHLPGLVAASQRIEETPMSIPVQPWGINRLALYPNTVRYPFTRTEIDPETQATRYFDPAGRAVDMSSAHGTNQSTASPTATGSDGGGSQPPAPADSDALEDHVPD
Yes	Graspetides		Streptomyces sp. CB02488	WP_073732764.1		WP_073732763.1	ATP-grasp											WP_073733151.1	MKETPMSIAVQPWGVKRLAPYPTTVRYPFTRTEVDPETQTTRYFDAVGRTVDMTAGHGTSQSTSSPTSTGADGGGSQPPAPADSDALEDHVPD
Yes	Graspetides		Streptomyces sp. NRRL F-6491	WP_053649728.1		WP_053649730.1	ATP-grasp											WP_053649733.1	MPVAVKPWGLQRLAPYPNTVHYPFARTEIDAETQTTSYFDTAGQRVDMGGGHGTNQSTSSPTSTGADGGGSQPPAPADSDALEDHVPD
Yes	Graspetides		Streptomyces lunaelactis	WP_175334110.1		WP_175334111.1	ATP-grasp											WP_175334112.1	MATAVQPWGTSRLALYPNTVELPYTRTELDAASQTTRYFDRSGRPVEMGGHGTSQSTASPTATGADGGGAQPPAPADADSLEDNVPD
Yes	Graspetides		Streptomyces lunaelactis	WP_108149235.1		WP_108149236.1	ATP-grasp											WP_108149237.1	MATAVQPWGTSRLALYPNTVELPYTRTELDAASQTTRYFDRSGQPVEMGGHGTSQSTASPTATGADGGGAQPPAPADADSLEDNVPD
Yes	Graspetides		Streptomyces katsurahamanus	WP_153485740.1		WP_153485741.1	ATP-grasp											WP_153485742.1	MGTAVQPWGTRRLAPYPTTVELPFTRTEIDPETQTTRYLDATGQLVEMGEDGKHGTNKATASQTATGADGGGPQPPAPADSDALEDHVPD
Yes	Graspetides		Streptomyces sp. ISL-66	WP_215021414.1		WP_215021415.1	ATP-grasp											WP_215021416.1	MTTAVAPWGTTRLALYPSITEVPYVRTEIDPDTQTTRYFDATGNRVEMGEHGTSTATANATSTSSDGGGPNPPPPADSDLTDDSDSD
Yes	Graspetides		Streptomyces sp. NRRL S-241	WP_030383625.1		WP_030383624.1	ATP-grasp											WP_051778797.1	MTTAVAPWGTTRLALYPSITAVPYVRTEIDPDTQTTRYFDANGNRVEMGGHGTGTSTANQTSTSSDGGGPNPPPPADSDLTDDSDSD
Yes	Graspetides		Streptomyces sp. AC512_CC834	WP_217161815.1		WP_217161817.1	ATP-grasp											WP_217161819.1	MTTAVAPWGTKRLALYPSVTEVPYVRTEICPDTQTTRYFDADGNRVEMGGHGTGTATANQTSTSSDGGGPNPPAPADSDLTDDSDSD
Yes	Graspetides		Streptomyces michiganensis	WP_190026888.1		WP_190026889.1	ATP-grasp											WP_229892408.1	MNRLALYPSITDVPYTRTELDAETQTTLYFDAGNNRVEMGEHGSSTATANQTSTSSDGGGPNPPPPADSDLTSDSDSD
Yes	Graspetides		Streptomyces acidiscabies	WP_010352046.1		WP_010352045.1	ATP-grasp											WP_010352044.1	MPTSNATPWGVRRLALYPDVTQVPYARTELDPATQTTRYFRADGTHVDIGNKHGTGTTTAGQTSTSSDGGGPNPPPPSDSDLTEDSDSDA
Yes	Graspetides		Nocardiopsis dassonvillei	WP_094803762.1		WP_094803760.1	ATP-grasp											WP_157756104.1	MEPFPPTEPLRYDRVEVDPTTQTGRYLDPTGTPVEAGDHGTNKSQASPYQTAVGGDGNGPQGTRTDTNHDWVAD
Yes	Graspetides		Actinorugispora endophytica	WP_133739635.1		WP_133739636.1	ATP-grasp											WP_133739637.1	MNHSPSEHPRPWGLSRMAPYPASAPRPYSRVELDPQSQTGRYFDPSGRPLEAGKHGTNAEVQSPYETPVGGDGEGPQGTQTDTSTDWVSD
Yes	Graspetides		Streptomonospora sp. PA3	WP_156000495.1		WP_156001000.1	ATP-grasp											WP_156000998.1	MKRNPQDLRPWGLGRMAPYPPSEPLPYAHAELDPHTQTGRYFDASGRPLEAGKHGTNVSQQTQSQTPVGGDGSGPGATRTDTTTDYVQD
Yes	Graspetides		Allonocardiopsis opalescens	WP_106242435.1		WP_106242439.1	ATP-grasp											WP_106242442.1	MKHGARRPGEESALAPAAVPPWGLTRMRPFPAAAPVCYARIELDPETQTARCLDAAGQVIEAGKHGTNVRQDTHTETHAGPDGANPGSPRTDTSVDYGPD
Yes	Graspetides		Actinomadura logoneensis	WP_117361739.1		WP_117361740.1	ATP-grasp											WP_117361741.1	MFQNADRIPMDALQFAPPAAMRPWGLRRMAPYKSTSVVGAIATHIDPATQMGAAADGELIDAKHKRSNVATEKSTATNKGDGAGSGSDEDHSQDSEQD
Yes	Graspetides		Actinomadura sp. J1-007	WP_160820306.1		WP_160820307.1	ATP-grasp											WP_160820308.1	MFKNADRIPMSPAPETPCPNVVRPWGLRRMAPYKNTGVVGPVATRIDPISQVGAAGDGELIDAKHKRSNTGTEKPTSTNRGDGKDAGEDTDHSQDSDQD
Yes	Graspetides		Actinomadura sp. CNU-125	OLT23920.1		OLT23919.1	ATP-grasp											OLT23918.1	MFKNADRLPTGSPAVDAPTTVRPWGLGRMAPYKGVVSIDFVATDIDPVTQMGVGDDGELVDAKHKRSNTGTEKSTSTNSEDGRDAGQDSDHAQDSDQD
Yes	Graspetides		Actinomadura sp. WMMB 499	WP_151011405.1		WP_151011402.1	ATP-grasp											WP_176611594.1	MKEDRMFKNADRLPAGPPAADAPAAVRPWGLRRMAPYKDATDAGFVATCIDPVTQMGVAADGELVDAKHKRSNTGTEKTTGTNRGDGRDAGQDTDHAQDSDQD
Yes	Graspetides		Actinomadura hibisca NBRC 15177	WP_067485571.1		WP_067485573.1	ATP-grasp											WP_218005944.1	MFQNADRFPSAPPAADAPLVARPWGLRRMAPYRHTIYVGIVATQIDPATQMGAAGDGELVEAKHKKSNTGTEDKTQTSRGDGKDAGSDEDHSQDSDQD
Yes	Graspetides		Actinomadura macrotermitis	WP_153533913.1		WP_153533911.1	ATP-grasp											WP_194293364.1	MFMNADRLPCGGPRPDAPDAVRPWGLRRMAPYKHTISVGFVATHIDPVTQMGAAADGELIGARHKRSNTGTENPTGTGGGDGQKQGGDTDHSQDSDQD
Yes	Graspetides		Actinomadura roseirufa	WP_131736945.1		WP_131736944.1	ATP-grasp											WP_131736943.1	MFQHADRLPAEDLPPASQSVESSADAPCEPPSVRPWGLRRMAPYLSTVDVGVVAVQVDPRTQLGAGPDGEPVQAKHRRSNTGTEGSTATGGGDGSEQGGDEDHQQDSDQD
Yes	Graspetides		Nocardioides luteus	WP_045550275.1		WP_045550284.1	ATP-grasp											WP_177191500.1	MTATATAPVSPWGLQRLRPYPPVTAEAGYASIRLNPDTQTTVYLDSAGLPVDLPVAATATATRSMRPTNQDGKSDSHPVLDTKGD
Yes	Graspetides		Streptomyces sp. MBT33	WP_200698698.1		WP_200698699.1	ATP-grasp											WP_200698700.1	MATLAPPAQVPWAMRLVTDRLPVGPPSYAAVTLDAATQTARYTDAAGQVVEMGKHGTSKTTGTASMSGGGDGQNPQPQTQDDNTTDYESD
Yes	Graspetides		Streptomyces sp. DH12	WP_228982192.1		WP_228982191.1	ATP-grasp											WP_228982190.1	MATLAPPAQAPWAMRLVTDRLPVGPPSYAAVTLDAATQTARYTDAAGQVVEMGKHGTSRTTGTASMSGGGDGQNPQPQTQDDHTTDYESD
Yes	Graspetides		Streptomyces zhihengii	WP_205378829.1		WP_205378830.1	ATP-grasp											WP_205378831.1	MATLAPPAQVPWAMRLVTDRLPVGPPSYAAVTLDAATQTARYTDAAGRVVEMGKHGTSKTTGTASMSGGGDGQTPQPQTQDDNTTDYSSD
Yes	Graspetides		Streptomyces sp. 13K301	WP_102908010.1		WP_102908011.1	ATP-grasp											WP_102908012.1	MATLAPPAQTPWAMRLVTDRLPVGPPSYAAVTLDPATQTARYTDAAGQVVEMGKHGTSRTTGTASMSGGGDGEKPQPQTQDDHTTDYESD
Yes	Graspetides		Streptomyces galilaeus	GGW82620.1		GGW82614.1	ATP-grasp											GGW82608.1	MTTLAPPAQAPWAMRLVTDRLPVGPPSYAAVTLDPATQTARYIDAAGQVVEMGKHGTSRTTGTASMSGGGDGQNPQPQTQDDNTTDYESD
Yes	Graspetides		Streptomyces galilaeus	WP_190047672.1		WP_190047671.1	ATP-grasp											WP_190047670.1	MTTLAPPAQAPWAMRLVTDRLPVGPPSYAAVTLDPATQTARYIDAAGQVVEMGKHGTSRTTGTASMSGGGDGQNPQPQTQDDNTTDYESD
Yes	Graspetides		Streptomyces davaonensis JCM 4913	WP_106435978.1		WP_015663118.1	ATP-grasp											WP_041820522.1	MRLVTDRLPVAPPLYAAVTLDAATQTARYTDAAGQVVEMGKHGTSRTTGTASMSGGGDGESPQPQAQDDHTTDYESD
Yes	Graspetides		Streptomyces davaonensis JCM 4913	CCK32800.1		CCK32799.1	ATP-grasp											CCK32798.1	MATLGPPAQAPWAMRLVTDRLPVAPPLYAAVTLDAATQTARYTDAAGQVVEMGKHGTSRTTGTASMSGGGDGESPQPQAQDDHTTDYESD
Yes	Graspetides		Streptomyces antibioticus	WP_078636728.1		WP_078636729.1	ATP-grasp											WP_107419232.1	MATIAPQAPWAMRLVTDRLPVGPPSYATVTLDAATQTARYTDAAGQVVEMGKHGTSRTTGTASMSGGGDGQKPQPQTQDDHTTDYESD
Yes	Graspetides		Streptomyces fodineus	WP_069776406.1		WP_069776405.1	ATP-grasp											WP_099054797.1	MATLAPQAPWSMRLVTDRLPVGPPSYAAVTLDAATQTAVYTDAAGQVVEMGKHGTSRTTGTASMSGGGDGQNPQPQTQDDHTTDYESD
Yes	Graspetides		Streptomyces sp. SN-593	WP_202236137.1		WP_202236136.1	ATP-grasp											WP_202236135.1	MATLAPQAPWAMRLVTDRLPIGPPSYAAVTLDTATQTAVYTDAVGQVVEMGKHGTSKTTGTASVSGGGDGQNPQPQTQDDHTTDYESD
Yes	Graspetides		Streptomyces sp. B9173	OQR61986.1		OQR61985.1	ATP-grasp											OQR61991.1	MRLVTDRLPVGPPPYAAVELDAATQTARYTDTAGNVVEMGKHGTSKTTGTASMSGGGDGQNPQPQTQDDNTTDYESD
Yes	Graspetides		Streptomyces luteolifulvus	WP_150957795.1		WP_225321021.1	ATP-grasp											WP_150957815.1	MRLVTDRLPIGPPSYAAVTLDPGSQTARYTDTAGQLVEMGKHGTSKTTGTASMSGGGDGQNPQPQTQDDNTTDYESD
Yes	Graspetides		Streptomyces antimycoticus	WP_086711496.1		WP_086711498.1	ATP-grasp											WP_059147207.1	MRLVTDRLPLGPPSYAAVRLDEATQTARYTDAAGQVVEMGKHGTSKTTGTASTSGGGDGQTPQPQTQDDNTTDYESD
Yes	Graspetides		Streptomyces hygroscopicus	WP_078637970.1		WP_078637971.1	ATP-grasp											WP_078646983.1	MRLVTDRLPLGPPSYAAVRLDEATQTARYTDAVGQVVEMGRHGTSRTTGTASMSGGGDGQAPQPQTQDDNTTDYESD
Yes	Graspetides		Actinobacteria bacterium OK006	KPI06148.1		KPI06147.1	ATP-grasp											KPI06146.1	MATLAPEAPWAMRLVTDRLPVGPPSYAAVTLDPVTQIARYTDSAGQPVEMGKHGTSKTTGTASMSGGGDGQNPQPQTQDDNTTDYESD
Yes	Graspetides		Streptomyces sp. PHES57	WP_225842175.1		WP_225842176.1	ATP-grasp											WP_225842177.1	MATLAPEAPWAMRLVTDRLPVGPPSYQAVTLDASTQTARYTDTAGQIVEMGKHGTSKTTGTASVSGGGDGQNPQPQTQDDHTTDYESD
Yes	Graspetides		Streptomyces hoynatensis	WP_120674409.1		WP_120674411.1	ATP-grasp											WP_120674413.1	MATLAPEAPWAMRLVTDRLPVGPPSYATVTLDASTQTARYTDTAGQVVEMGKHGTSRTTGTASMSGGGDGQNPQPQTQDDHTTDYESD
Yes	Graspetides		Streptomyces sp. SID8376	WP_019524942.1		WP_019524943.1	ATP-grasp											WP_019524944.1	MRLVTDRLPVGPPSYATVKLDASTQTARYTDTAGQPVEMGKHGTSKTTGTASMSGGGDGQNPQPQTQDDHTTDYESD
Yes	Graspetides		Streptomyces sp. CBMAI 2042	RLV69464.1		RLV69463.1	ATP-grasp											RLV69462.1	MTTLAPHVPWAMRLVTDRLPVGLPSYATVTLDSATQTARYTDAVGQVVEMGKHGTSKTTGTASMSGGGDGQKPQPQTQDDHTTDYESD
Yes	Graspetides		Streptomyces graminilatus	WP_055529292.1		WP_055529294.1	ATP-grasp											WP_055529296.1	MGLVTDRLPIGPPSYATVVLDEATQTARYTDAVGQVVEMGKHGTSKTTGTASVSGGGDGQNPQPQTQDDNTTDYESD
Yes	Graspetides		Streptomyces sp. CRXT-G-22	WP_187747649.1		WP_187747650.1	ATP-grasp											WP_187752696.1	MGLVTDRLPIGPPSYATVVLDGATQTARYTDAAGQVVEMGKHGTSKTTGTASMSGGGDGQNPQPQTQDDNTTDYESD
Yes	Graspetides		Streptomyces sp. AC512_CC834	WP_217170933.1		WP_217170934.1	ATP-grasp											WP_217170967.1	MGLVTDRLPVGPPSYATVVLDGATQTARYTDAAGQVVEMGKHGTSKTTGTASMSGGGDGQNPQPQTQDDNTTDYESD
Yes	Graspetides		Streptomyces xinghaiensis	WP_043464239.1		WP_043464240.1	ATP-grasp											WP_043464242.1	MGLVTNRLPAGPPSYATVVLDGATQTARYTDAAGQVVEMGRHGTSKTTGTASMSGGGDGQTPQPQTQDDNTTDYESD
Yes	Graspetides		Streptomyces endocoffeicus	WP_201849386.1		WP_230991696.1	ATP-grasp											WP_230991630.1	MATLAPEAPWAMRLVTDRLPVSPPSYAAVVLDGATQTARYTDAAGQVVEMGKHGTNKTKGTASVSGGGDGQNPQPQTQDDNTTDYESD
Yes	Graspetides		Streptomyces violaceusniger	GDY53715.1		GDY53714.1	ATP-grasp											GDY53713.1	MATLAPEAPWAMRLVTDRLLVGPPPYAAVTLDGVTQTARYTDAVGQVVEMGKHGTNKTKGTASVSGGGDGQNPQPQTQDDNTTDYESD
Yes	Graspetides		Streptomyces sp. SM12	WP_103503056.1		WP_103503057.1	ATP-grasp											WP_103503061.1	MRLVTDRLPVGPPPYAAVTLDGATQTARYTDAAGQVVEMGKHGTNKTKGTASVSGGSDGQNPQPQSQDDATTDYESD
Yes	Graspetides		Streptomyces sparsogenes DSM 40356	WP_065964329.1		WP_065964330.1	ATP-grasp											WP_065964332.1	MRLVTDRLPAAPPAYATVTLDEATQTARYTDAAGQVVEMGKHGTNKTKGTASVSGGGDGQTPQPQTQDDNTTDYESD
Yes	Graspetides		Streptomyces corynorhini	WP_114627218.1		WP_114627219.1	ATP-grasp											WP_114627222.1	MRLVTDRLPMGSPSYAAVTLDEATQTARYTDAAGQVVEMGKHGTNKTKGTASVSGGGDGQSPQPQTQDDNTTDYESD
Yes	Graspetides		Streptomyces sp. NRRL S-920	WP_030786113.1		WP_030786116.1	ATP-grasp											WP_030786119.1	MATLAPQVPWAMRLVTDRLPVGPPSYAAVALDPATQTARYTDAVGHVVEMGKHGTSKTTGTASMSGGGDGQNPQPQTQDDNTTDYESD
Yes	Graspetides		Streptomyces kasugaensis	WP_131123209.1		WP_131123208.1	ATP-grasp											WP_131123207.1	MATLVPGAPWAMRLVTDRLPVGPPSYAAVELDAATQTTVYTDAAGQLVEMGKHGTSRTTGTASMSGGGDGQKPQPQTHDDHTTDYESD
Yes	Graspetides		Streptomyces albidoflavus	QDD60692.1		QDD60691.1	ATP-grasp											QDD62436.1	MKLITDRLPVSPPSYATVTLDASTQTAVYTDSVGRVVEMGKHGTSRTTGTASMSGGGDGQAPQPQTQDDHTTDYESD
Yes	Graspetides		Streptomyces sp. KE1	WP_047140222.1		WP_047140223.1	ATP-grasp											WP_047140286.1	MKLITDRLPVSPPSYATVTLDASTQTAVYTDSVGRVVEMGKHGTSRTTGTASMSGGGDGQAPQPQTQDDHTTDYESD
Yes	Graspetides		Streptomyces odonnellii	WP_046496076.1		WP_046496077.1	ATP-grasp											WP_046496122.1	MRLVTDRLPVGAPPYTAVTLNEATQTARYTDAVGQVVEMGKHGTSKTKGTASVSGGGDGQNPQPQTQDDNTTDYESD
Yes	Graspetides		Streptomyces ureilyticus	WP_165342106.1		WP_165342105.1	ATP-grasp											WP_165342111.1	MRLVTDRLPVGPPSYATVAMDADTQTARYTNAAGEVVEMGKHGTSKTKGTASVSGGGDGQNPQPQTQDDNTTDYESD
Yes	Graspetides		Streptomyces sp. 150FB	WP_040024457.1		WP_040024456.1	ATP-grasp											WP_040024455.1	MRLVTDRLPVGPPVYATVTLDPSTQTAEYSDAAGQVVEMGKHGTNKTKGTASVSGGGDGQSAQPQTQDDNTTDYESD
Yes	Graspetides		Streptomyces sp. CBMA152	WP_188274003.1		WP_188274002.1	ATP-grasp											WP_223184763.1	MATLAPGAPWAMRLVTDRLPIGPPSYATVTLDASTQMARYTGTAGQMVEMGKHGTSRTTGTASMSGGGDGAKPQPQTQDDNTTDYESD
Yes	Graspetides		Streptomyces ipomoeae	WP_141586569.1		WP_141586567.1	ATP-grasp											WP_141586566.1	MTTLAPQAPWAMRLVTDRLPVGPPSYRAVTLDASTQTARYTGAAGQVMEMGKHGTSKTTGTASVSGGGDGQNPQPQTQDDNTTDYESD
Yes	Graspetides		Streptomyces ipomoeae	WP_009341019.1		WP_141595394.1	ATP-grasp											WP_052315559.1	MRLVTDRLPVGPPSYRAVTLDASTQTARYTGAAGQVMEMGKHGTSKTTGTASVSGGGDVQNPQPQTQDDNTTDYESD
Yes	Graspetides		Streptomyces sp. L-9-10	WP_129771143.1		WP_129771142.1	ATP-grasp											WP_129771176.1	MRLVTDRLPVGPSSYTTVILDEATQTARYTNAIGQVIEMGKHGTSKAKGTASVSGGGDGQTPQPQTQDDNTTDYESD
Yes	Graspetides		Streptomyces gossypiisoli	WP_180687521.1		WP_180687522.1	ATP-grasp											WP_180687576.1	MRLVTDRLPISPPSYASVVLDGATQTARYADASGQVVEMGKHGTSKTAGTASVSGGGDGEKPQPQTQDDVTTDYESD
Yes	Graspetides		Streptomyces spinoverrucosus	WP_196462453.1		WP_196462454.1	ATP-grasp											WP_230885575.1	MHAHETPDGVISEWLTRSHPAPDQVRNEWAALGVALLSLGERFAAVRMPSEVVHAVVRSHEPDQVAGALGELLGGSVIFDRRVAGGTYYALIEAHAALVWAYDDIATCLGRGTYLGVPRLDRRQPPGTYWVVPPRYEGDLCAPRSIVALVEAGRSQLAGEAEAWSHAIERKAEHMATVTTQAPWAMRLVTDRLPISPPPYATVVLDSATQTARYADSSGQEVEMGKHGSSKTAGTASVSGGGDGEKPQPQTQDDVTTDYESD
Yes	Graspetides		Streptomyces adelaidensis	WP_200308025.1		WP_200308026.1	ATP-grasp											WP_200308027.1	MTTLAPQAPWAVRLVTDRLPAGPPSYAAVTLDPSTQTARYTDAAGQPIEMGGHGTSKTTGTASMSGGGDGQKPQPQTQDDHTTDYESD
Yes	Graspetides		Streptomyces lunaelactis	WP_217625758.1		WP_175308270.1	ATP-grasp											WP_175308304.1	MRLVTDRLPVGPPPYAAVTLDPATQLAVYTDAAGGVVEMGKHGTNKTKGTASVSGGGDGQNPQPQKQDDNTTDYESD
Yes	Graspetides		Streptomyces tsukubensis	WP_077973763.1		WP_077973762.1	ATP-grasp											WP_227025119.1	MATPTTQAPWAMGLVTDRLYVGPPTYAAVVLDGATQTARYTDAAGQTVEMGKHGTSKTTGTASMSGGGDGQGPQPQTQDDHTTDYESD
Yes	Graspetides		Streptomyces viridosporus ATCC 14672	EFE67862.1		EFE67863.1	ATP-grasp											EFE67864.1	MNTLSDGNREMPHHRKGTPMTTLTPEAPWALRLVTDRLPVGPPPYAAVTLDPVTQTARYTDAAGRPVEMGKHGTSRTTSTASVSGGGDGNGPQSQTQDDSTTDYESD
Yes	Graspetides		Streptomyces viridosporus ATCC 14672	WP_043494450.1		WP_004984848.1	ATP-grasp											WP_208868458.1	MTTLTPEAPWALRLVTDRLPVGPPPYAAVTLDPVTQTARYTDAAGRPVEMGKHGTSRTTSTASVSGGGDGNGPQSQTQDDSTTDYESD
Yes	Graspetides		Streptomyces sp. NWU49	WP_109542270.1		WP_109542269.1	ATP-grasp											WP_109542268.1	MTTLTPEAPWALRLVTDRLPVGPPPYATVTLDPVTQTARYTDAAGRPVEMGKHGTSRTTSTASVSGGGDGNGPQSQTQDDSTTDYESD
Yes	Graspetides		Streptomyces sp. NRRL WC-3626	WP_030222227.1		WP_030222230.1	ATP-grasp											WP_030222233.1	MTTLAPEAPWALRLVTDRLPVGPPPYATVTLDPVTQTARYADAAGRPVEMGKHGTSRTTSTASVSGGGDGNGPQSQTQDDSTTDYESD
Yes	Graspetides		Streptomyces viridosporus T7A	WP_016825154.1		WP_016825156.1	ATP-grasp											WP_016825158.1	MTTLTPEAPWALRLVTDRLPVGSPPYATVTLDPVTQTARYTDAAGRPVEMGKHGTSRTTSTASVSGGGDGSGPQSQTQDDSTTDYESD
Yes	Graspetides		Streptomyces prasinopilosus	WP_055694841.1		WP_055694842.1	ATP-grasp											WP_099048892.1	MTTLTPEAPWALRLVTDRLPVGPPPYATVTLDPVTQTARYTDAAGWPVEMGKHGTSRTTSTASVSGGGDGKGPQSQTQDDSTTDYESD
Yes	Graspetides		Streptomyces fungicidicus	WP_121546993.1		WP_121546992.1	ATP-grasp											WP_121546991.1	MTTLAPEAPWALRLVTDRLPVGPPPYATVTLDPVTQTARYTDTAGRPVEMGKHGTSRTASTASVSGGGDGNGPQSQTRDDSTTDYESD
Yes	Graspetides		Streptomyces sp. NA02536	WP_176117914.1		WP_176117913.1	ATP-grasp											WP_121546991.1	MTTLAPEAPWALRLVTDRLPVGPPPYATVTLDPVTQTARYTDTAGRPVEMGKHGTSRTASTASVSGGGDGNGPQSQTRDDSTTDYESD
Yes	Graspetides		Streptomyces prasinus	WP_150475398.1		WP_055605288.1	ATP-grasp											WP_208816924.1	MATLTPETPWALRLVTDRLPVGPPPYATVTLDPVTQTARYTDAAGRPVELGKNGTSKTTSTASVSGGGDSNGPQSQTQDDSTTDYESD
Yes	Graspetides		Streptomyces prasinus	WP_055605295.1		WP_055605288.1	ATP-grasp											WP_055605296.1	MRLVTDRLPVGPPPYATVTLDPVTQTARYTDAAGRPVELGKNGTSKTTSTASVSGGGDSNGPQSQTQDDSTTDYESD
Yes	Graspetides		Streptomyces sp. SM1	WP_103545158.1		WP_103545159.1	ATP-grasp											WP_103545160.1	MTTLAPEAPWALRLVTDRLPVGSSPYATVTLDPVTQTARYTDTAGRPVEMGKHGTSRTTGTASVSGGGDGNGPQSQTQDDNTTDYESD
Yes	Graspetides		Streptomyces albaduncus	WP_184760831.1		WP_184760830.1	ATP-grasp											WP_184760829.1	MTTLAPETPWALRLVTDRLPVGPPPYVAVTLDPVTQTARYADTAGRPVEMGKHGTSRTIGTASVSGGGDGNGPQPQTQDDSTTDYESD
Yes	Graspetides		Streptomyces griseoloalbus	GGV78209.1		GGV78213.1	ATP-grasp											GGV78217.1	MSTLSGENLELRIADREGTPMTTLAPETPWALRLVTDRLPVGPPPYVAVTLDPVTQTARYADTAGRPVEMGKHGTSRTIGTASVSGGGDGNGPQPQTQDDSTTDYESD
Yes	Graspetides		Streptomyces toyocaensis	WP_037929049.1		WP_037929042.1	ATP-grasp											WP_200881155.1	MTTLAPETPWALRMVTDRLPVGPPPYATVMLDPVTQIARYTDTAGRPVEMGKHGTSRTTGTASVSGGGDGNGPQPQTQDDSTTDYESD
Yes	Graspetides		Streptomyces aureorectus	WP_161176355.1		WP_202432565.1	ATP-grasp											WP_142232496.1	MTTLAPEAPWALRLVTDRLPVGPPSYATVTLDPVTQIARYADATGRPVEMGKHGTSRTTGTASVSGGGDGNGPQPQTQDDSTTDYESD
Yes	Graspetides		Streptomyces calvus	WP_142232498.1		WP_142232497.1	ATP-grasp											WP_142232496.1	MTTLAPEAPWALRLVTDRLPVGPPSYATVTLDPVTQIARYADATGRPVEMGKHGTSRTTGTASVSGGGDGNGPQPQTQDDSTTDYESD
Yes	Graspetides		Streptomyces capillispiralis	WP_145867964.1		WP_145867965.1	ATP-grasp											WP_145867966.1	MTTLAPEAPWALRLVTDRLPVGPPPYATVTLDPVTQIARYVDATGRPVEMGKHGTSRTTGTASVSGGGDGNGPQPQTQDDSTTDYESD
Yes	Graspetides		Streptomyces marokkonensis	WP_149551724.1		WP_149551723.1	ATP-grasp											WP_149551722.1	MTTLALETPWALRLVTDRLPVVPPPYATVTLDPVTQTARYTDSAGRRVEMGKHGTSRTTGTASVSGGGDGNGPQPQTQDDSTTDYESD
Yes	Graspetides		Streptomyces sp. NWU339	WP_109377604.1		WP_109377605.1	ATP-grasp											WP_109377606.1	MTTLAPEAPWALRLVTDRLPVGSPPYVTVTLDPVTQTARYTDAAGRPVEMGKHGTSKTSGTASVSGGGDGNGPQPQKQDDNTTDYESD
Yes	Graspetides		Streptomyces agglomeratus	WP_070343129.1		WP_070343130.1	ATP-grasp											WP_107383050.1	MTTLTPEAPWALRLVTDRLLVGLPAYGTVTLDAATQTARYTDAVGQPMEMGGHGTSRTTGTASVSGGGDGQNPQPQTQDDHTTDYESD
Yes	Graspetides		Streptomyces griseofuscus	WP_125208809.1		WP_125208808.1	ATP-grasp											WP_125208807.1	MRLVTDRLPVGPAPYASVRLDPAAQTACYLEASGQLVEMGKHGTSRTTGTASVSGGGDGQGPQPQTQDDHTTDYESD
Yes	Graspetides		Streptomyces murinus	WP_199573785.1		WP_199573784.1	ATP-grasp											WP_199574504.1	MRLVTDRLPVGPAPYASVQLDPVSQTACYTDAAGQLVEMGKHGTSRTTGTASVSGGGDGQGPQPQTQDDHTTDYESD
Yes	Graspetides		Streptomyces rochei	WP_154823158.1		WP_154823159.1	ATP-grasp											WP_154824341.1	MRLVTDRLHVGPAPYASVHLDPAAQTACYLDATGHLVEMGKHGTSRTTGTASVSGGGDGQGPQPQTQDDHTTDYESD
Yes	Graspetides		Streptomyces sp. NEAU-sy36	WP_180330864.1		WP_180330865.1	ATP-grasp											WP_180333381.1	MRLVTDRLPVGPAPYVSVVLDPGSQTACYTDADGRLVEMGRHGTSRTTGTTSVSGGGDGQGPQPQTQDDHTTDYESD
Yes	Graspetides		Streptomyces luteogriseus	WP_184910672.1		WP_221514107.1	ATP-grasp											WP_184917487.1	MRLVTDRLPVRPPSYASVVLDGPSQTARYVGTDGRVVEMGKHGTSRTTGTASVSGGGDGQNPQPQTQDDHTTDYESD
Yes	Graspetides		Streptomyces qaidamensis	WP_062927091.1		WP_062927090.1	ATP-grasp											WP_062931458.1	MRLVTDRLPVRPPSYASVVLDGPSQTARYTGTDGRAVEMGKHGTSRTTGTASISGGGDGQNPQPQTQDDHTTDYESD
Yes	Graspetides		Streptomyces iakyrus	WP_033308258.1		WP_033308129.1	ATP-grasp											WP_033308257.1	MRLVTDRLPVRPPAYASVVLDGPSQTARYTGADGRPVEMGKHGTSRTTGTASISGGGDGQNPQPQTQDDHTTDYESD
Yes	Graspetides		Streptomyces sp. NRRL S-475	WP_030837903.1		WP_030837905.1	ATP-grasp											WP_037832029.1	MRLVTDRLPVRPPSCASVVLDGPSQTARYVDTDGRVIEMGKHGTSRTTGTASVSGGGDGQNPQPQTQDDHTTDYESD
Yes	Graspetides		Streptomyces sp. Ag82_G6-1	WP_097216876.1		WP_097216875.1	ATP-grasp											WP_097222999.1	MQLVTDRLPVRPPSFASVVLDGPTQTARYMDTDGRVVEMGKHGTSRTTGTASVSGGGDGQNPQPQTQDDHTTDYESD
Yes	Graspetides		Streptomyces sp. 13K301	WP_102909112.1		WP_102909113.1	ATP-grasp											WP_102909121.1	MRLVSDRLPVRPPSYANVVLDGPSQTARYMGADGRVIEMGKHGTSKTTGTASISGGGDGQNPQPQAQDDHTTDYESD
Yes	Graspetides		Streptomyces purpurascens	WP_189723912.1		WP_189723911.1	ATP-grasp											WP_229872909.1	MDTHEGLNRKISEWLARTHPIPERVRTEWASQGVALLPLGERFSAVRIASEVVHAAVQSKDQDRVATALGELLGGAIIYDRRVAGGTYYALVDGHAGAVWACDNTATCLGRGTYLGVPRIDRQRPPGTYWVVPPRYAGDLCPSRSVVGLVEAGRSRLVMEAEVCSHDDSGELKTAASARRPWAMRLVTDRLPVRPPSYATVVLDGPSQTARYTDAVGQVVEMGKHGTSRTTGTASVSGGGDGQNPQPQTQDDQTTDYESD
Yes	Graspetides		Streptomyces swartbergensis	WP_086604214.1		WP_086604213.1	ATP-grasp											WP_086604215.1	MRLVTDRLPVRPPSYATVVLDGSTQTARYTDTMGQVIEMGKHGTSRTTGTASVSGGGDGQNPQPQTQDDHTTDYESD
Yes	Graspetides		Streptomyces sp. XY006	WP_094052272.1		WP_094052273.1	ATP-grasp											WP_094052434.1	MSTRGPWALRLVSDRLPVSPPSYATVALDDPTQTARYMDAAGRAVEMGKHGTSRTTGTASVSGGGDGQNPQPQTQDDHTTDYESD
Yes	Graspetides		Streptomyces sp. JJ66	WP_219048142.1		WP_219048143.1	ATP-grasp											WP_219048295.1	MVKTTVRTPWALRWVSDRLPVSPPSYADVVLDEATQTARYTDTAGHVVEMGQHGTSRTTGTASFSGGGDGQGPQPQTQDDHTTDYESD
Yes	Graspetides		Streptomyces anthocyanicus	WP_191849601.1		WP_030866386.1	ATP-grasp											WP_030866389.1	MADTTTRAPWALRLVTDRFPVTPAPYTSVTLDPATQTARYTDAVGRVVEMGKHGTSRTSGTASVSGGGDGQQPQPQSQDDTTTDYESD
Yes	Graspetides		Streptomyces violaceoruber	WP_030866383.1		WP_030866386.1	ATP-grasp											WP_030866389.1	MADTTTRAPWALRLVTDRFPVTPAPYTSVTLDPATQTARYTDAVGRVVEMGKHGTSRTSGTASVSGGGDGQQPQPQSQDDTTTDYESD
Yes	Graspetides		Streptomyces anthocyanicus	WP_189283056.1		WP_189283055.1	ATP-grasp											WP_030866389.1	MADTTTRAPWALRLVTDRFPVTPAPYTSVTLDPATQTARYTDAVGRVVEMGKHGTSRTSGTASVSGGGDGQQPQPQSQDDTTTDYESD
Yes	Graspetides		Streptomyces sp. E5N91	WP_121708856.1		WP_121708855.1	ATP-grasp											WP_121708854.1	YTDAVGRVVEMGKHGTSRTSGTASVSGGGDGQQPQPQSQDDTTTDYESD
Yes	Graspetides		Streptomyces violaceorubidus	WP_030180065.1		WP_030180062.1	ATP-grasp											WP_030180058.1	MSLVTDRFPVSPAPYASVTLDAATQTARYTDAVGRVVEMGKHGTSRTSGTASVSGGGDGQQPQPQSQDDTTTDYESD
Yes	Graspetides		Streptomyces hyderabadensis	WP_226024744.1		WP_226024743.1	ATP-grasp											WP_226024742.1	MALTELSESLDGERAPSPAVSLHAPWALRLVTDRLPVSPAPYASVTLDAATQTARYTDAVGRVVEMGKHGTSRTSGTASVSGGGDGQQPQPQAQDDTTTDYESD
Yes	Graspetides		Streptomyces tendae	WP_189742358.1		WP_189742356.1	ATP-grasp											WP_189742351.1	MRLVTDRLPISPAPYTSVTLDPATQTARYTDAVGRVVEMGKHGTSRTSGTASVSGGGDGQQPQPQAQDDTTTDYESD
Yes	Graspetides		Streptomyces sp. AC602_WCS936	WP_217254468.1		WP_217254467.1	ATP-grasp											WP_217254485.1	MRLVTDRLPVTPAPYASVTLDATTQTARYTDALGKVVEMGKHGTSRTSSTASVSGGGDGQQPQPQSQDDTTTDYESD
Yes	Graspetides		Streptomyces sp. CB02414	WP_073723521.1		WP_073723519.1	ATP-grasp											WP_073723984.1	MAHTTTPAPWALRLVTNRLPVSPAPYASVTLDATTQTARYTDALGKVVEMGKHGTSRTSSTASVSGGGDGQQPQPQSQDDTTTDYESD
Yes	Graspetides		Streptomyces sp. LRa12	WP_106518404.1		WP_030866386.1	ATP-grasp											WP_168715504.1	MRLVTDRLAVSPAPYTSVTLDPATQTARYTDAVGRVVEMGKHGTSRTSGTASVSGGGDGQQPQSQSQDDTTTDYESD
Yes	Graspetides		Streptomyces sp. 4F	OSC68514.1		OSC68515.1	ATP-grasp											OSC68526.1	MRLVTNRLPVTAAPYASVTLDAATQTARYTDAVGQVVEMVKHGTSRTSGTASVSGGGDGQQPQPQTQDDTTTDYESD
Yes	Graspetides		Streptomyces sp. E5N298	WP_121702661.1		WP_121702662.1	ATP-grasp											WP_121702669.1	MTRAMARSPWALRLVTDRLPVSPVPYSSATLDATTQTARYTDATGQVVEMGKHGTSRTSGTASVSGGGDGQQPQSQSQDDTTTDYESD
Yes	Graspetides		Streptomyces sp. M1013	WP_076974531.1		WP_011028637.1	ATP-grasp											WP_171987212.1	MRLVTDRIPVFLALSTSVALDATTQTARYTDATGQVVEMGKHGTSRTSGTASVSGGGDGQQPQSQSQDDTTTDYESD
Yes	Graspetides		Streptomyces humi	WP_107483332.1		WP_046730570.1	ATP-grasp											WP_046730571.1	MRLVTDRLPVGPPPYVSVVLDAASQTAEYRDSSGRVVEMGKHGTSKTAGTASVSGGGDGQQPQPQTQDDNTTDYESD
Yes	Graspetides		Streptomyces sp. Ag109_O5-1	WP_123976678.1		WP_123976679.1	ATP-grasp											WP_123981935.1	MRLVTDRLPVGPPPYASVVLDAASQTAVYRDSAGQVVEMGKHGTSKTTGTASVSGGGDGQQPQPQTQDDNTTDYESD
Yes	Graspetides		Streptomyces rimosus subsp. paromomycinus	WP_125055358.1		WP_125055357.1	ATP-grasp											WP_174857194.1	MASTAPWGLCLVTDRLPAGPPTYASVYLDEGTQTAVYTDANGRVVEMGKHGTNKTTGTASFSGGGDGQQPAPQVQDDNTTDYESD
Yes	Graspetides		Streptomyces vitaminophilus	WP_018385932.1		WP_018385933.1	ATP-grasp											WP_018385934.1	MRLVTDRLPLSPPPYARVVLDPSTQTACYFDVIGRPVEMGRHGTSRTKGTASMSGGGDGQGPQPQSQDDNTTDYETD
Yes	Graspetides		Streptomyces rimosus subsp. rimosus	WP_030374504.1		WP_030374503.1	ATP-grasp											WP_030374502.1	MAAGAPWALRLVTDRLPAGAPPYTSVHLDESTQTAVYTDADGRVVEMGKHGTNKTTGTATYSGGGDGQEPAPQVQDDNTTDYESD
Yes	Graspetides		Streptomyces sp. WAC 06783	WP_125520065.1		WP_125520064.1	ATP-grasp											WP_185836679.1	MAAEAPWALRLVTDRLPAGPTPYTSVHLDEETQIAVYTDADGRVVEMGKHGTNKTTGTATFSGGGDGQEPTPQVQDDNTTDYESD
Yes	Graspetides		Streptomyces rimosus subsp. rimosus	WP_030677930.1		WP_030677928.1	ATP-grasp											WP_030677925.1	MTSVAPWALRLVTDRHPAGPPPYTSVHLDERTQTAVYTDANGRVVELARHGTNKTTGTATFSGGGDGQEPTPQVQDDNTTDYESD
Yes	Graspetides		Streptomyces sp. NRRL B-1347	WP_030687810.1		WP_030687812.1	ATP-grasp											WP_030687814.1	MRLVTDRLPVAPPPYAQVVLDAATQTARYTDAAGQSVEMGKHGTNKTVGTASMSGGGGGDGEEPKPQVQDDVTTDYEPD
Yes	Graspetides		Streptomyces sp. MNP-20	WP_172387063.1		WP_018385933.1	ATP-grasp											WP_172387090.1	MRLVTDRLPVGPPSYAQVVLDEVTQTARYTDGAGQVVEMGKHGTNKTVGTASMSGGGGGDGEEPTP
Yes	Graspetides		Streptomyces olivoreticuli subsp. olivoreticuli	WP_205519309.1		WP_116209170.1	ATP-grasp											WP_116215342.1	MRLVTNRLPAAPLPYTAVVLDTATQMARYTDAAGQAIEMGKHGSSETKGTASMSGGGDGKDPQPQTQDDVTTDYESD
Yes	Graspetides		Streptomyces avicenniae	WP_223291004.1		WP_052849275.1	ATP-grasp											WP_052849365.1	MKLVTDRLPTPPPAYGRVTLDGKTQMAVYTDWRGHVVEMGRHGTSKTKGTASMSGGSDGQTPQTQTQDDHTTDYESD
Yes	Graspetides		Streptomyces sp. CNH099	WP_027752485.1		WP_027752484.1	ATP-grasp											WP_037780845.1	MQLVTDRLPVAPPSYTAVALDALTQTACYTDAAGQVVEMGKHGTNQTKPTTSMSGGGDGIDPQSQTADDSTPDYESD
Yes	Graspetides		Actinomadura harenae	WP_122195318.1		WP_122195317.1	ATP-grasp											WP_122195316.1	MDQASTSTGTPWGWGRMTDRLPLGSPSYVRVELDPVTQCARYYDGAGQVIEMGRHGTSKTRGTASLSGGGDGSSPSEQTQDDNTTDYESD
Yes	Graspetides		Streptomyces katsurahamanus	WP_228387379.1		WP_153487349.1	ATP-grasp											WP_153487307.1	MRGVPWGLGLVRDRLPVSPPAYARVELDPVTQLARYRDADGQVVEMGKHGTNKTKGTASMSGGSGGGDGEAPKPQVQDDVTTDYESD
Yes	Graspetides		Streptomyces jumonjinensis	WP_153526810.1		WP_153527008.1	ATP-grasp											WP_228388909.1	MQNVPWGLGLVTDRLPVSPPPYAHVELDPLTQLARYTDETGQVIEMGKHGTNKTKGTTSKSGGSGGTDGQGPKPQVEDDVTTDYEAD
Yes	Graspetides		Actinomadura atramentaria DSM 43919	WP_019629830.1		WP_019629831.1	ATP-grasp											WP_026341115.1	MRLAADRLPFPPPSYATVELDAASQTARYLDAAGQVIEMGKHGTNRTLATTSKSGGPDGEGPRPQVADDSTPDYESD
Yes	Graspetides		Sphaerisporangium rubeum	WP_221474829.1		WP_184981659.1	ATP-grasp											WP_184981661.1	MATNAAGAPWGTRLVTDRLAVDPAWYARVTLDPSTQTARYFDHGGRPIEMGEHGTNRSRNTASMSGGGDGNTPQPQTTDDNTTDYESD
Yes	Graspetides		Streptomyces sp. Ag109_G2-6	WP_079430288.1		WP_079430289.1	ATP-grasp											WP_079432011.1	MRLVTDRLPIGAPAYAAVTLEPSSQTAVYTDTTGQRVEMGQHGTNQTSPTTSQSGGSDGSSPQPQTADDSNPDYSSD
Yes	Graspetides		Streptomyces sp. RSD-27	KIF06532.1		KIF06533.1	ATP-grasp											KIF06539.1	MRLVTDRLPISAPDYAAVTLDPSTQTARYTDAMGQRVELGRHGTNQTNPTTSQSGGSDGDKPQPQTADDSNPDYSTD
Yes	Graspetides		Actinomadura sp. 32-07	QXJ25816.1		QXJ26992.1	ATP-grasp											QXJ25817.1	MCARWRPIGVNEHPPVEGASPLDAQTTPFGRKDGAGAAPWGWSRAVDRLPESPSDYVGVVLDPLTQTARYIDADDQVIEAGRHGTNKTRGTATKSGGGDGKGPQEQVQDDNTTDYETD
Yes	Graspetides		Nocardiopsis valliformis DSM 45023	WP_017582493.1		WP_026116838.1	ATP-grasp											WP_051072977.1	MPSNAQPSPARSLPLAPWALRLVTDRLPRTCPTPANTTLDPATQLALHTGTDGTVIELAKHGTNRTRGTATMSGGGDGSVPQHQSQDDNTTDYDND
Yes	Graspetides		Actinomadura meyerae	SNS89772.1		SNS89752.1	ATP-grasp											SNS89733.1	MTQIQSRAPWGWTRMTARLPEMAPSYASVALDAATQTGRYLDHHGKVIEMGKHGTNRQTSTATKSGGGDGSSPQIQAVDDSTADYESD
Yes	Graspetides		Actinomadura meyerae	WP_089326677.1		WP_089326519.1	ATP-grasp											WP_089326518.1	MTQIQSRAPWGWTRMTARLPEMAPSYASVALDAATQTGRYLDHHGKVIEMGKHGTNRQTSTATKSGGGDGSSPQIQAVDDSTADYESD
Yes	Graspetides		Streptomyces tenjimariensis	CAI59995.1		CAI59994.1	ATP-grasp											CAI59993.1	MNAESPGSRRAAWPGLSSVVRDSVRGAARRPGRSQSRTQTPATDEGTVENSVHPALLRRSAGRNGAGGERRDPSTQTARYTDTAGQVVEMGKHGTNQTSPTTSMSGGGDGSNPQPQTADDSTPDYSSD
Yes	Graspetides		Nocardiopsaceae bacterium VN6-2	QVQ50104.1		QVQ50105.1	ATP-grasp											QVQ50106.1	MSQTHVAPWGMRLASERLFLPSSSFASVDLDGDSQIAVYRDGSGAIIEMGKHGTNRSRATNSMSSGGGDGQEEQIQVQDDSVTDYESD
Yes	Graspetides		Allonocardiopsis opalescens	WP_106248147.1		WP_106248150.1	ATP-grasp											WP_170141042.1	MSRLTDRLPVPGPIGRAELDPVTQTARCYDDAGQVIELGKHGTNKETSTTSYSGGSDGSKPQSQSADDSTTDYAPD
Yes	Graspetides		Sphaerisporangium melleum	WP_229690955.1		WP_229690954.1	ATP-grasp											WP_203968409.1	MSRSTERLPAAPAPYETFSFDPATQLTRFYDARGVIVDMGKEGSSRTFVTVTVSRGGGGDGSSGASQVADDSNNDTASD
Yes	Graspetides		Sphaerisporangium melleum	WP_189162286.1		WP_189162285.1	ATP-grasp											WP_203968409.1	MSRSTERLPAAPAPYETFSFDPATQLTRFYDARGVIVDMGKEGSSRTFVTVTVSRGGGGDGSSGASQVADDSNNDTASD
Yes	Graspetides		Streptosporangium amethystogenes	WP_030907397.1		WP_030907400.1	ATP-grasp											WP_030907403.1	MSNDRPMQPWGLGRMTQRLPEVLPPYETTSFDPATQLTRFYDAGGAVVDMGKGTNRSFVTVTVSRGGGGDGSGGAAQVADDSENDSASD
Yes	Graspetides		Sphaerisporangium melleum	WP_203968288.1		WP_203968286.1	ATP-grasp											WP_203968283.1	MNTLPEQPWGLTRTAPFVSSPAPPYRVELDSVRQTGVYRDATTGRLIEAGKHGTSKQTSKTQRTGGSGDGRDPQPSDQTTVTDYDND
Yes	Graspetides		Sphaerisporangium album	RCG31651.1		RCG31881.1	ATP-grasp											RCG31650.1	MNNLSRQPWGLTRSAPFTSPTAAPYSVELDPVTQTGLYRDTTTGQVVEAGKHGTNKQTSKTQRTGGSGDGKDPQPSDQTTVTDYDND
Yes	Graspetides		Sphaerisporangium album	WP_181871106.1		WP_220182847.1	ATP-grasp											WP_114028220.1	MNNLSRQPWGLTRSAPFTSPTAAPYSVELDPVTQTGLYRDTTTGQVVEAGKHGTNKQTSKTQRTGGSGDGKDPQPSDQTTVTDYDND
Yes	Graspetides		Streptosporangium minutum	WP_086572549.1		WP_086572587.1	ATP-grasp											WP_086572547.1	MNNPCSQPWGLTRSAPFTSTAPAPAAPYRVELDPVTQTGVYCDTMTSRLIEAGKHGTNKQTSRSQRTGGSGDGKGPQPSDQTTVTDYDND
Yes	Graspetides		Streptosporangium violaceochromogenes	WP_229855714.1		WP_229855715.1	ATP-grasp											WP_189793086.1	MDNSHGRPWGLTRLASFASAEVTPAAPYKVELDPATQIGVYRDAMTGRLIEAGKHGTNKQTSKAVKTGGGGDGQSPQPSDQTMMTDYDDD
Yes	Graspetides		Sphaerisporangium sp. H8589	WP_214412085.1		WP_214412084.1	ATP-grasp											WP_214411937.1	MQTQNRHPWGLTRVMPLPLLAEAPYRPYRVELDPVTQTGIYRDTETGDIIEAGKHGTNKQTSKSTATTGQDGANPTSDSDSVMDYDND
Yes	Graspetides		Sphaerisporangium siamense	WP_184880396.1		WP_014055090.1	ATP-grasp											WP_184880398.1	MHYLPVMPWGISRMAPFPPSQGTIPDYRVVLDAATQTGKWVDPTGRTLEAGKHGTNQSKPTATQPSGPDGGDAKPPPPARPDSTTDYTPD
Yes	Graspetides		Nonomuraea gerenzanensis	WP_225271544.1		WP_225271543.1	ATP-grasp											WP_225271542.1	MSHSPKFANVESTPTEKAAAGVTRPWGVSRMAPFPRQDGGVPHAAYLVRLDPVTQTGVYTDPVTHRPIEAGRHGTNRQKPSPTAPPTGDGQDENAPRGKPDSTTDWVQD
Yes	Graspetides		Nonomuraea glycinis	WP_189138350.1		WP_189138349.1	ATP-grasp											WP_189138348.1	MAPFPKQSGDSGDALYRVHLDPVKQTGVYTDPITHQPIEAGKHGTSKQKASPTAPPGGDGSSASAPTGQPDSTQDWVQD
Yes	Graspetides		Microbispora rosea subsp. aerata	WP_189179702.1		WP_189179703.1	ATP-grasp											WP_189179704.1	MNRKLPWGLTQAVPFPRVEAASHTLVGLAPDTQQGVYVGPGGTPIEAGKHGTNQKTSGCLATGGGDGKDPQPADDTASTDYGQD
Yes	Graspetides		Microtetraspora niveoalba	WP_067171255.1		WP_174552360.1	ATP-grasp											WP_067171252.1	MNTGTPWALGRMVPQATSFLPHTSVHLDPDTQQGVYVGPGGTPIEAGKHGTNRQTAGCLATGGSDGNAPAPADDTASTDYDKD
Yes	Graspetides		Planomonospora parontospora subsp. antibiotica	WP_189239165.1		WP_189239166.1	ATP-grasp											WP_189239167.1	MTVTTPWALARMTPYPLTDPTPVAEVRLDPVSQRAVYIGPGGRPIEAGKHGTNKQTSRSLATGGGDGKSPTSSDDTASTDYDSD
Yes	Graspetides		Planomonospora sphaerica	WP_068899098.1		WP_068899096.1	ATP-grasp											WP_084008588.1	MTVTTPWALARMTPYPLADPTPVAEVRLDPVSQRAVHIGPGGSPIEAGKHGTNKQTSRSLATGGGDGKSPTSSDDTASTDYDSD
Yes	Graspetides		Nonomuraea mesophila	WP_132635583.1		WP_009188557.1	ATP-grasp											WP_132635535.1	MITAPPWALDHAAPMPSADVEPYAAVGLDPVTQQAVYVGPAGETIEAGKHGTNKQTSKSLSTSGSGDGKTPQRSDDTVQTDYDTD
Yes	Graspetides		Nonomuraea sp. NEAU-A123	WP_214637865.1		WP_214637866.1	ATP-grasp											WP_214637867.1	MDESRNRPWGLTRLSPLAPASPLSYTAVHLDPVSQQAIYIGPGGDPIEAGRHGTNKETKKKEKTGGGDGENPATPDETEIPDYDND
Yes	Graspetides		Nonomuraea guangzhouensis	WP_219539664.1		WP_219539665.1	ATP-grasp											WP_219539666.1	MTEPSPVGPPEYATVEFDAATQLTHFYDARGEIVDMQRGTVTKSPKNQGNDGTGGPLVSDDSDD
Yes	Graspetides		Nonomuraea sp. NEAU-A123	WP_214642102.1		WP_214642101.1	ATP-grasp											WP_214642100.1	MTLTQDQPVRPWGLGRMAKPSPVGPPEYATVEFDPATQLTHFYDAGGEIVDMQRGTVTKSPKNQGNDGTGGPLVSDDSDD
Yes	Graspetides		Nonomuraea glycinis	WP_189137457.1		WP_189137456.1	ATP-grasp											WP_189137455.1	MAMTPNQTVRPWGLSRMAPHCSVAPLEYATVTFDPETQLTHFHDAGGAIVDMQRGTVTTSQGGSDGSANSPKVADDSND
Yes	Graspetides		Streptomyces thermoautotrophicus	WP_066883601.1		WP_066883603.1	ATP-grasp											WP_066883606.1	MTGEVHDAMTVMFTHTDRWPVTSATGDIESELPLARPWGVRRMKPFKRTPLPEIGRMELDPDTQTTRYFDRAGRPIEMGKHSKTYSATEHGTTTGGDSVRPNHDQDHEQDAQESD
Yes	Graspetides		Kribbella sp. VKM Ac-2571	WP_166658530.1		WP_166658531.1	ATP-grasp											WP_133783500.1	MTAVPLRPWGVRRAVESDLLSDGHALSLTAVTIDPLTQLGIYRDPSGQIVQAGPPKHGTQRAQFKSLPTGTGDGSRPGNPDDTKVVEYVPD
Yes	Graspetides		Kribbella sp. VKM Ac-2570	WP_134121134.1		WP_134121133.1	ATP-grasp											WP_134121132.1	MTAISLRPWGVSRATECSPLDDSDVLALTAEDIDPVTQLGIYRDPTGQVVQAGPPKHGTQRAQFKSLPTGGGDGSKPGSGDDTKIVEYVPD
Yes	Graspetides		Kribbella italica	WP_184796830.1		WP_184796832.1	ATP-grasp											WP_184796834.1	MTTTATARPWGVRRAARCASPPDDSSILTAEAIDPATQLGIFRDEDGRQVQAGPPKHGTSRAQFKSLPTGGGDGARPGKPDDTKVVEYVPD
Yes	Graspetides		Kribbella sp. VKM Ac-2527	WP_133806023.1		WP_133806022.1	ATP-grasp											WP_133806021.1	MTSYPAVGYVSAYLLTTENELSALRCSVAAFAQKWAFALHSIHVEEPPRTLAAFQALIEQLTTDNITTVLVPSLHHFAAIGNPLEIKELLEQLIGSRVIATTRPRSLPERKSDMTTTCSTRPWGVRRASACTRWRTDEDALPTSVKIDPETQLGVYLDQTGQPIQAGPPKHGTQRVQFKCLTTGGGDGARPGSTDDTKIVEYVPD
Yes	Graspetides		Kribbella sandramycini	WP_171673198.1		WP_171673197.1	ATP-grasp											WP_171673196.1	MATTAPTRPWGVRRASAPVHRQPLEDLQPVTVTVDPDTQLAVYRDSTGKPIQAGPPKHGTSRAQFKSLPTGGGDGNKPQPPDDTKIVEYVPD
Yes	Graspetides		Kribbella sindirgiensis	WP_131293594.1		WP_131293593.1	ATP-grasp											WP_131293697.1	MHPWGLTRATKFEEPAVDTPPASMTLDPQTQLTTYRDASGGILHCGPPKHGTSRQTVTSQPTSGGDGQHGSQPDDVRVITYVPD
Yes	Graspetides		Kribbella albertanoniae	WP_202874370.1		WP_132403477.1	ATP-grasp											WP_132403474.1	MTTKTAVTPWGLTRVSELSRMVELPYASAELDPDTQTARYRDVDGSLIDPIEAGKHGSATNTSPRTGTSRDGSGSPAPDSDTGHDGDRD
Yes	Graspetides		Kribbella albertanoniae	TDC33160.1		TDC33159.1	ATP-grasp											TDC33158.1	MTTKTAVTPWGLTRVSELSRMVELPYASAELDPDTQTARYRDVDGSLIDPIEAGKHGSATNTSPRTGTSRDGSGSPAPDSDTGHDGDRD
Yes	Graspetides		Kribbella sp. VKM Ac-2538	WP_199240370.1		WP_132197422.1	ATP-grasp											WP_132197424.1	MTAKAAVTPWGLTRVSELSKMVELPYTSVEIDPATQTARYRDVEGALVEPIEAGKHGSATNTSPRTGTSRDGSGNPAPDSDTGHDGDRD
Yes	Graspetides		Kribbella sindirgiensis	TCC43781.1		TCC43600.1	ATP-grasp											TCC43599.1	MLMNDSVPTPWGLSRASDFAEPAPLGYSTVDVDPVTQLGRFRDGNGVVVDPMMASPKHGSGTTTNPRTATGQDGGGGPAPDSDSGFDSDRD
Yes	Graspetides		Kribbella sindirgiensis	WP_202867996.1		WP_131284720.1	ATP-grasp											WP_202867995.1	MNDSVPTPWGLSRASDFAEPAPLGYSTVDVDPVTQLGRFRDGNGVVVDPMMASPKHGSGTTTNPRTATGQDGGGGPAPDSDSGFDSDRD
Yes	Graspetides		Kribbella sp. VKM Ac-2571	WP_202870217.1		WP_202870218.1	ATP-grasp											WP_166658533.1	MNERAIRPWGLSRASDFAEAAPLAYTIIDVDPVTQLGRFRDSNGVVVDPVMASPKHGSGTTTNPRTATGQDGGGGPAPDSDSGFDSDRD
Yes	Graspetides		Nonomuraea diastatica	WP_165977424.1		WP_132511218.1	ATP-grasp											WP_132511220.1	MTITSTRPWGMTRMKPPLEAVTLPWVAAELDETTQLATYRDADGHAVDTVTCGTFVTVTTSKPHDGSGNASPVADDSNTDQK
Yes	Graspetides		Nonomuraea diastatica	TDD18951.1		TDD18923.1	ATP-grasp											TDD18924.1	MTITSTRPWGMTRMKPPLEAVTLPWVAAELDETTQLATYRDADGHAVDTVTCGTFVTVTTSKPHDGSGNASPVADDSNTDQK
Yes	Graspetides		Nonomuraea maritima	WP_090771987.1		WP_090771986.1	ATP-grasp											WP_090771985.1	MTITATRPWGMSRMTPHMEAVPLPWASTVLDEDTQLAIYRDGDGRPVPITAATYQTVTTSRPHDGSGNASPSADDSNTDQK
Yes	Graspetides		Nonomuraea longispora	TDC11381.1		TDC11382.1	ATP-grasp											TDC11383.1	MTSTTHPSTHNGGIKMTTLSPSKPWGLTRATPHLPEEPLPWVETWLDPVTQVTVFLDEHGHPVDITAGGTSRSFATVSMSRPHDGGKNAPQVADDSPNDIEKD
Yes	Graspetides		Nonomuraea longispora	WP_165959394.1		WP_132328326.1	ATP-grasp											WP_132328328.1	MTSTTHPSTHNGGIKMTTLSPSKPWGLTRATPHLPEEPLPWVETWLDPVTQVTVFLDEHGHPVDITAGGTSRSFATVSMSRPHDGGKNAPQVADDSPNDIEKD
Yes	Graspetides		Nonomuraea jabiensis	WP_185070968.1		WP_185078594.1	ATP-grasp											WP_185070967.1	MTTQAPLKPWGLTRATPHLPQAPQPWADTRLDPGTQLTVFLDEHGEPIDAKGDGTNRTFATVSESRPHDGETNAPLRPDDSPTDREAD
Yes	Graspetides		Nonomuraea glycinis	WP_189144188.1		WP_189144288.1	ATP-grasp											WP_189144189.1	MSATKDQPARPWGMSRTTENLPEASRPWVATRLDPETQLAIFYDEKGATIDITSGEGSSRTYASVSMSRPHDGATNAPQHADDSPTDNETD
Yes	Graspetides		Nonomuraea glycinis	GGP01071.1		GGP01074.1	ATP-grasp											GGP01076.1	MDDVQRATTKPWGLTRATRLHPLTPTPYATIQLDPATQVTRFLDEKLRMVDTGTFATVTQSRPHDGATNAPHSADDSNTDQK
Yes	Graspetides		Nonomuraea glycinis	WP_189136652.1		WP_189136653.1	ATP-grasp											WP_189136654.1	MDDVQRATTKPWGLTRATRLHPLTPTPYATIQLDPATQVTRFLDEKLRMVDTGTFATVTQSRPHDGATNAPHSADDSNTDQK
Yes	Graspetides		Nonomuraea lactucae	WP_113700071.1		WP_113700070.1	ATP-grasp											WP_113700069.1	MPNGQTTARRPWGLTRATRLHAPAPKPYATVLLDDATQVTQFFDDKQRVLDMSTFQTVTLSRPHDGAANAPQSADDSNTDQK
Yes	Graspetides		Nonomuraea endophytica	WP_221341167.1		WP_184968972.1	ATP-grasp											WP_184968733.1	MTVTHAPASRPWGLSRATHRLEVARLPYVLVRVDPDSQLARFYHEQGTIVEMAGKGTNRPYLSGTMSRPGDASKDSPDVVDDSQNDSESD
Yes	Graspetides		Kribbella antibiotica	WP_132173952.1		WP_132173954.1	ATP-grasp											WP_165956805.1	MYRFADRFPVSPSVRLGTSSPAPWGLSRLEPYGSVGVIDEIPAGIDPATQRGVYKLPNGTIVMAPGKHERSRRGVERQTQTHEKRDGSRGVPDTDTKQETVLD
Yes	Graspetides		Streptomyces sp. SID13031	WP_164600277.1		WP_164600431.1	ATP-grasp											WP_164600276.1	MYRFADRFPVSQTASAGAVSPVPWGLSRLEPYGSFDLVEDVPAGLDPTTQRGLYQLPNGTIVMSPGKHSRSRQGTEKSTKTGNRGDGSKARPDTDHSQDTKLD
Yes	Graspetides		Kribbella sandramycini	WP_171672947.1		WP_171672948.1	ATP-grasp											WP_171672949.1	MKMYRYADRFPVSRSAPVGTSSPNPWGLRRLEPYGSIGVVEENPAGIDPATQRGMYELPNGTIVMAPGKHSKSRVGTERSTKTSNKSDGSGPRPDTDHRQDTRID
Yes	Graspetides		Kribbella sp. YM55	WP_131460613.1		WP_131460614.1	ATP-grasp											WP_131460615.1	MYRYADRIPLAAAIDRRSAACPRPWGLSRLEPFMSVDQMDETAVGLDPKTQLGRYVGADGVITMAPGKHSRSRRGTEKGTKTGNRRDGSRPGGDTDHEQDTKLD
Yes	Graspetides		Kribbella aluminosa	WP_209697552.1		WP_209697551.1	ATP-grasp											WP_209697550.1	MLRYADRLPLGAPSGRQSGVCSRPWGLSRLEPFLSVDQVPETVVDLDPKTQLARYVTPNGVITMAPGKHSRSRRGTEKGTKTGNRKDGSRPGGDTDHEQDTKLD
Yes	Graspetides		Streptomyces sp. GMR22	WP_199335193.1		WP_182470800.1	ATP-grasp											WP_182470802.1	MAAEPWGLTRMRPYPEAVVLPAAEVVLDPETQTGRWVGSDGLGMPLTGKHKRSETSKETQTKTSLDGNPDQGSDQEGDTD
Yes	Graspetides		Streptomyces violaceusniger Tu 4113	WP_014055091.1		WP_014055090.1	ATP-grasp											WP_078505161.1	MPSTEAREQGDTLGAGDQWCPEADVSVAAVPWGLTRMRPYPQAVVLPAAEVVLDPETQTGRWVGSDGLGMPLTGKHKRSETSKETQTKTSLDGNPDQGSDQEGDTD
Yes	Graspetides		Streptomyces cangkringensis	WP_211833177.1		WP_086884221.1	ATP-grasp											WP_167442662.1	MAAVPWGLTRMRSYPEAVVLPAAEVVLDPETQTGRWVGSDGLGVPLAGKHKRSETSKETQTKTSLDGNPDQGGDQEGDTD
Yes	Graspetides		Streptomyces rhizosphaericus	WP_086884222.1		WP_086884221.1	ATP-grasp											WP_167442662.1	MAAVPWGLTRMRSYPEAVVLPAAEVVLDPETQTGRWVGSDGLGVPLAGKHKRSETSKETQTKTSLDGNPDQGGDQEGDTD
Yes	Graspetides		Streptomyces sp. DASNCL29	WP_138917377.1		WP_138917378.1	ATP-grasp											WP_171072832.1	MAAVPWGLTRMRFYPEAVVLPAAEVVLAPETQTGRWVGSDGLGVPLAGKHKRSETSKETQTKTSLDGNPDQGGDQEGDTD
Yes	Graspetides		Streptomyces sp. 4503	WP_216344924.1		WP_216344925.1	ATP-grasp											WP_216344926.1	MSVAAAPWGLTRMRPYPEAVVLPAASVVLDPETQTGRWVGSDNLGVLFSGKHKRSETSKETQTRTSLDGNPDQGGDQEGDTD
Yes	Graspetides		Streptomyces himastatinicus ATCC 53653	WP_009717240.1		WP_078510401.1	ATP-grasp											WP_009717238.1	MEVGVATMPWGLTRMRPYPEAVVLPAAQVALDPGTQTGRWVDSDGLGVPFTGKHKRSETSKETQTKTSLDGNPDQGSDQEGDTD
Yes	Graspetides		Streptomyces sp. AgN23	WP_210566075.1		WP_210566074.1	ATP-grasp											WP_210566073.1	MSVAAVPWGLTRMRHYPEAVVLPAAKVVLDPETQAGRWIGSDGLVVPLTGKHKRSETNKETKAKTSLDGNPDQGSDQEGDTD
Yes	Graspetides		Streptomyces sp. SID5468	WP_202447430.1		WP_078590754.1	ATP-grasp											WP_014628126.1	MKPYPESVVLPAATVVLDPTTQTGRWVGSDGLDAPLSARHKRSETNKETSTRTSLDGNADQGNDQEGDTD
Yes	Graspetides		Streptomyces cattleya NRRL 8057 = DSM 46488	WP_014143970.1		WP_078590754.1	ATP-grasp											WP_014143968.1	MSGTAAPWGVTRMKPYPESVVLPAATVVLDPTTQTGRWVGSDGLDAPLSARHKRSETNKETSTRTSLDGNADQGNDQEGDTD
Yes	Graspetides		Streptomyces spectabilis	WP_221516053.1		WP_184926830.1	ATP-grasp											WP_184926831.1	MPVDDGTAGPRSAGRVRRVHGRTGRDPADDATTPWGVKRMRPFPDAVVLPAARVVLDPVTQTGRWVDEDGVAVPVLGRHKRSETSKETKAKTSLDGNPDEGTDQEGDTD
Yes	Graspetides		Streptomyces spectabilis	WP_184926828.1		WP_229880032.1	ATP-grasp											WP_229880034.1	MRPFPDAVVLPAARVVLDPVTQTGRWVDEDGVAVPVLGRHKRSETSKETKAKTSLDGNPDEGTDQEGDTD
Yes	Graspetides		Streptomyces griseoviridis	WP_127180240.1		WP_127180241.1	ATP-grasp											WP_127180242.1	MNETPAPWGLTRMRPYPEAVVLPAAEVVLDPVTQTGRWTGPDGGDSPLMSRHKRSETSKETKTKTSMDGTPDEGSDQIGDTD
Yes	Graspetides		Streptomyces kanamyceticus	WP_150493791.1		WP_079043612.1	ATP-grasp											WP_079043613.1	MSEALAPWGVSRMRPYPDTVVLPAADVVLDPETQTGRWVGPDGLDVPVLDRHKRSETNKETTTKTSLDGETDEGSDQEGDTD
Yes	Graspetides		Streptomyces sp. MBT65	WP_200684103.1		WP_014055090.1	ATP-grasp											WP_200684101.1	MSETTVPWGVTRMRPYPAAVVLPAATVVLDPTTQTGRWIGPDGLDIPVMDKHEKSETSSETKTKTSLDGEPDEGSDQEGDTD
Yes	Graspetides		Streptomyces silvensis	WP_058851050.1		WP_014055090.1	ATP-grasp											WP_079086827.1	MRETAVPWGVTRMRPYPDTVALPAAEIILDPETQTGRFVGPDGLDVPRAARHKRTETSKETSTRTSLDGTTDEGSDQEGDTD
Yes	Graspetides		Streptomyces typhae	WP_157164739.1		WP_014055090.1	ATP-grasp											WP_058851077.1	MRPYPDTVALPAAEIILDPETQTGRFVGPDGLDVPRAARHKRTETSKETSTRTSLDGTTDEGSDQEGDTD
Yes	Graspetides		Streptomyces inusitatus	WP_190121554.1		WP_190121555.1	ATP-grasp											WP_190121556.1	MKEAAVPWGVTRMRPYPETAVLPAAEVVLDPATQIGRRVGPDGLDMPPTSRHKRSETNKETKTKTSLDGTPDQGSDQEGDTD
Yes	Graspetides		Streptomyces minutiscleroticus	WP_190195198.1		WP_190195199.1	ATP-grasp											WP_190195200.1	MSHTTAPWGVTRMKPYPEAVVLPAAEVVLDPQTQTGRWISPDGSDISPAAKHKRSETSKETSTKTSLDGQTDQGSDQEGDTD
Yes	Graspetides		Streptomyces cacaoi	WP_212766686.1		WP_086816209.1	ATP-grasp											WP_086816210.1	MRPYPDRAAVPAAEVVLDPGSQTGRWLGADGAELVTARHKRSETSRETQTRTSLDGNPDQGSDQEGDTD
Yes	Graspetides		Streptomyces cacaoi	WP_086815166.1		WP_086816209.1	ATP-grasp											WP_086816210.1	MRPYPDRAAVPAAEVVLDPGSQTGRWLGADGAELVTARHKRSETSRETQTRTSLDGNPDQGSDQEGDTD
Yes	Graspetides		Streptomyces sp. NRRL S-1868	WP_030873941.1		WP_030873943.1	ATP-grasp											WP_051855360.1	MRPYPDRAVVPAAEVVLDPGSQTGRWLGADGAELVTARHKRSETSRETQTRTSLDGNPDQGSDQEGDTD
Yes	Graspetides		Streptomyces sp. NHF165	WP_159787153.1		WP_159787150.1	ATP-grasp											WP_051855360.1	MRPYPDRAVVPAAEVVLDPGSQTGRWLGADGAELVTARHKRSETSRETQTRTSLDGNPDQGSDQEGDTD
Yes	Graspetides		Streptomyces sp. KY2	QNF59263.1		QNF59262.1	ATP-grasp											QNF60272.1	MRPYPDRAVVPAAEVVLDPGSQTGRWLGADGAELVTARHKRSETSRETQTRTSLDGNPDQGSDQEGDAD
Yes	Graspetides		Streptomyces sp. NRRL F-5053	WP_030883704.1		WP_030883706.1	ATP-grasp											WP_051845869.1	MRPYPDRAVVPAAEVVLDPGSQTGRWLGADGAELVTARHKRSETSRETQTRTSLDGNTDQGSDQEGDAD
Yes	Graspetides		Streptomyces cacaoi	WP_149563292.1		WP_149563293.1	ATP-grasp											WP_051845869.1	MRPYPDRAVVPAAEVVLDPGSQTGRWLGADGAELVTARHKRSETSRETQTRTSLDGNTDQGSDQEGDAD
Yes	Graspetides		Streptomyces albus	WP_164439464.1		WP_164439465.1	ATP-grasp											WP_078616517.1	MAVRPIAKPEQGAACCFRSTITHPAPTPRVRGPLRDEGTHDLSDGTNPARAGNGGWFVGGAGRTDYVVERSCNEGVAVSDLVVPWGLSRMRPYPDREVGPAVEVVLGPGSQTGRWLGADGTEQMVARHKRSETSRETQTRTSLDGNTDQGSDQEGDTD
Yes	Graspetides		Streptomyces sp. NRRL F-5639	WP_031032774.1		WP_031032772.1	ATP-grasp											WP_078616517.1	MAVRPIAKPEQGAACCFRSTITHPAPTPRVRGPLRDEGTHDLSDGTNPARAGNGGWFVGGAGRTDYVVERSCNEGVAVSDLVVPWGLSRMRPYPDREVGPAVEVVLGPGSQTGRWLGADGTEQMVARHKRSETSRETQTRTSLDGNTDQGSDQEGDTD
Yes	Graspetides		Streptomyces albus	WP_040250764.1		WP_107071510.1	ATP-grasp											WP_052483146.1	MRRYPEAVSLPAATVTVDPVTQTGRWIGADGKALPATARHKRSETSKETATRTSPDGTPDQGSDQEGDTD
Yes	Graspetides		Streptomyces sp. PLAI1-29	WP_206320259.1		WP_168101820.1	ATP-grasp											WP_168101921.1	MRPWGVTRMKPYPDTVNLPEAEIVLDPTTQTARWINPNGLAVPVAERHKRSETNKETRAKTSMDGTPDEGSDQEGDTD
Yes	Graspetides		Streptomyces ipomoeae	WP_009336227.1		WP_009336209.1	ATP-grasp											WP_048821731.1	MSELVTVPFGLTRMRPFPEAAVLAPATIVLDPDSQTGRWVGPDGLDVPTLARHKRSETSQETKPKTSLDGNTDEGSDQEGDTD
Yes	Graspetides		Streptomyces ipomoeae	WP_141586324.1		WP_141586326.1	ATP-grasp											WP_141586328.1	MVTTPALRPWGLTRMRPFPATAVLATATVILDPETQTGRWIEPDGLDTPTMARHKRSETSKETKPKTSLDGNTDEGSDQEGDTD
Yes	Graspetides		Streptomyces sp. PRB2-1	WP_167980802.1		WP_167980801.1	ATP-grasp											WP_167980800.1	MTAPDARPWGLSRMRPFPVSAVVAAATVVLDAESQTGRWVGPDGSVAVGSARHKRSETSKETKPKTSLDGTTDEGSDQEGDTD
Yes	Graspetides		Streptomyces sp. SAJ15	WP_144384455.1		WP_144384454.1	ATP-grasp											WP_144384506.1	MIGRLPVTTLAPRPWGLTRMRPFPASAAVPAATVVLDPEKQTGRWVGPDGQGVPSLDRHKRSETNKETKPKTSLDGNTDEGSGQQGDND
Yes	Graspetides		Streptomyces olivaceus	WP_037772085.1		WP_037772088.1	ATP-grasp											WP_037772091.1	MTTPIPRPWGLTRMKPFPATAVLAAAKVVLDADRQVGRWIGPDGLDVPALDRHKRSETSKETKTKTSMDGTPDEGSDQSGDSD
Yes	Graspetides		Streptomyces sp. 2BBP-J2	WP_167742071.1		WP_167742072.1	ATP-grasp											WP_167742073.1	MTMQTARPWGLTRMKPFPTAAVLTAATVVLDADRQVGRWIGPDGLDVPELERHKRSETCKETKTRTSMDGTTDEGSDQQGDGD
Yes	Graspetides		Streptomyces sp. WAC 00631	WP_125625920.1		WP_125625919.1	ATP-grasp											WP_125625918.1	MTTPAPKPWGLTRMRPFPVTAVVTPAAVVLDPESQTGRWIAPDGLPLPSLDRHKRSETSKETKTRTSSDGTADEGSDQEGDTD
Yes	Graspetides		Streptomyces sp. TS71-3	WP_212909386.1		WP_212909387.1	ATP-grasp											WP_212909388.1	MRNFRARYGNSTLDGGRSTRGRFPVTTQSPTPWGPTRMRPFPVTAVLPATSVVLDPESQTGRWVGPDDSSVPTLDRHKRSETSKETRTKTSLDGNPDQGGDQEGDTD
Yes	Graspetides		Streptomyces venezuelae	WP_150220784.1		WP_150220785.1	ATP-grasp											WP_150220786.1	MGGYSVTPWGLTRMRQFPEVALPAAEVVLDPESQTGRRMGPDGLEIPALDRHKRSETSKETSTKTSLDGTPDEGSDQDGDTD
Yes	Graspetides		Streptomyces buecherae	WP_187063774.1		WP_187063773.1	ATP-grasp											WP_187063772.1	MSDTLSPTNAPIGGICVSEQPAPWGLSRMRPYPRTTVLPAVQVVLDSATQTGRRVDAEGRYVPLTNRHKRSETNKETETKTSLDGTPDQGSDQEGDTD
Yes	Graspetides		Streptomyces bathyalis	WP_197353663.1		WP_197353664.1	ATP-grasp											WP_197353665.1	MNAQVATKPWGLSRMKPFPATAVLDAARVVLDPKSQTGRRIGPDGRDVPALDRHKRSETAKETNTRTSLDGNTDEGSDQEGDSD
Yes	Graspetides		Streptomyces sp. 3214.6	WP_079662548.1		WP_099937436.1	ATP-grasp											WP_079662547.1	MTTTERPQPARCGEAFTTKPWGLSRMKPFPASAVLSAATVVLDPESQTGRWVGPDGLSVPCMDRHKRSETSKETATKTSLDGNTDQGSDQQGDSD
Yes	Graspetides		Streptomyces sp. NA04227	WP_176101880.1		WP_176101881.1	ATP-grasp											WP_176101882.1	MAVATKDTPWGVRRMKPFPSSAVVPAALVVLDPETQTGRWLTEDGATLPAWDRHKRSETSKETNTRTSLDGNSDQGSDQQGDSD
Yes	Graspetides		Streptomyces finlayi	WP_189827907.1		WP_189827906.1	ATP-grasp											WP_229898470.1	MTEAVTPWGTTRMRPYPATVVLPAAEVVLDPVTQTGRWDGPGVTTMDRHKRSETSNETKTQTSSDGNTDEGSDQSGDSD
Yes	Graspetides		Streptomyces sp. CNH099	WP_027756326.1		WP_037783637.1	ATP-grasp											WP_027756324.1	MPGETDIRPWGLTRMRPYPATAVLPAVEIVLDPETQTGRWSDAGGTPVPAMDRHKRSETSRETSTRTSLDGNTDQGSDQEGDSD
Yes	Graspetides		Streptomyces tardus	WP_211042364.1		WP_211042363.1	ATP-grasp											WP_211042362.1	MDTTPAPWGTSRMRPYPSVIAAPAAGLVLDHATQTARWVDPDGVRVPTMDRHRRSQTSKETSTRTSLDGTTDEGSDQEGDSD
Yes	Graspetides		Streptomyces geranii	WP_105968430.1		WP_105968429.1	ATP-grasp											WP_105968472.1	MAIGGLPPTPVEPHTDHRYPNKRRILVTTLAPKPWGLTRMRPFPETSVAAAVTVELDPESQTGRWIGSDGLKLPSLERHKRSETSSETKTQTSSDGNIDEGSDQQGDTD
Yes	Graspetides		Streptomyces sp. MUSC 14	WP_071375284.1		WP_071375285.1	ATP-grasp											WP_071375325.1	MPVVRPWGLSRMKPYPEAAVLKSAPMVLDPDTQTAQLIGTDGLRLPTMDRHKRSETNTETKPRTSLDGNTDEGSDQQGDTD
Yes	Graspetides		Streptomyces sp. PTM05	WP_222980422.1		WP_222980423.1	ATP-grasp											WP_222980424.1	MSVSVSVPWGLRRMRPFPPGETLPACRVVLDATTQTGRWLAEDGSALPALDRHKRSETCKETSTRTSLDGTTDSGSDQEGDTD
Yes	Graspetides		Streptomyces sulfonofaciens	WP_189929170.1		WP_189929169.1	ATP-grasp											WP_189929168.1	MTDHTTKPWGLTRMRPFPAGSRVSHSVVVLDPKTQTGLWVDEDGTPVPVTDRHKRSETSKETSPRTSLDGNRDEGSDQEGDTD
Yes	Graspetides		Streptomyces bomunensis	WP_209340301.1		WP_209340302.1	ATP-grasp											WP_209340303.1	MTLYPSSGNSSRVDLACEPSSVRHARSHARDCFRAWGVPRETGYDALTIVSELTANAVRHAGTHEPGRLDAAPKPPRARACSLSLWFSGPRLYVSVHDETDEPPVLRPAFGDDENGRGLQLVAALSEGFWGFTRTTSRPGKHVWASLRLCTVTTKTIVRASTTKEIPKMTMIEKTPWGVRRMEPFPAGAVLPATRVVLDAETQTGNWLGEDGTRLPEMAKHKRSETSKETTTRTSLDGNSDEGSDQQGDTD
Yes	Graspetides		Streptomyces sp. AA1529	WP_019358683.1		WP_019358684.1	ATP-grasp											WP_019358685.1	MHEPATPWGLTRMRPYPRTVTMPTADAVLDSVTQTARWVGPDRAGVPASRHKRSETANETSTKTSLDGNTDEGSDQEGDTD
Yes	Graspetides		Streptomyces cinerochromogenes	WP_189293994.1		WP_189293995.1	ATP-grasp											WP_189293996.1	MQQPLTSLDQAKPWGLGRMRPYPTAAVLSAAQPVLDPHTQVPAWVGPDGAPLTAEAKHKRSETSKETSTKTSLDGTPDQGSDQNGDSD
Yes	Graspetides		Streptomyces africanus	WP_086563019.1		WP_086563018.1	ATP-grasp											WP_086563017.1	MQQPLTSLDQVKPWGLGRMRPYPTAAVLSAAQPVLDPHTQVPAWVGPDGAPLTAEAKHKRSETSKETSTKTSLDGTPDQGSDQNGDSD
Yes	Graspetides		Streptomyces sp. MBT70	WP_189757612.1		WP_189757611.1	ATP-grasp											WP_189757610.1	MQQPLTSLDQVKPWGLGRMRPYPTAAVLSAAQPVLDPHTQVPAWVGPDGAPLTAEAKHKRSETSQETSTKTSLDGTPDQGSDQNGDSD
Yes	Graspetides		Streptomyces sp. TRM72054	WP_221753463.1		WP_019061657.1	ATP-grasp											WP_221753462.1	MQQPLTSLDQVKPWGLGRMRPYPTAAVLSAARPVLDPHTQVPAWVSPDGAPLTAEAKHKRSETSQETSTKTSLDGTPDQGSDQNGDSD
Yes	Graspetides		Streptomyces sp. PRKS01-65	WP_164396202.1		WP_164396203.1	ATP-grasp											WP_164396204.1	MQQPLTSMDQVKPWGLGRMRPYPTAAVLSAARPVLDPHTQVPAWVGPDGAPLTAQAKHKRSETSQETSTKTSLDGTPDQGSDQNGDSD
Yes	Graspetides		Streptomyces viridochromogenes DSM 40736	EFL31728.1		EFL31729.1	ATP-grasp											EFL31730.1	MQQPLTSLDQVKPWGLGRMRPYPTAAVLSAARPVLDPHTQVPAWVGPDGAPLAAEAKHKRSETSQETSTKTSLDGTPDQGSDQNGDSD
Yes	Graspetides		Streptomyces viridochromogenes DSM 40736	WP_039932379.1		WP_039932380.1	ATP-grasp											WP_003989842.1	MQQPLTSLDQVKPWGLGRMRPYPTAAVLSAARPVLDPHTQVPAWVGPDGAPLAAEAKHKRSETSQETSTKTSLDGTPDQGSDQNGDSD
Yes	Graspetides		Streptomyces sp. ISL-22	WP_215153609.1		WP_215153608.1	ATP-grasp											WP_215153607.1	MQQPLTSLDQVKPWGLGRMRPYPTAAVLSAARPVLDPHTQVPAWVGPDGAPLTAEAKHKRSETSQETSTKTSLDGTPDQGSDQNGDSD
Yes	Graspetides		Streptomyces achromogenes subsp. achromogenes	WP_030614146.1		WP_030614149.1	ATP-grasp											WP_030614152.1	MQQPLTSLDQVKPWGLGRMRPYPTAAVLAAARPVLDPHTQVPSWAGPDGAPLTAEAKHKRSETSQETSTKTSLDGTPDQGSDQNGDSD
Yes	Graspetides		Streptomyces sp. NRRL WC-3725	WP_031029330.1		WP_030655671.1	ATP-grasp											WP_030655673.1	MQQPSTSLHQVKPWGLGRMRPYPTAAVLSAARPVLDPHTQVPAWVGPDGAPLTAEAKHKRSETSQETSTKTSLDGTPDQGSDQNGDSD
Yes	Graspetides		Streptomyces antibioticus	WP_030655668.1		WP_030655671.1	ATP-grasp											WP_030655673.1	MQQPSTSLHQVKPWGLGRMRPYPTAAVLSAARPVLDPHTQVPAWVGPDGAPLTAEAKHKRSETSQETSTKTSLDGTPDQGSDQNGDSD
Yes	Graspetides		Streptomyces sp. NRRL WC-3744	WP_030986029.1		WP_030655671.1	ATP-grasp											WP_030655673.1	MQQPSTSLHQVKPWGLGRMRPYPTAAVLSAARPVLDPHTQVPAWVGPDGAPLTAEAKHKRSETSQETSTKTSLDGTPDQGSDQNGDSD
Yes	Graspetides		Streptomyces sp. NRRL B-3648	WP_053712095.1		WP_053712096.1	ATP-grasp											WP_053712097.1	MQQPLTSLDQVKPWGLARMRPYPAAAVLPAARPVLDPHTQVPAWVGPDGAPLTAQAKHKRSETSQETSTKTSLDGTPDQGSDQNGDSD
Yes	Graspetides		Streptomyces actinomycinicus	WP_201831394.1		WP_201831392.1	ATP-grasp											WP_201831390.1	MQQTLTSLDQVKPWGLGRMRPYPAAAVLSAARPVLDPHTQVPAWVGPDGAPLTVEAKHKRSETSQETSTKTSLDGTPDQGSDQNGDSD
Yes	Graspetides		Streptomyces sp. NRRL F-5527	WP_031059805.1		WP_031059808.1	ATP-grasp											WP_031059811.1	MQQNLTSLDQVKPWGLGRMRPYPAAAVLSAARPVLDPHTQITAWIGPDGAPLTAEARHKRSETSQETSTKTSLDGTPDQGSDQNGDSD
Yes	Graspetides		Streptomyces rubradiris	WP_189999466.1		WP_189999467.1	ATP-grasp											WP_189999468.1	MQQPLTPLVQVKPWGLGRMRPYPAAAVLPAARPVLDPHTQIPAWVGRDGAPLTAEAKHKRSETSQETSTKTSLDGTPDQGSDQNGDTD
Yes	Graspetides		Streptomyces sp. G44	WP_205036630.1		WP_205036629.1	ATP-grasp											WP_205036628.1	MQQPLTSLIQVEPWGLGRMRPYPGAAALSAARPVLDPHTQVPAWVGPDGAPLTVEAKHKRTETSQETSTKTSLDGTPDQGSDQNGDSD
Yes	Graspetides		Streptomyces sp. SP2-10	WP_201813591.1		WP_222995401.1	ATP-grasp											WP_201813590.1	MQQPLAPLDQVAPWGLGRMRPYPTAAVLPAARPVLDPDTQVPAWVGRDGAPLTVEAKHKRSETSQETSTKTSLDGTPDQGSDQNGDSD
Yes	Graspetides		Streptomyces sp. SID10815	WP_164587143.1		WP_164587142.1	ATP-grasp											WP_164587141.1	MQQPSTSLKQVEPWGIGRMRPYPDAVVLPAARPILDPHTQASVWVGPDGAPLKVEAKHKRSETSQETSTKTSLDGTPDQGSDQNGDSD
Yes	Graspetides		Streptomyces sp. RCPT1-4	WP_223003418.1		WP_223003419.1	ATP-grasp											WP_223003420.1	MQQHLTSPKQAEPWGLGRMRPYPAAAVLPAVRPVLDPHTQVPVWVGPDGGSLTVEAKHKRSQTSQETSTKTSLDGTPDQGSDQNGDSD
Yes	Graspetides		Streptomyces sp. SID8499	WP_164387722.1		WP_164387721.1	ATP-grasp											WP_164387720.1	MQQHLTSPKQAEPWGLGRMRPYPAAAVLPAARPVLDPHTQVPVWVGPDGGSLTVEAKHKRSQTSQETSTKTSLDGTPDQGSDQNGDSD
Yes	Graspetides		Streptomyces echinatus	WP_184960932.1		WP_184960929.1	ATP-grasp											WP_184960927.1	MEQPLALLDQAKPWGLGRMRPYPTAAVLPAARPVLDPGTQVPVWVSPDGTPLTVEAKHKRSQTSQETSTKTSLDGNPDQGSDQHGDSD
Yes	Graspetides		Streptomyces sp. DSM 110735	WP_199583583.1		WP_199583584.1	ATP-grasp											WP_199583585.1	MKQPVTSPEQVKPWGLGRMRPYPPAAVLPAARAVLDSHTQVPTWVGPDGVQLTAEAKHKRSGTSQETSTKTSLDGTPDQGSDQNGDSD
Yes	Graspetides		Streptomyces rochei	WP_154822996.1		WP_037653400.1	ATP-grasp											WP_037653401.1	MQRSASPDQVKPWGLGRMRPYPAAAVLPAARPILDPGTQVPAWVGPDGMPLAVEARHKRSETSQETSTKTSLDGTPDQGSDQSGDTD
Yes	Graspetides		Streptomyces griseofuscus	WP_037653399.1		WP_037653400.1	ATP-grasp											WP_037653401.1	MQRSASPDQVKPWGLGRMRPYPAAAVLPAARPILDPGTQVPAWVGPDGMPLAVEARHKRSETSQETSTKTSLDGTPDQGSDQSGDTD
Yes	Graspetides		Streptomyces murinus	WP_182788199.1		WP_182788202.1	ATP-grasp											WP_182788204.1	MQRSASPDQVKPWGLGRMRPYPAAAVLPAARPILDPGTQVPAWVGPDGRPLAVEARHKRSETSQETSTKTSLDGTPDQGSDQSGDTD
Yes	Graspetides		Streptomyces sp. S816	WP_136100693.1		WP_086808425.1	ATP-grasp											WP_136100692.1	MQPTASPDQAKPWGLGRMRPYPAAAVLPAARPILDPHTQVPAWVAPDGTPLAVEARHKRSETSQETSTKTSLDGTPDQGSDQSGDTD
Yes	Graspetides		Streptomyces murinus	WP_086808424.1		WP_086808425.1	ATP-grasp											WP_086808426.1	MQPTASPDQAKPWGLGRMRPYPAAAVLPAARPILDPRTQVPAWVAPDGTPLAVEARHKRSETSQETSTKTSLDGTPDQGSDQSGDTD
Yes	Graspetides		Streptomyces sp. HF10	WP_159702594.1		WP_159702597.1	ATP-grasp											WP_145485843.1	MQPSAPSDQVKPWGLGRMRPYPAAAVLPAARPVLDPGTQVPVWAAPDGTPLPVEARHKRSETSQETSTKTSLDGTPDQGSDQNGDAD
Yes	Graspetides		Streptomyces luteolifulvus	WP_150955677.1		WP_150955674.1	ATP-grasp											WP_150955672.1	MQKPLASPDQVAPWGLGRMRPYPAAAVLPAARPVLDPRTQVAAWVDSDGTPIPSEAKHKRSETSKETSTKTSMDGTPDQGSDQQGDSD
Yes	Graspetides		Streptomyces roseochromogenus subsp. oscitans DS 12.976	WP_023549487.1		WP_023549486.1	ATP-grasp											WP_023549485.1	MQPLASLDQVKPWGLGRMRAYPAAAVLPAAQPVLDLHTQIVTWVDPDGAPIPVGARHKRSETSQETSTKTSLDGTPDQGSDQQGDSD
Yes	Graspetides		Streptomyces kasugaensis	WP_131125839.1		WP_131125838.1	ATP-grasp											WP_131125837.1	MKATTATTAATTSTTLPPWGLGRIRPFPRTARLPYSDIVLDPHTQTGRWLSSDGHEVPVMDKHKASETSNETTTSTSLDGNRDEGSDQSGDSD
Yes	Graspetides		Streptomyces kasugaensis	WP_094791279.1		WP_094791280.1	ATP-grasp											WP_094791281.1	MKATTATTAATTSTTLPPWGLGRMRPFPRTARLPYSDIVLDPHTQTGRWLSSDGHEVPVMDKHKASETSNETTTSTSLDGNRDEGSDQSGDSD
Yes	Graspetides		Streptomyces albireticuli	WP_095583419.1		WP_095583420.1	ATP-grasp											WP_095583421.1	MSDPDALPWGLTRMRPFPETVRLPHESLVLDSATQLPRSMDGSGRSVPVMDKHKRSETSKETATRTSLDGTSDQGSDQEGDTD
Yes	Graspetides		Streptomyces sp. UNOC14_S4	WP_229328357.1		WP_229328358.1	ATP-grasp											WP_229328359.1	MAPFPEAVRIPYAKLVLDPDTQIARPVDENGMPVPVLDRHKRSETSKETATKTSLDGTPDQGSDQEGDTD
Yes	Graspetides		Streptomyces misionensis	WP_146466386.1		WP_146466387.1	ATP-grasp											WP_146466388.1	MDTFVRGDRITPWGVGRMRPFPATAVLPAASMVLNAETQTADWSAPDDVPVLAMDRHRRSETSKETSTQTSLDGTPDQGSDQAGDSD
Yes	Graspetides		Streptomyces sp. NEAU-sy36	WP_180330946.1		WP_180330947.1	ATP-grasp											WP_180330948.1	METLVRGERITPWGAGRMRPYPAAAVLPAASMVLNAETQTADWVVPDGVPVPTMDRHRRSETSKETSTQTSLDGTPDQGSDQAGDSD
Yes	Graspetides		Streptomyces sp. JB150	WP_165998093.1		WP_019061657.1	ATP-grasp											WP_165998095.1	MEIDVRDERITPWGIGRMRPFPGAAVLPAVRAVLDAGTQTAVWTIPDGTPVPDMDRHKRSETSKETATRTSLDGTPDQGSDQQGDSD
Yes	Graspetides		Streptomyces sp. TSRI0107	WP_073938719.1		WP_073938720.1	ATP-grasp											WP_073938721.1	MKTKVHDERIAPWGVSRMKPFPAAAVLPAARPVLNAATQTAVWVRPDGTPMPTMDRHKRSETSQETATKTSLDGTPDQGSDQQGDND
Yes	Graspetides		Streptomyces phaeolivaceus	WP_152169060.1		WP_152169059.1	ATP-grasp											WP_152169058.1	MQATASDDQVTPWGVSRMNPFPPAEVLPAARAVLDAETQTAAWVDPGGTLLPTLDKHKRSETSKETTTKTSLDGASDQGSDQQGDSD
Yes	Graspetides		Streptomyces ipomoeae	WP_141585550.1		WP_141585552.1	ATP-grasp											WP_141585554.1	MQATAPDDQVTPWGVSRMKPFPPAEVLPAARAVLDAETQTAAWVDPDGTLLPTLDKHKRSETSKETTTKTSLDGTPDQGSDQQGDSD
Yes	Graspetides		Streptomyces prunicolor NBRC 13075	WP_019061656.1		WP_019061657.1	ATP-grasp											WP_019061658.1	MQAIAPDHQVTPWGVSRMKPFPPAEVLPAVRAVLDAESQTAAWVDPDGTLVPTLDKHKRSETSKETTTKTSLDGQPDQGTDQQGDSD
Yes	Graspetides		Streptomyces sp. B93	WP_210919102.1		WP_210919103.1	ATP-grasp											WP_210919104.1	MQAVTPDAALTPWGTARMRLFPPALVLPPSRAVLDPETQTATWLDAEGFPLPTLDRHKRSETSKETTTKTSLDGTPDQGSDQQGDSD
Yes	Graspetides		Streptomyces sp. Ag109_O5-1	WP_123973270.1		WP_123973271.1	ATP-grasp											WP_123973272.1	MTATTSTRLAPWGVTRMRPFPAVAVLPAVNPVLNPDTQVPDWVDPDGKVTPKMDKHKKSETSKETTTKTSLDGNPDQGSDQQGDSD
Yes	Graspetides		Streptomyces sp. V2	WP_055720442.1		WP_055720443.1	ATP-grasp											WP_055720444.1	MAHRTATPWGLTRMKPFPQEPRLPEPTIVLDAATQTGRYVDAHGILAPLLDRHKKSGTNTETKPKTSLDGNTDEGSDQQSDTD
Yes	Graspetides		Streptomyces monomycini	WP_078623937.1		WP_030017576.1	ATP-grasp											WP_050502009.1	MKPYPTCATAFTPSRLVLDEKTQTVRWLEVDGIELPTLDRHKRSETSKETNTTTSLDSNPDQGHDQEGDED
Yes	Graspetides		Streptomyces sp. NRRL B-1568	KJY41399.1		KJY41400.1	ATP-grasp											KJY41401.1	MANTLPWGLTRMELYPASVPVPYQRLVLDPVTQIPSRLGRDGLPLPVESKHRKSNTGTETNTTTGDRKDGPDQGHDQDSDSD
Yes	Graspetides		Streptomyces sp. UNOC14_S4	WP_229325957.1		WP_014134744.1	ATP-grasp											WP_229325955.1	MPHVLPWGLSRMEPFPASGPLPQQRLILDPVSQIPTRLGPDGLPVPATSKHRKSNTGTETNTTTGDRKDGPDQGHDQDSDTD
Yes	Graspetides		Streptacidiphilus pinicola	WP_111507087.1		WP_111507102.1	ATP-grasp											WP_111507103.1	MEPMRNNSGGQAYRHAGLDPETQTSIYLDEQGLPIPAWDGKHGTSVNTYPPTQISKDGQQDPDSGHDAQQDQGGD
Yes	Graspetides		Streptomyces sp. CC77	WP_071269015.1		WP_071269014.1	ATP-grasp											WP_071269013.1	MAPLRNGSPSPWRYAGIDPATQTGRWVGEDGAMTPAELGKHGTSVNTYPPTQVGKDGKVDADSGHDATQD
Yes	Graspetides		Streptomyces sp. CC53	WP_071281672.1		WP_071281673.1	ATP-grasp											WP_071269013.1	MAPLRNGSPSPWRYAGIDPATQTGRWVGEDGAMTPAELGKHGTSVNTYPPTQVGKDGKVDADSGHDATQD
Yes	Graspetides		Streptomyces sp. ISL-96	WP_214972198.1		WP_215131971.1	ATP-grasp											WP_214972399.1	MAPLRNGSPSPWRYAGVDPATQTGRWVGEDGAMTPAELGKHGTSVNTYPPTQVGKDGKVDADSGHDATQD
Yes	Graspetides		Streptomyces spongiicola	WP_109293242.1		WP_109293243.1	ATP-grasp											WP_109293244.1	MAPLRNGSPSPWRYAGIDPATQTGRWVGEDGAMTPAELGKHGTSVNTYPPTQVGKDGKVDSDSGHDATQD
Yes	Graspetides		Streptomyces sp. TRM63209	WP_155059743.1		WP_155059744.1	ATP-grasp											WP_230396635.1	MQTSLAGTETTAPAPWGLRRMAPLRNGSPSPWRYAGIDPATQTGRWVGEDGAMTPAELGKHGTSVNTYPPTQVGKDGKVDSDSGHDATQD
Yes	Graspetides		Streptomyces sp. TP-A0875	WP_030419443.1		WP_030419444.1	ATP-grasp											WP_037857785.1	MAPLRNGSPSPWRYAGIDPATQTGRWVGEDGTMTPAELGKHGTSVNTYPPTQVGKDGKVDSDSGHDATQD
Yes	Graspetides		Streptomyces pathocidini	WP_055473078.1		WP_055473079.1	ATP-grasp											WP_079101477.1	METAAPVPWGLRRMAPLRNGSPSPWRYAGIDPATQTGRWVGEDGAMAPAELGKHGTSVNTYPPTQVGKDGKVDADSGHDATQD
Yes	Graspetides		Streptomyces sp. ADI95-17	WP_124717128.1		WP_124717129.1	ATP-grasp											WP_124717450.1	MVPLRNGSPSPWRYAGVDPATQTGRWVGEDGAMTPAELGKHGTSVNTYPPTQVGKDGKMDADSGHDATQD
Yes	Graspetides		Streptomyces prunicolor NBRC 13075	WP_019055392.1		WP_019055393.1	ATP-grasp											WP_019055394.1	MAPLRNGSPSSWQYAGVDPATQTGRWVGEDGAMTPAELGKHGTSVNTYPPTQVGKDGKVDADSGHDATQD
Yes	Graspetides		Streptomyces alkaliterrae	WP_181354155.1		WP_181354154.1	ATP-grasp											WP_228449696.1	MGTRFADPESAAAAPWGLRRMTPLRNGSPSPWRYTGIDPATQTGRWVGEDGAMTPAELGKHGTSVNTYPPTQIGKDGKVDNDSGHDATQD
Yes	Graspetides		Streptomyces alkaliterrae	WP_143646927.1		WP_143646926.1	ATP-grasp											WP_228449696.1	MGTRFADPESAAAAPWGLRRMTPLRNGSPSPWRYTGIDPATQTGRWVGEDGAMTPAELGKHGTSVNTYPPTQIGKDGKVDNDSGHDATQD
Yes	Graspetides		Streptomyces sp. AC1-42T	WP_111337098.1		WP_111337096.1	ATP-grasp											WP_111337093.1	MAPLRNGSPSPWRYAGIDPATQTGRWVGEGGAMTPAELGKHGTSVNTYPPTQVGKDGRMDADSGHDATQD
Yes	Graspetides		Streptomyces sp. L2	WP_129309031.1		WP_129309032.1	ATP-grasp											WP_129312028.1	MTPLRNGAPSPWRYAGIDPATQTGRWVGEGGAMTPAELGKHGTSVNTYPPTQVGKDGKVDADSGHDATQD
Yes	Graspetides		Streptomyces pactum	WP_055418828.1		WP_055418827.1	ATP-grasp											WP_055418826.1	MAPLRNGVPSPWRYAGIDPATQTGRWVGADGAMTPAELGKHGTSLNTYPPTQVGKDGKVDADSGHDATQD
Yes	Graspetides		Streptomyces sp. TRM68416	WP_188291253.1		WP_188291252.1	ATP-grasp											WP_223189572.1	MRRMAPMRNGSPSPWRYAGIDPVTQTGRWVGEDGAMTPAELGKHGTSVNTYPPTQVSKDGKLDTDSGHDATQD
Yes	Graspetides		Streptomyces sp. A0958	WP_136202071.1		WP_136202072.1	ATP-grasp											WP_136202073.1	MSPAHTQKPTATPWGLRRMTPLRNGSPSPWRYAGIDPVTQTGRWIGEAGVMTPAELGKHGTSVNTYPPTQVGKDGKVDADSGHDATQDEG
Yes	Graspetides		Streptomyces sp. TM32	WP_129283869.1		WP_129283870.1	ATP-grasp											WP_129283877.1	MAPLRNGSPSPWRYAGIDPATQTGRWIGEDGAMTPAELGKHGTSVNTYPPTQVSKDGKQDPDSGHDATQD
Yes	Graspetides		Streptomyces thermodiastaticus	WP_189795720.1		WP_189795719.1	ATP-grasp											WP_229862020.1	MQTSLAGTETTAPTPWGLRRMAPLRNGSPSPWRYAGLDPATQTGRWIGEDGAMTPAELGKHGTSVNTYPPTQVSKDGKQDSDSGHDATQD
Yes	Graspetides		Streptomyces sp. V2	WP_079057155.1		WP_055724034.1	ATP-grasp											WP_079057154.1	MSVRSGRLLARTVLPWGLRRMTPLRNGSPSPWRYAGIDPVTQTGRWIGEDGVMMPAELGKHGTSVNTYPPTQVGKDGKVDSDSGHDATQD
Yes	Graspetides		Streptomyces sp. SID8352	WP_161223976.1		WP_161223975.1	ATP-grasp											WP_161223974.1	MTAQTAEREPPPPRSDRRPHPGTGRAPAGAGPARPTARSDQGGDLRTSLARTKTTAPTPWGLRRMVPLRNGAPSPWRYVGIDPATQTGRWAGEDGAMTPAELGKHGTSVNTYPPTQVGKDGKVDGDSGHDATQD
Yes	Graspetides		Streptomyces sp. AS58	WP_053763473.1		WP_053763474.1	ATP-grasp											WP_053763475.1	MTPLHNGSPSPWRYAGIDPATQMGRWIGEHGAMTPAELGKHGTSVNTYPPTQVGKDGKVDADSGHDATQD
Yes	Graspetides		Streptomyces aureocirculatus	WP_030571949.1		WP_019055393.1	ATP-grasp											WP_078965831.1	MRTPAVERLPGHSTHPGQQHSGPGGDSQAQTAGTETIERAPWGLRRMAPLRNGPPAPWRYAGIDPATQTGRWTGADGEMTPAELGKHGTSVNTYPPTQVGKDGKLDADSGHDATQD
Yes	Graspetides		Streptomyces sp. SCA3-4	WP_225663319.1		WP_225663320.1	ATP-grasp											WP_225663350.1	MPWGLRRMVPLRNGSPSAWRYAGIDPASQTGRWVGADGAMTPAELGKHGTSVNTYPPTQVGKDGKMDADSGQDATQD
Yes	Graspetides		Streptomyces triticirhizae	WP_122181961.1		WP_122181962.1	ATP-grasp											WP_122182025.1	MRRMAPLRNGSHSLWRYAGIDPTTQTGRWVGEDGVMTPAELGKHGTSVNTYPPTQVGKDGKMDGDSGHDATQD
Yes	Graspetides		Streptomyces chrestomyceticus	WP_206504760.1		WP_206504759.1	ATP-grasp											WP_206504758.1	MKTEPAGTDTAVPAPWGMRRLAPLRNGVPSPWRYEGIDPVTQTGRWSGADGTITPAELGKHGTSVNTYPPTQVGKDGKMDADTGHDASQD
Yes	Graspetides		Streptomyces sp. CBMA156	WP_223244592.1		WP_188297934.1	ATP-grasp											WP_223244587.1	MSTVSELVPVAPWGMGRMVPLRNGEPSQWQYAGLDPATQTGLWFGEDGTMTPAELGKHGTSVNTYPPTQVGKDGKVDGDSGHDATKD
Yes	Graspetides		Streptomyces sp. RG38	WP_210871385.1		WP_210870005.1	ATP-grasp											WP_210871383.1	MGRMAPLRNGEPSQWQYAGLDPATQTGLWFGEDGTMVPAELGKHGTSVGTYPPTQVGKDGKVDGDSGHDATQD
Yes	Graspetides		Kitasatospora cineracea	WP_123561776.1		WP_123563429.1	ATP-grasp											WP_123561774.1	MGRMAPLRNGEPSQWQYAGLDPATQTGLWFGEDGTMSPAELGKHGTSVGTYPPTQVGKDGKVDGDSGHDATQD
Yes	Graspetides		Kitasatospora cineracea	ROR37696.1		ROR37695.1	ATP-grasp											ROR37694.1	MSTATELAPAAPWGMGRMAPLRNGEPSQWQYAGLDPATQTGLWFGEDGTMSPAELGKHGTSVGTYPPTQVGKDGKVDGDSGHDATQD
Yes	Graspetides		Streptomyces parvulus	WP_230070106.1		WP_230070105.1	ATP-grasp											WP_230070104.1	MKTNITDAGITPAAWGLRRMAPLRNGSPSPWRYAGIDPATQTGRWMGEDGATRPVELGKHGTSVNTYPSTQVGKDGKLDADTGQDATQD
Yes	Graspetides		Streptomyces sp. NRRL F-5639	WP_030409675.1		WP_030409674.1	ATP-grasp											WP_030409673.1	MPSNGGDVKTITTDPQATAPAPWGLRRMAPLRNGVPSPWRYAGLDPVTQTGRWIGEDGTAAPAELGKHGTSVNTYPPTQLGKDGKVDPDTGHDAEQD
Yes	Graspetides		Streptomyces barkulensis	WP_101258832.1		WP_101258833.1	ATP-grasp											WP_101258834.1	MKDIAPAPWGLRRMVPLRNGSPSSPWRYAGVDPATQTGRWVGEGGQMTPAELGKHGTSVNTYPPTQVSKDGQQDSDSGHDATQD
Yes	Graspetides		Kitasatospora sp. MY 5-36	WP_049649989.1		WP_049649990.1	ATP-grasp											WP_082345302.1	MKALNFGNSRRHTRTGGHFTVWSLLCSVLHARATDPPQQQYTGGKLSIVTNLHPIVPWGFERMMPLRNGEPSRWQYAGLDPETQTGRWFGEDGSMTPAELGKHGTSVNTYPPTQQGKDGKVDGDSGHDASQD
Yes	Graspetides		Streptomyces indonesiensis	WP_211836107.1		WP_019055393.1	ATP-grasp											WP_086884198.1	MSRMAPLRNGEPSPWRYAGIDPQTQTGRWVGSDGAPTPVELGKHGTSVNTYPPTQVSKDGKMDSDAGHDAEQDEGQS
Yes	Graspetides		Streptomyces cangkringensis	WP_086884194.1		WP_019055393.1	ATP-grasp											WP_086884198.1	MSRMAPLRNGEPSPWRYAGIDPQTQTGRWVGSDGAPTPVELGKHGTSVNTYPPTQVSKDGKMDSDAGHDAEQDEGQS
Yes	Graspetides		Streptomyces rhizosphaericus	WP_164428940.1		WP_164428938.1	ATP-grasp											WP_164429142.1	MNRMAPLRNGEPSPWRYAGIDPQTQTGRWVDSDGVPTPMELGKHGTSVNTYPPTQVSKDGKMDSDTGHDAEQDEGQS
Yes	Graspetides		Streptomyces sp. MnatMP-M17	SCF74544.1		SCF74553.1	ATP-grasp											SCF74559.1	MTSNSVDHGTATPIPWGMSRMAPLRNGEPSPWRYAGIDPQTQTGRWVGSDGLPTPAELGKHGTSVNTYPPTQVGKDGKVDADSGHDAQQDEGQQ
Yes	Graspetides		Streptomyces sp. SID4917	WP_093593661.1		WP_093593664.1	ATP-grasp											WP_176732489.1	MTSNSVDHGTATPIPWGMSRMAPLRNGEPSPWRYAGIDPQTQTGRWVGSDGLPTPAELGKHGTSVNTYPPTQVGKDGKVDADSGHDAQQDEGQQ
Yes	Graspetides		Streptomyces inusitatus	WP_190120950.1		WP_190120951.1	ATP-grasp											WP_229868415.1	MAPLNNGTPSPWRYSGMDPKTQTGRWVGADGQMTPAELGKHGTSVNTYPPTQISKDGKQDADSGHDASQDQA
Yes	Graspetides		Streptomyces sp. SDr-06	WP_114038349.1		WP_114038348.1	ATP-grasp											WP_223279672.1	MHQNTEQTAVTPWGMRRMAPLANGAPSPWTYAGIRPETQTGRWVGEDGQMVPAELGKHGTSVNTYPPTQVGKDGKVDSDSGHDAQQD
Yes	Graspetides		Streptomyces alboflavus	ARX85073.1		ARX85072.1	ATP-grasp											ARX85071.1	MAPLRNGSPSPWRYAGVDPATQTGRWIGEDGEMAPAELGKHGTSVNTYPPTQVGKGGKIDPDTGQGAEQD
Yes	Graspetides		Streptomyces alboflavus	WP_087885071.1		WP_087885070.1	ATP-grasp											WP_087885069.1	MNGSATPAETTSHAPWGFGRMAPLRNGSPSPWRYAGVDPATQTGRWIGEDGEMAPAELGKHGTSVNTYPPTQVGKGGKIDPDTGQGAEQD
Yes	Graspetides		Streptomyces alboflavus	WP_125263648.1		WP_125263647.1	ATP-grasp											WP_125263764.1	MAPLRNGSPSPWRYAGVDPATQTGRWIGEDGEMAPAELGKHGTSVNTYLPTQVGKDGKIDPDTGQGAEQD
Yes	Graspetides		Streptomyces geranii	WP_105971701.1		WP_105971702.1	ATP-grasp											WP_105971703.1	MRRMAPLRNGELSPWRYAGLDPHTQTGRWVGGDGRMSPVELGKHGTSVNTYPPTQVGKDGKVDGDSGHDATQD
Yes	Graspetides		Streptomyces tateyamensis	WP_110664946.1		WP_110664944.1	ATP-grasp											WP_110664971.1	MGRMEPLRNGEPSQWQYAGIDPQMQTGLWCGEDGKMMPAELGKHGTSVGTYPPTQVGKDGKNDPDTGHDATQD
Yes	Graspetides		Streptomyces sp. HNM0574	WP_206324363.1		WP_169445459.1	ATP-grasp											WP_169445491.1	MNRMAPLRNGEPSPWRYEGIDSETQTGRWVGADGVMTPAELGKHGTSVNTYPPTQVSKDGQQDGDSGHDASQD
Yes	Graspetides		Streptomyces sp. NRRL F-5755	WP_053698229.1		WP_053698230.1	ATP-grasp											WP_078952191.1	MKTELVGTETAVPTPWGMRRLVPLRNGSASPWRYEGIDPVTQTGRWSGQVGTITPAELGKHGTSVNTYPPTQVGKDGKVDADSGHDATQD
Yes	Graspetides		Streptomyces venezuelae	WP_150188216.1		WP_150184392.1	ATP-grasp											WP_150184393.1	MQTLTTVTGAKVRSPWALRRLVPLRNGSPSPWQYAGIDPVAQTGRWVGGDGEARPVELGKHGTSVNTYPPTQVGKDGRMDADSGHDAAQD
Yes	Graspetides		Kitasatospora aureofaciens	WP_218200607.1		WP_218200485.1	ATP-grasp											WP_218200605.1	MGRMAPLRNGEPSNWRYAGLDPDTQTGRWAGENGVMTSAELGKHGTSVGTYPPTQIGKDGKVDGDTGHDAEQD
Yes	Graspetides		Streptomyces sp. FH025	WP_207811600.1		WP_207811593.1	ATP-grasp											WP_207811594.1	MGVKLSSTTNLRPIAPWDFARLVPLRNGEPSRWQYVGLDPRTQTGRWAGEDGQMSPVELGKHGTSVNTYPPTQQGKDGKVDGDSGHDASQD
Yes	Graspetides		Kitasatospora sp. SolWspMP-SS2h	WP_111551684.1		WP_019055393.1	ATP-grasp											WP_111551858.1	MRRMAPLGNGEPSQWQYAGLDPVTQTGLWFGEDGAMGPAELGKHGTSVNTYPTTQQGKDGKMDSDSGSDATQD
Yes	Graspetides		Streptomyces sp. LaPpAH-108	WP_026248896.1		WP_018547747.1	ATP-grasp											WP_051095241.1	MVPLRNGAPSTCRYEGIDPETQTGRWVGGDGTLVPAELGKHGTSVNTYPPTQVSKDGKQDADSGHDATQDEGQS
Yes	Graspetides		Streptomyces sp. SID4985	WP_161182398.1		WP_161182397.1	ATP-grasp											WP_161182396.1	MLGTTTAETPVPPPWGLARLVPLRNGTPGTYRYAGIDPETQTGRWVNGDGALVPAELGKHGTSVNTYPPTQVSKDGKQDADSGHDATQDEGQS
Yes	Graspetides		Kitasatospora sp. MBT63	WP_033822681.1		WP_033822682.1	ATP-grasp											WP_033822683.1	MLSTTTDLRPVAPWGLGRMTPLRNGEPSQFRYVGIEPTTQTGLWLGPDGRMSPAELGKHGTSVGTYPPTQVGKDGKNDPDTGHDAMQD
Yes	Graspetides		Streptomyces sp. NRRL WC-3742	WP_078910887.1		WP_031066369.1	ATP-grasp											WP_031066366.1	MLSTTTELHPAAPWGMGRMAPLRNGGEPSPVRFAGLDPETQTGLWTGEDGTLTVAEMGKHGTSVNTYPPTAIGKDGKNDPDTGHDATQD
Yes	Graspetides		Streptomyces luteoverticillatus	AZQ74650.1		AZQ75852.1	ATP-grasp											AZQ74651.1	MTNSEATAAPWGMRRMQPLRNGEATPAYAGLDPETQTGRWLGHDGGAVPMELGKHGTSVNTYPPTQVSKDGKQDPDSGHDAEQD
Yes	Graspetides		Streptomyces luteoverticillatus	WP_206279943.1		WP_206279944.1	ATP-grasp											WP_126917153.1	MTNSEATAAPWGMRRMQPLRNGEATPAYAGLDPETQTGRWLGHDGGAVPMELGKHGTSVNTYPPTQVSKDGKQDPDSGHDAEQD
Yes	Graspetides		Streptomyces sp. NBRC 109706	WP_062214780.1		WP_062215185.1	ATP-grasp											WP_078857128.1	MWWTRRHTGGTVPDKRSPQETASVTPWGVRRLVPLRNGEGPTSRYEGIDPATQTGRWVDLGGVSSPADLGKHGTSVNTYPPTQVSKDGRIDADSGHDAQQDEGQH
Yes	Graspetides		Streptomyces paludis	WP_114661031.1		WP_114661032.1	ATP-grasp												VNGGRGRGRTWIRARAHAQAPVGDETATPIELGKHGTSVNTYPATQVGKDGKMDADSGHDATQD
Yes	Graspetides		Streptomyces sp. LS1784	WP_224282426.1		WP_224282425.1	ATP-grasp											WP_224282431.1	MFAYTDRIPTGSPLPQGHMTPTPFVVGRIAPYPPFEAGVTARRIELDPASQTAKYFGPDGAPMMMPGHGTSSGTNPPTGTTGQGDTQGGDAADSDTGNDTDQ
Yes	Graspetides		Streptomyces sp. SID9913	WP_203625145.1		WP_203625146.1	ATP-grasp											WP_203625142.1	MDRFPTGSPLPQGHLTAVPWGLRRIAPYPPAGTPAYQAVGLDSATQTARYLDATGSPAMSPGHGTSSGTNPSTGTTGQGDRNSDSPDSDTGNDTDQ
Yes	Graspetides		Streptomyces sp. S9	WP_205069080.1		WP_205069116.1	ATP-grasp											WP_205069079.1	MFRHMDRFPTGSPLPQGHLTAAPWGLRRIAPYPPVEGPAYATVALDPVTQTARYFDPSGAPTLSPGHGTSSGTNPSTGTTGQGDRNSDSPDSDTGNDTDQ
Yes	Graspetides		Streptomyces antibioticus	WP_078635574.1		WP_179123329.1	ATP-grasp											WP_078635576.1	MFNHMDRFPTGSPLPQGHLTAAPWGLRRIAPYPPMEGPAYATVALDPVTQTARYFDPSGAPALSPGHGTSSGTNPSTGTTGQGDGNSDSPDSDTGNDTDQ
Yes	Graspetides		Streptomyces caelestis	WP_221512451.1		WP_221512452.1	ATP-grasp											WP_221511584.1	MDRFPTGSPLPQGHLTAAPWGLRRIAPYPPVDGPVYATVTLDPETQTARYFHTSGVPTMSPGHGTSSGTNPATGTTGQGDRNSDSPDSDTGNDTDQ
Yes	Graspetides		Streptomyces caelestis	WP_184986800.1		WP_230299401.1	ATP-grasp											WP_184986796.1	MFNHMDRFPTGSPLPQGHLTAAPWGLRRIAPYPPVDGPVYATVTLDPETQTARYFHTSGVPTMSPGHGTSSGTNPATGTTGQGDRNSDSPDSDTGNDTDQ
Yes	Graspetides		Streptomyces sp. ISL-22	WP_215155816.1		WP_215155815.1	ATP-grasp											WP_215155814.1	MFNHMDRFPTGSPLPQGHLTAAPWGLRRIAPYPPVDGPVYATVTLDPETQTARYFDTSGVPTMSPGHGTSSGTNPATGTTGQGDRNSDSPDSDTGNDTDQ
Yes	Graspetides		Streptomyces sp. TRM63209	WP_230396216.1		WP_007492222.1	ATP-grasp											WP_155055389.1	MFNHMDRFPTGSPLPQGHLTAAPWGLRRIAPYPPVEGPVYATVTLDPKTQTARYFDTSGAPAMSPGHGTSSGTNPATGTTGQGDRNSDSPDSDAGNDTDQ
Yes	Graspetides		Streptomyces sp. TRM70350	WP_218517891.1		WP_007492222.1	ATP-grasp											WP_218517892.1	MFNHMDRFPTGSPLPQGHLTAAPWGLRRIAPYPPVEGPVYATVTLDPETQTARYFDTSGAPTMSPGHGTSSGTNPATGTTGQGDRNSDSPDSDTGNDTDQ
Yes	Graspetides		Streptomyces griseoviridis	GGT26471.1		GGT26463.1	ATP-grasp											GGT26455.1	MDRFPTGSPLPQGHLTAAPWGLRRIAPYPPVEGPVYATVTLDPQTQTARYFDTSGAPTMSPGHGTSSGTNPATGTTGQGDRNSDSPDSDTGNDTDQ
Yes	Graspetides		Streptomyces tuirus	WP_190901751.1		WP_190901749.1	ATP-grasp											WP_190901747.1	MFNHMDRFPTGSPLPQGHLTAAPWGLRRIAPYPPVEGPVYATVTLDPKTQTARYFDTSGAPTMSPGHGTSSGTNPATGTTGQGDRNSDSPDSDTGNDTDQ
Yes	Graspetides		Streptomyces sp. ISL-99	WP_214908303.1		WP_214908310.1	ATP-grasp											WP_214908312.1	MFNHMDRFPTGSPLPQGHLTAAPWGLRRIAPYPPVEGPAYATVTLDPETQTSRYFDTSGAPTMSPGHGTSSGTNPATGTTGQGDRNSDSPDSDTGNDTDQ
Yes	Graspetides		Streptomyces sp. CHD11	WP_215203939.1		WP_215203938.1	ATP-grasp											WP_215203937.1	MFNHMDRFPTGSPLPQGHPTAAPWGLRRIAPYPPVEGPAYATVTLDPETQTARYFDTSGAPTMSPGHGTSSGTNPATGTTGQGDRNSDSPDSDTGNDTDQ
Yes	Graspetides		Streptomyces ferrugineus	WP_194042276.1		WP_007492222.1	ATP-grasp											WP_194042278.1	MFNHMDRFPTGSPLPQGHLTVAPWGLRRIAPYPPVEGPVYATVTLDPETQTARYFDNSGVPTMSPGHGTSSGTNPATGTTGQGDRNSDSPDSDTGNDTDQ
Yes	Graspetides		Streptomyces zinciresistens K42	WP_007492220.1		WP_043728560.1	ATP-grasp											WP_007492224.1	MFNHMDRFPTGSPLPQGHLTVAPWGLRRIAPYPPVAGPAYATVTLDPETQTARYFDTSGVPTMSPGHGTSSGTNPATGTTGQGDRNSDSPDSDTGNDTDQ
Yes	Graspetides		Streptomyces viridochromogenes Tue57	WP_003999390.1		WP_003999392.1	ATP-grasp											WP_037887300.1	MFNHMDRFPTGSPLPQGHLTAAPWGLRRIAPYPPVAGPAYATVTLDPETQTARYFDTSGVPTMSPGHGTSSGTNPATGTTGQGDRNSDSPDSDTGNDTDQ
Yes	Graspetides		Streptomyces sp. MUSC 14	WP_071373248.1		WP_071373322.1	ATP-grasp											WP_071373249.1	MFNYMDRFPTGSPLPQGHLTAAPWGLRRMTPYPPVAGPVYATVELDSETQTARYFDASGAPTMSPGHGTSSGTNPTTGTTGQGDRSSDSPDSDTGNDTDQ
Yes	Graspetides		Streptomyces sp. Ag109_O5-10	WP_093501795.1		WP_093508238.1	ATP-grasp											WP_093501793.1	MFNHMDRFPTGSPLPQGHLTAVPWGLRRIAPYPPVEDSGYATVKLDPATQTARYFDASGAPTMSPGHGTSSGTNPKTGTTGQGDRNSDSPDSDTGNDTDQ
Yes	Graspetides		Streptomyces griseoviridis	WP_127179508.1		WP_127182756.1	ATP-grasp											WP_127179507.1	MFNHMDRFPTGSPLPQGHLTAVPWGLRRIAPYPPVEDSGHATVELDPATQTARYFDASGAPTMSPGHGTSSGTNPKTGTTGQGDRNSDSPDSDTGNDTDQ
Yes	Graspetides		Streptomyces sp. MG62	WP_215119717.1		WP_215119718.1	ATP-grasp											WP_215119719.1	MFNYMDRFPTGSPLPQGHLTAPPWGLRRIAPYPAVESPDYASVELDPATQTARYFDASGAPALSPGHGTSSGTNPATGTTGQGDRNSDSPDSDTGNDTDQ
Yes	Graspetides		Streptomyces tailanensis	WP_149830116.1		WP_149830117.1	ATP-grasp											WP_149830118.1	MFNYMDRFPTGSPLPQGHLTAAPWGLRRIAPYPSVEAPDYVAVELDPATQTARYLDASGAPTMSPGHGTSSGTNPSTGTTGQGDRNSDSPDSDTGNDTDQ
Yes	Graspetides		Streptomyces sp. F001	WP_129800001.1		WP_129800002.1	ATP-grasp											WP_129800003.1	MFNYMDRFPTGSPLPQGHLTAAPWGLRRIAPYPPVAAPDYVTVELDPATQTARYLDASGAPTMSPGHGTSSGTNPSTGTTGQGDRNSDSPDSDTGNDTDQ
Yes	Graspetides		Streptomyces sp. NA02950	WP_176181109.1		WP_217712264.1	ATP-grasp											WP_176181111.1	MFNYMDRFPTGSPLPQGHLTAAPWGLRRIAPYPLVAAPDYVTVELDPATQTARYLDVSGAPTMSPGHGTSSGTNPSTGTTGQGDRNSDSPDSDTGNDTDQ
Yes	Graspetides		Streptomyces cellostaticus	WP_067000852.1		WP_208615834.1	ATP-grasp											WP_067000855.1	MFNYMDRFPTGSPLPQGHLTAAPWGLRRLAPYPPVEGPDYAAVKLDPETQTARYFDASGAPTMSPGHGTSSGTNPATGTTGQGDRAGGDAPDSDTGNDTDQ
Yes	Graspetides		Streptomyces umbrinus	WP_190230972.1		WP_190230971.1	ATP-grasp											WP_190230970.1	MFNHMDRFPTGSPLPQGHLTTAPWGLRRMTPYPPVETPDYAKVELDPATQTALYFDASGTPTMAPGHGTSSGTNPATGTTGQGDRNSDSPDSDTGNDTDQ
Yes	Graspetides		Streptomyces tibetensis	WP_104780114.1		WP_199838285.1	ATP-grasp											WP_104780113.1	MFNHMDRFPTGSPLPQGHFTVAPWGLRRIAPYPCVESPGYVKVELDPVTQTARYFDASGAPTMAPGHGTSSGTNPSTGTTGQGDRNSDSPDSDTGNDTDQ
Yes	Graspetides		Streptomyces sp. GbtcB7	WP_217575315.1		WP_217575313.1	ATP-grasp											WP_217575311.1	MFNHMDRFPTGSPLPQGHLTIAPWGLRCIAPYPSVAVPDYVRVQLDPATQTAQYFDAAGVPTMAPGHGTSSGTNPSTGTTGQGDRNSDSPDSDTGNDTDQ
Yes	Graspetides		Streptomyces hygroscopicus subsp. hygroscopicus	WP_060952221.1		WP_060952222.1	ATP-grasp											WP_060952223.1	MFNHADRFPTGSPLPQGHMTPAPWGLRRLAPYPAVDAPQYARVELDASTQTARYLDAEGTVVMAPGHGTSSGTNPSTGTTGQGDRNSDSPDSDTGNDTDQ
Yes	Graspetides		Streptomyces hygroscopicus subsp. hygroscopicus	WP_066026992.1		WP_066026993.1	ATP-grasp											WP_060952223.1	MFNHADRFPTGSPLPQGHMTPAPWGLRRLAPYPAVDAPQYARVELDASTQTARYLDAEGTVVMAPGHGTSSGTNPSTGTTGQGDRNSDSPDSDTGNDTDQ
Yes	Graspetides		Streptomyces sp. NBRC 109436	WP_064456583.1		WP_064456582.1	ATP-grasp											WP_064456581.1	MFNHADRFPTGSPLPQGHMTPAPWGLRRLAPYPAVDASQYARVELDASTQTARYLDAEGTVVMAPGHGTSSGTNPSTGTTGQGDRNSDSPDSDTGNDTDQ
Yes	Graspetides		Streptomyces spongiicola	WP_109294734.1		WP_109294735.1	ATP-grasp											WP_109294736.1	MFNHADRFPTGSPLPQGHMTPVPWALRRLAPYPAVEAPQYARVELDARTQTARYLDAAGTVVMAPGHGTSSGTNPPTGTTGQGDRNSDSPDSDTGNDTDQ
Yes	Graspetides		Streptomyces spongiicola	WP_116428578.1		WP_109294735.1	ATP-grasp											WP_116428579.1	MFNHADRFPTGSPLPQGHMTPVPWALRRLAPYPAVEAPQYARVELDARTQTARYLDAAGMVVMAPGHGTSSGTNPPTGTTGQGDRNSDSPDSDTGNDTDQ
Yes	Graspetides		Streptomyces sp. PHES57	WP_225841457.1		WP_031175621.1	ATP-grasp											WP_031175622.1	MFNHADRFPTGSPLPHGHLTPAPWGLRRLAPYPAVDAPQYARVELDAGTQTARYLDAAGAVVMAPGHGTSSGTNPPTGTTGQGDRNSDAPDSDTGNDTDQ
Yes	Graspetides		Streptomyces albus	WP_031175620.1		WP_031175621.1	ATP-grasp											WP_031175622.1	MFNHADRFPTGSPLPHGHLTPAPWGLRRLAPYPAVDAPQYARVELDAGTQTARYLDAAGAVVMAPGHGTSSGTNPPTGTTGQGDRNSDAPDSDTGNDTDQ
Yes	Graspetides		Streptomyces albus	WP_055497627.1		WP_055497626.1	ATP-grasp											WP_016472450.1	MFNHADRFPTGSPLPQGHLTPAPWGLRRLAPYPAVDAPQYARVELDAGTQTARYLDAAGAVVMAPGHGTSSGTNPPTGTTGQGDRNSDAPDSDTGNDTDQ
Yes	Graspetides		Streptomyces sp. HPH0547	WP_016472452.1		WP_003999392.1	ATP-grasp											WP_016472450.1	MFNHADRFPTGSPLPQGHLTPAPWGLRRLAPYPAVDAPQYARVELDAGTQTARYLDAAGAVVMAPGHGTSSGTNPPTGTTGQGDRNSDAPDSDTGNDTDQ
Yes	Graspetides		Streptomyces albus subsp. albus	WP_037613381.1		WP_003999392.1	ATP-grasp											WP_016472450.1	MFNHADRFPTGSPLPQGHLTPAPWGLRRLAPYPAVDAPQYARVELDAGTQTARYLDAAGAVVMAPGHGTSSGTNPPTGTTGQGDRNSDAPDSDTGNDTDQ
Yes	Graspetides		Streptomyces albus	WP_164439608.1		WP_164439609.1	ATP-grasp											WP_016472450.1	MFNHADRFPTGSPLPQGHLTPAPWGLRRLAPYPAVDAPQYARVELDAGTQTARYLDAAGAVVMAPGHGTSSGTNPPTGTTGQGDRNSDAPDSDTGNDTDQ
Yes	Graspetides		Streptomyces sp. NRRL F-5639	WP_030406754.1		WP_030406753.1	ATP-grasp											WP_031026600.1	MFNHADRFPTGSPLPQGHLTPAPWKLRRLAPYPAVDAPQYARVELDAGTQTARYLDAAGAVVMAPGHGTSSGTNPPTGTTGQGDRNSDAPDSDTGNDTDQ
Yes	Graspetides		Streptomyces silvensis	WP_058846105.1		WP_058846104.1	ATP-grasp											WP_079085970.1	MFNYSDRFPTGTPLPQGHLTAAPWGLGRLAPYPSIEPPTYARVELDPGTQTARYLDARGHLVMAPGHGTSSGTNPPTGTTGQGDRNGDAPDNDTGNDTDQ
Yes	Graspetides		Streptomyces mobaraensis	WP_185941360.1		WP_185941361.1	ATP-grasp											WP_185941641.1	MFRYADRFPTGTPLPQGQETPTPWALRRIAPYPPVKGHQYARVELDASTQTARYLDAAGAVMAAPGHGTSSGTNPPTGTTGQGDRNSDSPDSDTGNDTDQ
Yes	Graspetides		Streptomyces sp. I05A-00742	WP_171164207.1		WP_212764084.1	ATP-grasp											WP_171164211.1	MFNHSDRFPTGTPLPQGHRTPTPWALRRIAPYPPFDGHQYARVELDATTQTARYLDAAGAVVMAPGHGTSSGTNPPTGTTGQGDRNSDSPDSDTGNDTDQ
Yes	Graspetides		Streptomyces sp. CB02923	WP_073765154.1		WP_073765152.1	ATP-grasp											WP_073765150.1	MFSYADRFPTGTPLPQGHPTPAPWALRRIAPYPPFDGPQYARVELDATTQTARYLDAAGTVVMAPGHGTSSGTNPPTGTTGQGDRSDDAPDSDTGNDTDQ
Yes	Graspetides		Streptomyces eurocidicus	WP_102918355.1		WP_221505858.1	ATP-grasp											WP_102918353.1	MFNYAERFPTGTPLPQGYRTPTPWALRRIAPYPPVEAHQYTRVELDAGTQTARYLDASGALMTAPGHGTSSGTNPPTGTTGQGDRSSDSPDSDTGNDTDQ
Yes	Graspetides		Streptomyces roseoverticillatus	WP_030367159.1		WP_030367160.1	ATP-grasp											WP_030367161.1	MFTYSDRFPTGTPLPQGHRTPAPWGLRRIAPYPPFEAPEYTRVELDPATQTTRYLDATGTVVAAPGHGTSSGTNPPTGTTGQGDRSSDSPDSDTGNDTDQ
Yes	Graspetides		Streptomyces sp. UNOC14_S4	WP_229329597.1		WP_229329595.1	ATP-grasp											WP_229329593.1	MFSYADRFPTGTPLPQGHQTLAPWALRRIAPYPPFEAHEYSRVELDGDTQTSRYLDASGAVVMAPGHGTSSGTNPPTGTTGQGDRHGGDAPDSDTGNDTDQ
Yes	Graspetides		Streptomyces sp. 2224.1	WP_093642928.1		WP_093642925.1	ATP-grasp											WP_093642922.1	MFSYAERIPTGTPLPQGHRTPRPWGTRRLVPYPAVVGEHTRVEIDPATQTGRYFNAAGVPVASPGHGTSSGTNPSTGTSPDGQGAGNTDSDTGNDTDQ
Yes	Graspetides		Streptomyces lydicus	WP_129296318.1		WP_129296319.1	ATP-grasp											WP_129296320.1	MFNYAERIPTGTPLPQGHRTPRPWGTRRFVPYPAVAGEHTRVEIDPATQTGRYFNAAGVPVASPGHGTSSGTNPSTGTSPDGQGAGNTDSDTGNDTDQ
Yes	Graspetides		Streptomyces sp. BH-MK-02	WP_227300131.1		WP_227300132.1	ATP-grasp											WP_227300133.1	MFNYAERIPTGTPLPQGHRTPRPWGTRRFVPYPAVYGEKTRVEIDPATQTGRYFNMAGVPVASPGHGTSSGTNPSTGTSPDGQGGGSTDSDTGNDTDQ
Yes	Graspetides		Streptomyces sp. San01	WP_127830887.1		WP_127830888.1	ATP-grasp											WP_127830889.1	MFNYAERIPTGTPLPQGHRTPRPWGTRRFVPYPAVYGEQTRVEIDPATQTGRYFNMAGVPVASPGHGTSSGTNPSTGTSPDGQGGGSTDSDTGNDTDQ
Yes	Graspetides		Streptomyces sp. NRRL F-5126	WP_030897925.1		WP_030897928.1	ATP-grasp											WP_030897930.1	MFNHAERIPTGTPIPQGHLTAQPWGLRRLTEYPPADAPQHTRVELDPETQTSRYFNASGAPVMAPGHGTSSGTNPPTGTSPDGHGGGDTDTGNDTDQ
Yes	Graspetides		Streptomyces sp. 769	WP_203232716.1		WP_039636217.1	ATP-grasp											WP_039636219.1	MFAHSDRLPTGTPLPSGHLTPAPWGLRRMAPYPAFAPGYAHVELDPVTQTGSYFDAAGQPMMMPGHGTSTGTNPPTNTGNPSDGSGPGGSGGGDQDTGNDGDQ
Yes	Graspetides		Streptomyces sp. 769	AJC58225.1		AJC58226.1	ATP-grasp											AJC58227.1	MEHADEGNRMFAHSDRLPTGTPLPSGHLTPAPWGLRRMAPYPAFAPGYAHVELDPVTQTGSYFDAAGQPMMMPGHGTSTGTNPPTNTGNPSDGSGPGGSGGGDQDTGNDGDQ
Yes	Graspetides		Streptomyces albospinus	WP_229852821.1		WP_189305915.1	ATP-grasp											WP_189305912.1	MFAHSNRLPTGTPLPSGHVAPIPWGLRRMAPYPAFAPGYARVELDPVTQTGRYFDAAGQPMMMPGHGTSTGTNPPTNTGNPSDGSGPGGAGGGDQDTGNDSDQ
Yes	Graspetides		Streptomyces solisilvae	WP_100807241.1		WP_079257636.1	ATP-grasp											WP_100807239.1	MFAHSDRLPAGTPLPSGAISPVPWGLRRMAPYPAFAPDYARAELDPVTQTTRYFNACGQVMEMPGHGTSTGTNPATNTGNPSDGAGPGGSGGGDQDTGNDSDQ
Yes	Graspetides		Streptomyces autolyticus	WP_079257635.1		WP_079257636.1	ATP-grasp											WP_079257637.1	MFAHSDRLPAGTPLLSGAISPVPWGLRRMAPYPAFAPDYARAELDPVTQTTRYFNACGQVMEMPGHGTSTGTNPATNTGNPSDGAGPGGSGGGDQDTGNDSDQ
Yes	Graspetides		Streptomyces iranensis	WP_044575230.1		WP_209468908.1	ATP-grasp											WP_044581930.1	MFSHSDRLPAGTPLPSGTISPVPWGLRRMAPYPAFAPDYARAELDPVTQTTRYFNACGQVMEMPGHGTSTGTNPATNTGNPSDGAGPGGSGGGDQDTGNDSDQ
Yes	Graspetides		Streptomyces endocoffeicus	WP_201849540.1		WP_230991712.1	ATP-grasp											WP_137965773.1	MFAHSDRLPAGTPLPSGAISPVPWGLRRMAPYPAFAPGYARAELDPVTQTTRYFNARGQAMEMPGHGTSTGTNPATNTGNPSDGAGPGGSGGGDQDTGNDSDQ
Yes	Graspetides		Streptomyces antimycoticus	WP_137965771.1		WP_137965772.1	ATP-grasp											WP_137965773.1	MFAHSDRLPAGTPLPSGAISPVPWGLRRMAPYPAFAPGYARAELDPVTQTTRYFNARGQAMEMPGHGTSTGTNPATNTGNPSDGAGPGGSGGGDQDTGNDSDQ
Yes	Graspetides		Streptomyces cangkringensis	WP_086879864.1		WP_014670635.1	ATP-grasp											WP_086879904.1	MFSHSDRFPTGTPLPSGAISLVPWGLRRMAPYPAFAPDYARAELDPVTQTTRYFNACGQAMEMPGHGTSTGTNPATNTGNPSDGAGPGGSGGGDQDTGNDSDQ
Yes	Graspetides		Streptomyces sp. GMY02	WP_217306938.1		WP_217306939.1	ATP-grasp											WP_217311015.1	MFNHSDRLPAGSPLPQGYATPVPWGLQRMAPYPAVAPGYARAEIDPTSQTARYFTDGGRAMEMPAHGTSTGTNPSTNTGNPSDGAGPGGSGGGDQDTGNDSDQ
Yes	Graspetides		Streptomyces odonnellii	WP_046503328.1		WP_079023477.1	ATP-grasp											WP_046503345.1	MFNHSDRLPTSSPLPQGHTTPVPWGLQRMAPYPSVAPAYARAEIDATSQTARYFAQGGQVMEMPAHGTSTGTNPSTNTGNPSDGSGPGGSGGGDQDTGNDSDQ
Yes	Graspetides		Streptomyces verrucosisporus	WP_206348760.1		WP_206348759.1	ATP-grasp											WP_206348758.1	MFNHSDRLPTGSPVPQGHATAVPWGVRRMAPYPALAPGYARAEIDPTTQTARYFDHSGQVMEMPGHGTSTGTNPATNTGNPSDGSGPGGSGGGDQDTGNDSDQ
Yes	Graspetides		Streptomyces albiflavescens	WP_229703776.1		WP_189191852.1	ATP-grasp											WP_189191853.1	MFSHVDRLPLGTPLPSGAASLVPWGVRRMAPYPAFDPGYARTELDPATQTARYFDAVGQPVMMPGHGTSTGTNPPTNTGNPSDGAGPGGGGGGDQDTGSDNDQ
Yes	Graspetides		Kitasatospora sp. CB02891	WP_100588396.1		WP_100588397.1	ATP-grasp											WP_100588398.1	MFAHSDRVPTGSPLPNGIASPVPWGTRRMTPYPNAAPAYARVELDPTTQSGRYFDTSGAVMAVPGHGTSTGTNPATNTGNPSDGSGPGGSGGGDQDAGNDSDQ
Yes	Graspetides		Streptomyces olivaceus	WP_166625391.1		WP_224219430.1	ATP-grasp											WP_224219429.1	MFAHSDRLPSGTPLPNGISTPTPWGLRRMAPYPALPASYARLELDPAAQTGRYFDASGAVLEMPGHGTSTGTRPATNTGNSSDGAGPGGNGGGDQDSGNDTDQ
Yes	Graspetides		Streptomyces olivaceus	WP_224327675.1		WP_224327674.1	ATP-grasp											WP_224219429.1	MFAHSDRLPSGTPLPNGISTPTPWGLRRMAPYPALPASYARLELDPAAQTGRYFDASGAVLEMPGHGTSTGTRPATNTGNSSDGAGPGGNGGGDQDSGNDTDQ
Yes	Graspetides		Streptomyces olivaceus	WP_224294951.1		WP_224297840.1	ATP-grasp											WP_070389633.1	MFAHSDRLPSGTPLPNGISTPTPWGLRRMAPYPALAPSYARVELDPATQTGRYFDASGAVLEMPGHGTSTGTRPATNTGNSSDGAGPGGNGGGDQDSGNDTDQ
Yes	Graspetides		Streptomyces olivaceus	WP_230092879.1		WP_230092858.1	ATP-grasp											WP_070389633.1	MFAHSDRLPSGTPLPNGISTPTPWGLRRMAPYPALAPSYARVELDPATQTGRYFDASGAVLEMPGHGTSTGTRPATNTGNSSDGAGPGGNGGGDQDSGNDTDQ
Yes	Graspetides		Streptomyces olivaceus	WP_228123283.1		WP_194275078.1	ATP-grasp											WP_070389633.1	MFAHSDRLPSGTPLPNGISTPTPWGLRRMAPYPALAPSYARVELDPATQTGRYFDASGAVLEMPGHGTSTGTRPATNTGNSSDGAGPGGNGGGDQDSGNDTDQ
Yes	Graspetides		Streptomyces olivaceus	WP_224353996.1		WP_206269842.1	ATP-grasp											WP_070389633.1	MFAHSDRLPSGTPLPNGISTPTPWGLRRMAPYPALAPSYARVELDPATQTGRYFDASGAVLEMPGHGTSTGTRPATNTGNSSDGAGPGGNGGGDQDSGNDTDQ
Yes	Graspetides		Streptomyces olivaceus	WP_070389632.1		WP_206269842.1	ATP-grasp											WP_070389633.1	MFAHSDRLPSGTPLPNGISTPTPWGLRRMAPYPALAPSYARVELDPATQTGRYFDASGAVLEMPGHGTSTGTRPATNTGNSSDGAGPGGNGGGDQDSGNDTDQ
Yes	Graspetides		Streptomyces olivaceus	WP_224291220.1		WP_224291221.1	ATP-grasp											WP_070389633.1	MFAHSDRLPSGTPLPNGISTPTPWGLRRMAPYPALAPSYARVELDPATQTGRYFDASGAVLEMPGHGTSTGTRPATNTGNSSDGAGPGGNGGGDQDSGNDTDQ
Yes	Graspetides		Streptomyces sp. CT1-17	WP_227730914.1		WP_227730915.1	ATP-grasp											WP_070389633.1	MFAHSDRLPSGTPLPNGISTPTPWGLRRMAPYPALAPSYARVELDPATQTGRYFDASGAVLEMPGHGTSTGTRPATNTGNSSDGAGPGGNGGGDQDSGNDTDQ
Yes	Graspetides		Streptomyces olivaceus	WP_211269673.1		WP_206269842.1	ATP-grasp											WP_031037279.1	MFAHSDRLPSGAPLPNGISTPTPWGLRRMAPYPALAPSYARVELDPATQTGRYFDASGAVLEMPGHGTSTGTRPATNTGNSSNGAGPGGNGGGDQDSGNDTDQ
Yes	Graspetides		Streptomyces olivaceus	WP_052410732.1		WP_206269842.1	ATP-grasp											WP_031037279.1	MFAHSDRLPSGAPLPNGISTPTPWGLRRMAPYPALAPSYARVELDPATQTGRYFDASGAVLEMPGHGTSTGTRPATNTGNSSNGAGPGGNGGGDQDSGNDTDQ
Yes	Graspetides		Streptomyces olivaceus	WP_224301319.1		WP_224301318.1	ATP-grasp											WP_224301316.1	MFAHSDRLPTGTPLPDGVSTPAPWGLRRMAPYPALAPSYARVELDPTTQTGRYFDASGAVLEMPGHGTSTGTRPATNTGNSSDGAGPGGNGGGDQDSGNDTDQ
Yes	Graspetides		Streptomyces olivaceus	WP_224287555.1		WP_224287554.1	ATP-grasp											WP_224287553.1	MFAHSDRLPTGTPLPNGVSTPAPWGLRRMAPYPALAPSYARVELDAASQTGRYFDASGAVMEMPGHGTSTGTRPATNTGNSSDGSGPGGNGGGDQDSGNDTDQ
Yes	Graspetides		Streptomyces sp. Ae707_A7	QNF67190.1		QNF65697.1	ATP-grasp											QNF65698.1	MFAHSDRLPTGTPLPNGVSTPAPWGLRRMAPYPALAPSYARVELDPVSQTGRYFDASGAVMEMPGHGTSTGTKPATNTGNPSDGSAPGGAGGGDQDSGNDTDQ
Yes	Graspetides		Streptomyces hirsutus	WP_055597920.1		WP_055597919.1	ATP-grasp											WP_055597918.1	MFAHSDRLPTGTPLPDGISTPAPWGLRRMAPYPALAPSYARVELDPATQIGRYFDAAGQVMEMPGHGTSTGTKPATNTGNPSDGSGPGGSGGGDQDSGNDTDQ
Yes	Graspetides		Streptomyces coelicoflavus	WP_203721549.1		WP_203721554.1	ATP-grasp											WP_164244855.1	MFAHSDRLPTGTPLPNGADTPAPWGVRRMAPYPAFAPAYGRVELDPASQTGRYFDAAGQVMEMPGHGTSTGTKPATNTGNPSDGSAPGGNGGGDQDTGNDTDQ
Yes	Graspetides		Streptomyces nodosus	WP_221501005.1		WP_043445438.1	ATP-grasp											WP_043445440.1	MFAHSDRLPSGTPLPNGVNTPAPWGLRRMAPYPAFAPSYAHVALDPATQTGRYFDAAGQVVEMPGHGTSTGTNPATNTGNPSDGAGPGGAGGGDQDTGNDTDQ
Yes	Graspetides		Streptomyces nodosus	WP_043445436.1		WP_174498689.1	ATP-grasp											WP_043445440.1	MFAHSDRLPSGTPLPNGVNTPAPWGLRRMAPYPAFAPSYAHVALDPATQTGRYFDAAGQVVEMPGHGTSTGTNPATNTGNPSDGAGPGGAGGGDQDTGNDTDQ
Yes	Graspetides		Streptomyces sp. CoT10	WP_225077840.1		WP_225077839.1	ATP-grasp											WP_225077838.1	MFAHSDRLPTGTPLPNGVNTPAPWGLRRMAPYPAFAPSYAHVELDPATQTGRYFDAAGQVMEMPGHGTSTGTTPATNTGNPSDGAGPGGAGGGDQDTGNDTDQ
Yes	Graspetides		Streptomyces capitiformicae	WP_189781556.1		WP_189781555.1	ATP-grasp											WP_189781554.1	MFAHSDRLPSGTPLPNGISTPTPWGLRRMAPYPAFAPSYARVELEPVTQTGRYFDAAGQVMEMPGHGTSTGTNPATNTGNPSDGAGPGGGGGGDQDTGNDSDQ
Yes	Graspetides		Streptomyces ureilyticus	WP_165342997.1		WP_206342375.1	ATP-grasp											WP_165342999.1	MFAHSDRLPTGTPLPNGISTPTPWGLRRMAPYPAFAPSYARVELDPVTQTGRYFDATGQVMEMPGHGTSTGTKPATNTGNPSDGAGPGGSGGGDQDTGNDSDQ
Yes	Graspetides		Streptomyces kebangsaanensis	WP_073952870.1		WP_073952871.1	ATP-grasp											WP_073952872.1	MFAHSDRLPTGTPLPQGISTPTPWGLRRMAPYPAPAPSYARVELDPVTQTGRYFDAAGQVLEMPGHGTSTGTNPATNTGNPSDGSGPGGAGGGDQDTGNDNDQ
Yes	Graspetides		Streptomyces viridosporus	WP_081236519.1		WP_081236520.1	ATP-grasp											WP_081236521.1	MAPYPAPAPSYARVELDPVTQTGRYFDAAGQVVEMPGHGTSTGTRPATNTGNPSDGSRPGGSGGGDQDSGNDTDQ
Yes	Graspetides		Streptomyces sp. PLAI1-29	WP_168101796.1		WP_168101795.1	ATP-grasp											WP_168101794.1	MFAHSDRLPTGTPLPNGVGTPIPWGLRRMAPYPNTAPSYARVELEPVTQTARYFDASGRPVEMPGHGTSTGTNPATNTGNPSDGAGPGGAGGGDQDTGNDSDQ
Yes	Graspetides		Streptomyces geranii	WP_198655497.1		WP_105974058.1	ATP-grasp											WP_105974057.1	MYAHSDRLPTGTPLPNGVSTPLPWGLRRMIPYPAMAPSYARVELDPVTQTGRYFDTAGQPMMMPGHGTSTGTNPATNTGNPSDGSGGGGNGGGDQDTGNDSDQ
Yes	Graspetides		Streptomyces sp. SID12501	WP_164321234.1		WP_203732228.1	ATP-grasp											WP_164321230.1	MYAHSDRLPTGTPLPNGVSIPAPWGLRRMTPYPAMAPSYARVELDPATQTGRYFDTAGQPMMMPGHGTSTGTNPATNTGNPSDGSGGGGNGGGDQDTGNDSDQ
Yes	Graspetides		Streptomyces sp. Mg1	WP_037796738.1		WP_008739518.1	ATP-grasp											WP_008739516.1	MFVHSDRMPTGTPLPNGISTPAPWGLRRMTPYPAQAPAYERVELDAATQTGRYYDASGSVMEMPGHGTSTGTNPATNTGNPADGSSGGGAGGGDSDTGNDSDQ
Yes	Graspetides		Streptomyces sp. Mg1	EDX22911.1		EDX22910.1	ATP-grasp											EDX22909.1	MFVHSDRMPTGTPLPNGISTPAPWGLRRMTPYPAQAPAYERVELDAATQTGRYYDASGSVMEMPGHGTSTGTNPATNTGNPADGSSGGGAGGGDSDTGNDSDQ
Yes	Graspetides		Streptomyces sp. ISL-66	WP_215026623.1		WP_215026620.1	ATP-grasp											WP_215026617.1	MFVHSDRLPTGTPLPNGISTPAPWGLRRMTPYPAQAPSYGRVELDPVTQTGRYFDATGAVMEMPGHGTSSGTNPSTNTGNPSDGTSGGGDSDTGNDTDQ
Yes	Graspetides		Streptomyces sp. ISL-96	WP_215126724.1		WP_215126726.1	ATP-grasp											WP_215126728.1	MFVHSDRIPQGTPLPNGISTPVPWGVRRMAPYPAFAPGYAKVVLDPVSQTGRYFDQAGKPLMMPGHGTSSGTNPSTNTGNPSDGSSGGGSGGGDSDTGNDTDQ
Yes	Graspetides		Streptomyces caelestis	WP_184985090.1		WP_184985088.1	ATP-grasp											WP_184985086.1	MFAHSDRLPTGTPLPSGASTPVPWGLRRMAPYPAFAPGYARTDLDPATQTARYFDADGQVLEMGKHGTSTGTNPPTNTGNPSDGQGGGGSGGGGDQDTGNDSDQ
Yes	Graspetides		Streptomyces spinoverrucosus	WP_196461432.1		WP_230886355.1	ATP-grasp											WP_196461434.1	MFAHSDRLPTGSPLPSGAVTPVPWGVRRMAPYPAFAPGYASAELDPATQTTRYFDAEGHVLDMGKHGTSTGTNPATNTGNPSDGAGPGGGGGGDQDTGNDNDQ
Yes	Graspetides		Streptomyces sp. CRXT-G-22	WP_187747508.1		WP_187747507.1	ATP-grasp											WP_187747506.1	MFVHSDRLPTGTPLPSGAFTPVPWGVRRMTPYPASAPGYTYAELDHETQTVRYSDAEGRVLDMGKHGTSSGTNPATNTGNPSDGAGPGGSGGGDQDTGNDTDQ
Yes	Graspetides		Streptomyces sp. NRRL S-474	WP_030901130.1		WP_030901128.1	ATP-grasp											WP_030901127.1	MFAHSDRLPTGTPLPSGAATLSPWGVRRMAPYPAMASGYARVELDRTTQTARYFDADGHVLEMGKHGTSSGTNPATNTGNPSDGSGGGGSGGGDQDTGNDTDQ
Yes	Graspetides		Streptomyces sp. NRRL S-481	WP_030952928.1		WP_030901128.1	ATP-grasp											WP_030901127.1	MFAHSDRLPTGTPLPSGAATLSPWGVRRMAPYPAMASGYARVELDRTTQTARYFDADGHVLEMGKHGTSSGTNPATNTGNPSDGSGGGGSGGGDQDTGNDTDQ
Yes	Graspetides		Streptomyces sp. DI166	WP_093720187.1		WP_176711748.1	ATP-grasp											WP_093720186.1	MFAHSDRLPTGTPLPSDAVTPPPWGVRRMAPYPTMAPGYARAEIEPTTQTTHYFDADGRVLEMGKHGTSTGTNPATNTGNPSDGAGPGGGGGGGDQDTGNDTDQ
Yes	Graspetides		Streptomyces rimosus	WP_003984163.1		WP_003984164.1	ATP-grasp											WP_003984165.1	MFHHADRFPTGCPMPSGAPTPPPWGLRRMAPYPSFAPAYARTELDPETQTARYFDAEGRPVLMPGHGTSSGTNPPTNTGNPSDGAGGGGDGGGDQDTGNDSDQ
Yes	Graspetides		Streptomyces sp. SID5471	WP_202480408.1		WP_202480409.1	ATP-grasp											WP_202480407.1	MPSGAPTPPPWGLRRMAPYPSFAPAYARTELDPETQTARYFDAEGRPVLMPGHGTSSGTNPPTNTGNPSDGAGGGGDGGGDQDTGNDSDQ
Yes	Graspetides		Streptomyces sp. WAC 06783	WP_125522230.1		WP_125522229.1	ATP-grasp											WP_030376239.1	MFHHADRFPTGCPMPSGAPTPPPWGLRRMAPYPSFAPAYARTELDPETQTARYFDAEGRPVLMPGHGTSTGTNPPTNTGNPSDGAGGGGDGGGDQDTGNDSDQ
Yes	Graspetides		Streptomyces rimosus subsp. rimosus	WP_030376237.1		WP_030376238.1	ATP-grasp											WP_030376239.1	MFHHADRFPTGCPMPSGAPTPPPWGLRRMAPYPSFAPAYARTELDPETQTARYFDAEGRPVLMPGHGTSTGTNPPTNTGNPSDGAGGGGDGGGDQDTGNDSDQ
Yes	Graspetides		Streptomyces sp. NRRL F-5755	KOU08897.1		KOU08898.1	ATP-grasp											KOU08899.1	MPSGAPTPPPWGLRRMAPYPSFAPAYARTELDPETQTARYFDAEGRPVLMPGHGTSTGTNPPTNTGNPSDGAGGGGDGGGDQDTGNDSDQ
Yes	Graspetides		Streptomyces sp. NRRL F-5755	WP_053695056.1		WP_053695057.1	ATP-grasp											WP_030376239.1	MFHHADRFPTGCPMPSGAPTPPPWGLRRMAPYPSFAPAYARTELDPETQTARYFDAEGRPVLMPGHGTSTGTNPPTNTGNPSDGAGGGGDGGGDQDTGNDSDQ
Yes	Graspetides		Streptomyces albus subsp. albus	WP_060732820.1		WP_018542181.1	ATP-grasp											WP_030376239.1	MFHHADRFPTGCPMPSGAPTPPPWGLRRMAPYPSFAPAYARTELDPETQTARYFDAEGRPVLMPGHGTSTGTNPPTNTGNPSDGAGGGGDGGGDQDTGNDSDQ
Yes	Graspetides		Streptomyces rimosus subsp. rimosus	WP_030637736.1		WP_030637734.1	ATP-grasp											WP_030637733.1	MFHHADRFPTGCPMPSGAPAPPPWGLRRMAPYPSFAPAYARTELDPETQTARYFDAEGRPVLMPGHGTSTGTNPPTNTGNPSDGAGGGGDGGGDQDTGNDSDQ
Yes	Graspetides		Streptomyces rimosus subsp. rimosus	WP_051851663.1		WP_030654486.1	ATP-grasp											WP_030654482.1	MFHHADRFPTGCPKPSGAPTPPPWGLRRMAPYPSFAPAYARTELDPETQTARYFDAEGRPVLMPGHGTSTGTNPPTNTGNPSDGAGGGGDGGGDQDTGNDSDQ
Yes	Graspetides		Streptomyces rimosus subsp. pseudoverticillatus	KOT99335.1		KOT99334.1	ATP-grasp											KOT99333.1	MPSGAPTPPPWGLRRMAPYPSFAPAYARTELDPDTQTARYFDAEGRPVLMPGHGTSTGTNPPTNTGNPSDGAGGGGDGGGDQDTGNDSDQ
Yes	Graspetides		Streptomyces rimosus subsp. pseudoverticillatus	WP_053800265.1		WP_053800264.1	ATP-grasp											WP_033036211.1	MFHHADRFPTGCPMPSGAPTPPPWGLRRMAPYPSFAPAYARTELDPDTQTARYFDAEGRPVLMPGHGTSTGTNPPTNTGNPSDGAGGGGDGGGDQDTGNDSDQ
Yes	Graspetides		Streptomyces rimosus subsp. rimosus	WP_033036213.1		WP_033036212.1	ATP-grasp											WP_033036211.1	MFHHADRFPTGCPMPSGAPTPPPWGLRRMAPYPSFAPAYARTELDPDTQTARYFDAEGRPVLMPGHGTSTGTNPPTNTGNPSDGAGGGGDGGGDQDTGNDSDQ
Yes	Graspetides		Streptomyces sp. WAC 06725	WP_125534426.1		WP_125534425.1	ATP-grasp											WP_125534424.1	FHHADRFPTGCPMPSGAPTPPPWGLRRMAPYPSFAPAYARTELDPDTQTARYFDAEGRPVLMPGHGTSSGTNPPTNTGNPSDGAGGGGDGGGDQDTGNDSDQ
Yes	Graspetides		Streptomyces chrestomyceticus JCM 4735	WP_125045916.1		WP_125045917.1	ATP-grasp											WP_125045918.1	MFSHADRFPAGCPLPSGVPTLPPWGLRRMAPYPSFAPAYARTELDPETQTARYFDAEGQPVMMPGHGTSTGTNPPTNTGNPSDGAGGGGDGGGDQDTGNDSDQ
Yes	Graspetides		Streptacidiphilus melanogenes	WP_042389695.1		WP_042389692.1	ATP-grasp											WP_042389690.1	MFAHSDRYPTGSPLPNGITTPKPWGLRRMAPYPAQAPAYARVDLDPITQTGRYYDHTGTVMEMPGHGTSTGTNPATNTGNPSDGTQGGGDQDTGNDSDQ
Yes	Graspetides		Streptomyces glauciniger	WP_089227851.1		WP_089227945.1	ATP-grasp											WP_089227852.1	MFQHSDRLPTGTPLPTGIPTPPPFGVSRMAPYPATAPAYAHAELDPATQTTRYFDARGGIVEMPGHGTSTGTAPSTGTGNPSDGAGPGGGGGGDTDTGNDSDQ
Yes	Graspetides		Streptomyces sp. MUSC 14	WP_071372001.1		WP_071372000.1	ATP-grasp											WP_071371999.1	MFAHSDRVPTGTPLPSGARTPAPWGLRRMTPYPALAPGYARVELDPVTQTGRYFDATGQPVVMPGHGTSTGTNPPTGTSPDGNGTTQDSDTGNDNDQ
Yes	Graspetides		Streptomyces sp. Root66D1	WP_079044529.1		WP_056553876.1	ATP-grasp											WP_107103618.1	MPLTRQLTLEKPVFRHSDRLPTGTPLPLGYDTPAPWGVQRMVPYPAMAPSWARAEVDPDTQTARYFDLAGQVMEMPQHGTSTGTNPGTNTGNPSDGSSGGGSGGGDSDTGNDSDQ
Yes	Graspetides		Streptomyces sp. Root1304	KQX59466.1		KQX59685.1	ATP-grasp											KQX59465.1	MFRHSDRLPTGTPLPLGYDTPAPWGVQRMVPYPAMAPSWARAEVDPDTQTARYFDLAGQVMEMPQHGTSTGTNPGTNTGNPSDGSSGGGSGGGDSDTGNDSDQ
Yes	Graspetides		Streptomyces sp. WAC08241	WP_125661267.1		WP_185893339.1	ATP-grasp											WP_125661265.1	MFHHMDRLPTGTPLPMGHVTAAPWGVRRMVPYPATTPAWARAEIDPDTQTARYFDGTGRVMEMPKHGTSTGTNPATNTGNPSDGSSGGGTGGGDSDTGNDSDQ
Yes	Graspetides		Streptomyces venezuelae	WP_150267486.1		WP_190622713.1	ATP-grasp											WP_150274511.1	MFHHTDRLPTGTPLPMGRVTAAPWGVQRMAPYPAMAPAYARAEIDPGTQTARYFDAAGQVMEMPGHGTSTGTNPATNTGNPSDGSSGGGTGGGDSDTGNDTDQ
Yes	Graspetides		Streptomyces exfoliatus DSM 41693	WP_024759934.1		WP_078627224.1	ATP-grasp											WP_024759936.1	MFHHADRLPTGTPLPMGHATAAPWGVQRMVPYPAMAPTYARAEIDPDTQTARYFDAAGQVMEMPGHGTSTGTNPGTNTGNPSDGSSGGGAGGGDSDTGNDSDQ
Yes	Graspetides		Streptomyces sp. R301	WP_206324734.1		WP_206324786.1	ATP-grasp											WP_206324785.1	MVPYPAMAPAWSRAEIDPDTQTARYFDAAGQLMEMPGHGTSTGTNPATNTGNPSDGSSGGGSGGGDQDTGNDSDQ
Yes	Graspetides		Streptomyces albus	WP_055497478.1		WP_055497479.1	ATP-grasp											WP_016469433.1	MFNHSDRLPTSSPLPQGWPTTVPWGVQRMAPYPALAPSYARAEIDGVTQTARYFDAGGHVMEMPGHGTSTGTNPATNTGNPSDGSGGGGSGGGDQDTGNDNDQ
Yes	Graspetides		Streptomyces sp. PHES57	WP_225842878.1		WP_014055090.1	ATP-grasp											WP_016469433.1	MFNHSDRLPTSSPLPQGWPTTVPWGVQRMAPYPALAPSYARAEIDGVTQTARYFDAGGHVMEMPGHGTSTGTNPATNTGNPSDGSGGGGSGGGDQDTGNDNDQ
Yes	Graspetides		Streptomyces albus	WP_016469436.1		WP_003990896.1	ATP-grasp											WP_030409107.1	MFNHSDRLPTSSPLPQGWPTTVPWGVQRMAPYPALAPSYARAEIDGVTQTARYFDAGGHVMEMPGHGTSTGTNPATNTGNPSGGGGSGGGDQDTGNDNDQ
Yes	Graspetides		Streptomyces sp. ISL-94	WP_215014901.1		WP_215014902.1	ATP-grasp											WP_215014904.1	MFHHADRVPTGSSLPMGHATPVPWGVQRMAPYPAVAPAYGHAEIDADTQTARYFGTDGQPMMMPGHGTSTGTNPATNTGNPSDGSSGGGSGGGDQDTGNDSDQ
Yes	Graspetides		Streptomyces sp. NRRL F-4428	WP_045322239.1		WP_045322238.1	ATP-grasp											WP_045322237.1	MFRHADRLPSGDSLPMGYATPVPWGVQRMAPYPAMAPSYQHVEIDGRTQTARYYGLDGRPMMMPGHGTSTGTNPATNTGNPSDGSSGGGSGGGDQDTGNDSDQ
Yes	Graspetides		Streptomyces virginiae	WP_053173619.1		WP_053173617.1	ATP-grasp											WP_053173687.1	MFNHADRLPTLDALPRGHATPVPWGVQRMAPYPSPAPAYARAEIDADSQTTRYFGADGRPMMMPQHGTSTGTNPGTNTGNPSDGSSGGGSGGGDQDTGNDSDQ
Yes	Graspetides		Streptomyces sp. NRRL S-241	WP_030390406.1		WP_030390407.1	ATP-grasp											WP_030390408.1	MFNHADRVPTLDALPMGHATPVPWGVQRMAPYPSPAPAYARAEIDADSQTTRYFGADGRPMMMPQHGTSTGTNPGTNTGNPSDGSSGGGSGGGDQDTGNDSDQ
Yes	Graspetides		Streptomyces sp. TRM64462	WP_217624611.1		WP_217624623.1	ATP-grasp											WP_217624622.1	MGHATPVPWGVQRMAPYPAMAAAYARAEIDPVTQTTRYFDADGQVMEMPKHGTSSGTNPATNTGNPSDGTAGGGDQDTGNDSDQ
Yes	Graspetides		Streptomyces corynorhini	WP_114624778.1		WP_114624779.1	ATP-grasp											WP_114624780.1	MFAHSDRMPTGTPLPSGIRTPLPWGVRRMVPYPVVAAEHSRTELDPETQMTRYYNAVGVIMQSPRHGTSSGTKPATNTGNPSDGSGGGGSGGGDADSGNDTDQ
Yes	Graspetides		Streptomyces sp. SID4917	WP_093600608.1		WP_093600611.1	ATP-grasp											WP_093600614.1	MFAHSDRMPTGTPLPAGTVTPRPWGVRRMVPYPLTTAAHARTDLDPTTQTTRYYGLDGVLMQAPAHGTSSGTNPTTNTGQPSDGSSAGGNGNGDSDTGNDTDQ
Yes	Graspetides		Streptomyces sp. AC602_WCS936	WP_217253716.1		WP_217253719.1	ATP-grasp											WP_217253721.1	MFAHSDRLPTATPLPTGTLTPTPWGVRRMAPYPSPAPGYAKAVLDPTTQTTRYFDDRGKVIEMGGHGTSTGTNPSTGTSPDGTGSGTDTDTGNDTDQ
Yes	Graspetides		Streptomyces sp. SCSIO 3032	WP_086160147.1		WP_176582936.1	ATP-grasp											WP_086160145.1	MFAHSDRLPSGSPLPNGVVTPRPWGVRRMAPYPANGSSAYVKAELDFETQMTVYRDGSGAVMQAPGHGTSTGTNPPTGTGNPSDGSGPGGPSGGGDQDTGNDNDQ
Yes	Graspetides		Streptomyces avicenniae	WP_052849519.1		WP_052849518.1	ATP-grasp											WP_110945797.1	MFAHSDRIPTGSPLPDGVTTPRPWGVRRMVPYPASGSPEYVRAELAPDTQTTRYLDADGSLVRAPGHGTSTGTNPPTGTGNPSDGKGPGGPSGGGDQDTGNDGDQ
Yes	Graspetides		Streptomyces griseorubiginosus	WP_208785022.1		WP_208785024.1	ATP-grasp											WP_208785028.1	MFVHSDRLPTSTAVPQGTITPQPWGVGRMAPYPTMAPGYSAVRLDPGTQTARFFDASGQVMEMPGHGTSTGTSPSTGTSPDGNGTTQDSDTGSDSDQ
Yes	Graspetides		Streptomyces sp. WAC 01420	WP_125505193.1		WP_125505192.1	ATP-grasp											WP_125505191.1	MFVHSDRLPTSTAVPQGTITPQPWGVGRMAPYPTMAPGYSAVRLDPGTQTAQFFDASGQVMETPGHGTSTGTSPSTGTSPDGNGTTQDSDTGSDSDQ
Yes	Graspetides		Streptomyces pluripotens	WP_043434172.1		WP_086083378.1	ATP-grasp											WP_043434170.1	MFVHSDRLPTGTAVPQGTITPPPWGVGRMEPYPTMAPGYTTVRLDPDTQTAQFFDASGQVMEMPGHGTSTGTSPSTGTSPDGNGTTQDSDTGSDSDQ
Yes	Graspetides		Streptomyces sp. GKU 895	OPG04736.1		OPG04753.1	ATP-grasp											OPG04735.1	MFVHSDRLPSSTAVPQGIITPLPWGVGRMEPYPTMAPQYGSVRLDPDTQTAVFFDAGGRVMEMPGHGTSTGTSPSTGTSPDGNGSTQDSDTGSDSDQ
Yes	Graspetides		Streptomyces tailanensis	WP_149824160.1		WP_149824159.1	ATP-grasp											WP_149824158.1	MFVHSDRLPTSTAVPQGTITPLPWGVGRMEPYPTMAPGYATVRLDPDTQTATFFDASGQVMEMPGHGTSTGTSPSTGTSPDGQNQGATDSDTGSDSDQ
Yes	Graspetides		Streptomyces sp. MG28	WP_220649258.1		WP_220649257.1	ATP-grasp											WP_220649256.1	MFVHSGRLPTSTAVPQGTITPTPWGVGRMAPYPTMAPEYATARLDPASQTAVFFDAAGQVMEMPGHGTSTGTSPSTGTSPDGQNQGATDTDTGSDGDQ
Yes	Graspetides		Streptomyces sp. TRM49041	WP_149182073.1		WP_149182074.1	ATP-grasp											WP_149182075.1	MFVHSDRLPTSTAVPQGIITPAPWGVGRMAPYPTMAPEYTTVRLDPATQTAVFFDAAGQVMEMPGHGTSTGTSPSTGTSPDGQNQGATDTDTGSDSDQ
Yes	Graspetides		Streptomyces brasiliscabiei	WP_216869847.1		WP_216869848.1	ATP-grasp											WP_216590522.1	MFVHSDRLPTSTAVPQGTTTPAPWGVGRMAPYPTMAPAYTTVRLDPATQTAVYLDAVGHVVEIPGHGTGTGTSPSTGTSPDGQNQGATDTDTGSDSDQ
Yes	Graspetides		Streptomyces colonosanans	WP_071368059.1		WP_071368039.1	ATP-grasp											WP_071368038.1	MYAHSDRLPTSPAIPQGIVTPPPWGVNRMAPYPTMAPGYAAAVLDPDTQTAVFFDKAGQVMEMPGHGTSTGTTPSTGTSPDGNGTTQDSDTGSDSDQ
Yes	Graspetides		Streptomyces sp. BK340	WP_145883865.1		WP_145883738.1	ATP-grasp											WP_145883739.1	MFVHTDRLPTSPAVPQGTITPKPWGLSRMAPYPTMAPEHARVELNPATQTAVFFDRSGQVMEMPGHGTSTGTSPSTGTSPDGNGSTQDSDQGSDNDQ
Yes	Graspetides		Streptomyces sp. BK340	TVZ84753.1		TVZ84754.1	ATP-grasp											TVZ84755.1	MFVHTDRLPTSPAVPQGTITPKPWGLSRMAPYPTMAPEHARVELNPATQTAVFFDRSGQVMEMPGHGTSTGTSPSTGTSPDGNGSTQDSDQGSDNDQ
Yes	Graspetides		Streptomyces sp. SLBN-115	WP_142270252.1		WP_142270251.1	ATP-grasp											WP_142270250.1	MFVHSDRLPTSVAIPQGINTPKPWGISRMAPYPTSAPEYTRVELNPVTQTAIFFDGSGRVMEMPGHGTSTGTSPATGTSPDGNGSTQDSDTGSDNDQ
Yes	Graspetides		Streptomyces sp. Root1310	WP_057602403.1		WP_057602404.1	ATP-grasp											WP_057602405.1	MFVHSDRLPTSVAIPQGINTPKPWGISRMAPYPTSAPEYTRVELNPVTQTAIFFDGSGQVMEMPGHGTSTGTSPATGTSPDGNGSTQDSDTGSDNDQ
Yes	Graspetides		Streptomyces sp. CoT10	WP_225080973.1		WP_225080974.1	ATP-grasp											WP_225080975.1	MFIHSDRLPTSPAVPQGSPTPTPWGISRMAPYPTMAPDYARAELDPATQTTVFYNGAGQVMEMPGHGTSTGTSPTTGTSPDGNGSTQDSDTGSDGDQ
Yes	Graspetides		Streptomyces sp. 6-11-2	WP_141367800.1		WP_141367801.1	ATP-grasp											WP_141367802.1	MFVHSDRLPTSPAVPQGNPTPTPWGISRMAPYPTMAPGYARAELDPATQTTVFYNGAGQVLEMPGHGTSTGTSPTTGTSPDGNGSTQDSDTGSDGDQ
Yes	Graspetides		Streptomyces sp. Ag82_O1-15	WP_095857520.1		WP_095850695.1	ATP-grasp											WP_095850694.1	MFVHSDRLPTGTAVPQGTITPSPWGASRMAPYPTTAPEYARAELDPVTQTAVFYDTAGQVMEMPGHGTSTGTNPSTGTSPDGNGGTQDTDTGSDNDQ
Yes	Graspetides		Streptomyces sp. Ag82_O1-15	PBC93672.1		PBC93671.1	ATP-grasp											PBC93670.1	MFVHSDRLPTGTAVPQGTITPSPWGASRMAPYPTTAPEYARAELDPVTQTAVFYDTAGQVMEMPGHGTSTGTNPSTGTSPDGNGGTQDTDTGSDNDQ
Yes	Graspetides		Streptomyces sp. WAC00263	WP_181653047.1		WP_181652180.1	ATP-grasp											WP_181652181.1	MFVHSDRLPTGTAVPQGTITPPPWGASRMAPYPTTAPEYARAELDPSTQTAVFYDAAGQVMEMPGHGTSTGTNPSTGTSPDGNGGTQDTDTGSDNDQ
Yes	Graspetides		Streptomyces sp. RLB3-17	WP_144316326.1		WP_144316327.1	ATP-grasp											WP_144316328.1	MFVHSDRLPTGTAVPQGTITPSPWGASRMAPYPTTAPEYARAELDPATQTAVFYDAAGQVMEMPGHGTSTGTNPSTGTSPDGNGGTQDTDTGSDNDQ
Yes	Graspetides		Streptomyces sp. RLB1-33	WP_168501679.1		WP_168500619.1	ATP-grasp											WP_168500620.1	MFVHSDRLPTGTAVPQGTITPSPWGASRMAPYPTTAPEYARAELDPATQTAVFYDATGQVMEMPGHGTSTGTNPSTGTSPDGNGGTQDTDTGSDNDQ
Yes	Graspetides		Streptomyces sp. CB02009	WP_073918257.1		WP_107425765.1	ATP-grasp											WP_073918252.1	MYAHSDRLPTSSPVPQGLTTPAPWGVSRMAPYPTMAPEHSSVRLDPATQTAVFFDQHGAVMEMPAHGTSTGTQPSTGTSPDGNGSTQDSDSGSDNDQ
Yes	Graspetides		Streptomyces hygroscopicus subsp. limoneus	WP_058079213.1		WP_203348834.1	ATP-grasp											WP_041664945.1	MYVHSDRLPTGTPLPSGTTTPTPWGLRRMTPYPTMTPAYARAVLDPATQTTVFYDHLGQVMEMPGHGTSTGTQPSTGTSPDGNGTTNDSDTGSDGDQ
Yes	Graspetides		Streptomyces hygroscopicus subsp. jinggangensis 5008	WP_014670636.1		WP_175252068.1	ATP-grasp											WP_041664945.1	MYVHSDRLPTGTPLPSGTTTPTPWGLRRMTPYPTMTPAYARAVLDPATQTTVFYDHLGQVMEMPGHGTSTGTQPSTGTSPDGNGTTNDSDTGSDGDQ
Yes	Graspetides		Streptomyces hygroscopicus subsp. jinggangensis TL01	WP_015493182.1		WP_175252068.1	ATP-grasp											WP_041664945.1	MYVHSDRLPTGTPLPSGTTTPTPWGLRRMTPYPTMTPAYARAVLDPATQTTVFYDHLGQVMEMPGHGTSTGTQPSTGTSPDGNGTTNDSDTGSDGDQ
Yes	Graspetides		Streptomyces corchorusii	WP_059263397.1		WP_208616515.1	ATP-grasp											WP_059263395.1	MYVHSDRLPTGTPLPSGTTTPTPWGLRRMAPYPTMTPAYARAVLDPATQTTVFYDHLGRVMEMPGHGTSTGTQPSTGTSPDGNGTTNDSDTGSDGDQ
Yes	Graspetides		Streptomyces tricolor	WP_059246535.1		WP_208639699.1	ATP-grasp											WP_086696812.1	MYVHSDRLPTGTPVPSGATTPTPWGLRRMAPYPTMAPAYARAVLNAATQTTVFFDRLGRVMEMPGHGTSTGTQPSTGTSPDGNGTTNDSDTGSDSDQ
Yes	Graspetides		Streptomyces cyanogenus	WP_208030222.1		WP_208030221.1	ATP-grasp											WP_208030220.1	MYVHSDRLPTGTPVPSGATTPTPWGLRRMAPYPAMSPGYARAVLDPVTQTAQFFDDAGQAMEMPGHGTSTGTQPSTGTSPDGNGTTNDSDTGSDGDQ
Yes	Graspetides		Streptomyces sp. SID8499	WP_203620792.1		WP_203620796.1	ATP-grasp											WP_203620794.1	MPSGARTLAPWGVSRMAPYPTTAPGYARAELDPATQATVFFDEAGQVMEMPGHGTSTNTSPATGTSPDGNGTTQDSDTGSDGDQ
Yes	Graspetides		Streptomyces sp. GMY02	WP_199294337.1		WP_014670635.1	ATP-grasp											WP_199294338.1	MPSGARTLVPWGVSRMAPYPTTAPGYARAELDPATQATVFFDEAGQVMEMPGHGTSTNTSPATGTSPDGNGTTQDSDTGSDGDQ
Yes	Graspetides		Streptomyces sp. SID8381	WP_202490387.1		WP_202490389.1	ATP-grasp											WP_202490388.1	MPSGARTLAPWGVSRMAPYPATAPGYARAELDPATQATVFFDEAGQVMEMPGHGTSTNTSPATGTSPDGNGTTQDSDTGSDGDQ
Yes	Graspetides		Streptomyces sp. SID8381	WP_019982322.1		WP_009188557.1	ATP-grasp											WP_027758140.1	MFVHTDRFPASSPLPSGARTLAPWGVSRMAPYPATAPGYARAELDPATQATVFFDEAGQVMEMPGHGTSTNTSPATGTSPDGNGTTQDSDTGSDGDQ
Yes	Graspetides		Streptomyces sp. e14	EFF90980.1		EFF90981.1	ATP-grasp												VSRMAPYPTTAPGYARAELDPVTQATVFFDEAGQVMEMPGHGTSTNTSPATGTSPDGNGTTQDSDTGSDGDQ
Yes	Graspetides		Streptomyces sp. RCPT1-4	WP_223001351.1		WP_223001350.1	ATP-grasp											WP_043260818.1	MFVHTDRFPASSPLPSGARTLAPWGVSRMAPYPTTAPGYARAELDPVTQATVFFDEAGQVMEMPGHGTSTNTSPATGTSPDGNGTTQDSDTGSDGDQ
Yes	Graspetides		Streptomyces sp. e14	WP_043260817.1		WP_009188557.1	ATP-grasp											WP_043260818.1	MFVHTDRFPASSPLPSGARTLAPWGVSRMAPYPTTAPGYARAELDPVTQATVFFDEAGQVMEMPGHGTSTNTSPATGTSPDGNGTTQDSDTGSDGDQ
Yes	Graspetides		Streptomyces qaidamensis	WP_062927909.1		WP_062927910.1	ATP-grasp											WP_062927911.1	MFVHSDRLPTSPAIPQGLVTARPWGLGRMAPYPTMAPAYARAELDPATQTARFYDGASQVLEMGKHGTSTGTSPSTGTSPDGQGGGDTDTSSDSDQ
Yes	Graspetides		Streptomyces variegatus	WP_045296012.1		WP_031137653.1	ATP-grasp											WP_031137652.1	MFVHSDRLPTSPAIPQGLVTARPWGLGRMAPYPTMAPTARAELDPATQTARFYDGTGQVLEMGKHGTSTGTNPSTGTSPDGHGGGDTDTGNDTDQ
Yes	Graspetides		Streptomyces variegatus	KJK40210.1		KJK40211.1	ATP-grasp											KJK40212.1	MFVHSDRLPTSPAIPQGLVTARPWGLGRMAPYPTMAPTARAELDPATQTARFYDGTGQVLEMGKHGTSTGTNPSTGTSPDGHGGGDTDTGNDTDQ
Yes	Graspetides		Streptomyces sp. XY006	WP_094057247.1		WP_094057248.1	ATP-grasp											WP_094057249.1	MFVHSDRLPTSLALPQGLVTARPWGLGRMAPYPTVAPAYARVALDPATQTAVFYDAAGQVVQMGKHGTSSGTNPSTGTSPDGQGGGDTDTGNDTDQ
Yes	Graspetides		Streptomyces swartbergensis	WP_086604649.1		WP_086604644.1	ATP-grasp											WP_086604643.1	MFVHSDRLPTGPAIPRGLSTPRPWGISRMAPYPTMAPAYARAELDPATQTAVFYDTADQVMEMGKHNTSTGTSPSTGTSPDGGNQGATDTDTSADSDQ
Yes	Graspetides		Streptomyces swartbergensis	OUC95103.1		OUC95102.1	ATP-grasp											OUC95101.1	MFVHSDRLPTGPAIPRGLSTPRPWGISRMAPYPTMAPAYARAELDPATQTAVFYDTADQVMEMGKHNTSTGTSPSTGTSPDGGNQGATDTDTSADSDQ
Yes	Graspetides		Streptomyces afghaniensis 772	EPJ39729.1		EPJ39728.1	ATP-grasp											EPJ39727.1	MFVHSDRLPTSPAIPQGLSTPRPWGIGRMAPYPTIAPDYARAELDPATQTAVFYDGAGQVMEMGKHNTSTGTSPSTGTSPDGGNQGATDTDTSADSDQ
Yes	Graspetides		Streptomyces sp. XY006	WP_094057000.1		WP_094056972.1	ATP-grasp											WP_094056973.1	MFVHSDRLPSAPALPQGIGAPRPWGISRMTPYPTMAPEYVRAELDPTTQTAVFYDAAGEVMEMPGHGTSTGTSPSTGTSPDGQNQGSTDTDSGSDSDQ
Yes	Graspetides		Streptomyces prasinus	WP_055692052.1		WP_055692051.1	ATP-grasp											WP_055692050.1	MFVHSDRFPVSSPLPSGVPTATPWGVSRMAPYPTMAPDYARAELDPDTQTTVFFNEAGQVMEMGKHNTSTGTSPSTGTSPDGNGGTQDSDTGSDSDQ
Yes	Graspetides		Streptomyces sp. F-3	WP_067389964.1	SsfM	WP_067389961.1	ATP-grasp											WP_067389958.1	MFVHSDRFPVSSPLPSGVPTPVPWGVSRMAPYPTTAPDYARVELDPDTQTAVFFDKDGQVMEMGKHNTSTGTSPATGTSPDGNGTTQDSDTGSDSDQ
Yes	Graspetides		Streptomyces sabulosicollis	WP_198271649.1		WP_198271650.1	ATP-grasp											WP_198271651.1	MTTPLDRDAFPLTPPGGRTPYSTEAPSGPQTRPWALRFARVPDSTQAARVPAHVFDHDRQVNVSDDGGLLTCMANTHTPTVPDGSTTNPPPLDEGPKD
Yes	Graspetides		Streptomyces sp. MK37H	WP_210946855.1		WP_210946854.1	ATP-grasp											WP_210946853.1	MATALNRDAFPLTPPGGRTPYSTEASSGPQTRPWALRFARVPDSTQAARVPAHVYDHDRQVNVSDDGGLLTCMANTHTPTVPDGSTTNPPPLDEGPKD
Yes	Graspetides		Streptomyces violaceusniger Tu 4113	WP_014060514.1		WP_014060513.1	ATP-grasp											WP_014060512.1	MTTALDRDAFPLTPPGGRTPYSTEAPSCPLTRPWALRFARVPDSTQAARVPAHVYDHDRQVNVSDDGGLLTCMANTHMPTVPDGSTTNPPPLDEGPKD
Yes	Graspetides		Streptomyces sp. TP-A0875	WP_030420189.1		WP_053912953.1	ATP-grasp											WP_053912954.1	MTTALDREAFPLTPPGGRTPFSAEAPSGPQTRPWALRFARTPDSTGAARVPQHVYDHSRQVNISHDGGLLTCMANTHVPTVPDGSTTNPPPLDEGPKD
Yes	Graspetides		Streptomyces sp. Tu 3180	WP_159528348.1		WP_014060513.1	ATP-grasp											WP_159528350.1	MTTALDREAFPLTAPGGRTPYSAEAPSAPQTRPWALRFARTPDSTGAARVPAHVYDHDRQVNICDDGGLLTCMANTHTPTVPDGDTKNPPPLDEGPKD
Yes	Graspetides		Streptomyces sp. SID10815	WP_164583376.1		WP_164583377.1	ATP-grasp											WP_203633300.1	MTSGAGGPPIRVPHGRSSSPRRPRTTSASLNERRSIVATAIDREAFLLTPPGGRVPFSHEAPSAPQTRPWALRFARTPDSTGAARIPAHAYDHARQVNLSDDGGLLTCVANTHSPTVPDGSTTNPPPLDEGPKD
Yes	Graspetides		Streptomyces sp. Ru71	WP_103785034.1		WP_103785035.1	ATP-grasp											WP_103785058.1	MTTALQRDAFPLTPPEGRTPFSAEAPSEPATRPWALRFARVPDSTNAVRIPAHVYDHGRQVNVCDDGGLLTCMANTHTPTVPGGSTTNPPPLDEGPKD
Yes	Graspetides		Streptomyces gossypiisoli	WP_180686900.1		WP_171109423.1	ATP-grasp											WP_197973248.1	MDREAFPLTPPGGRIPYSAEAPSGQQTRPWVLRFARVPDSTGAVRIPTHTYDPDRQVNVSCDGGLLTCMANTHTPTVPDGSTTNPPPLDEGPKD
Yes	Graspetides		Streptomyces pilosus	WP_189598616.1		WP_189598617.1	ATP-grasp											WP_189598618.1	MTTAPEREAFPLTLPGGRTPHSEETPSAPATRPWALRFARTPDSTGAARIPAHVYDHGRQVNISDDGGLLTCMANTHSPTVPDGSTSNPPPLDEGAKD
Yes	Graspetides		Streptomyces griseoflavus	WP_190099828.1		WP_190099829.1	ATP-grasp											WP_190099830.1	MTTAPEREAFPLTLPGGRTPYSEEAPSAPATRPWALRFARTPDSTGATRIPAHVYDHGRQVNISDDGGLLTCMANTHSPTVPDGSTSNPPPLDEGAKD
Yes	Graspetides		Streptomyces sp. LBUM 1483	WP_210551961.1		WP_210551838.1	ATP-grasp											WP_210551839.1	MTTALEREAFPLTPPGGRTPYSAEAPSGPTTRPWALRFARTPDSTGATRVPAHVYDHGRQVNLSYDGGLLTCMSGTHSPTVPDGSTENPPPLDEGAKD
Yes	Graspetides		Streptomyces sp. NRRL S-118	WP_031080324.1		WP_031080326.1	ATP-grasp											WP_031080328.1	MTTALPREAFPLTPPGGPTPHSVEPPSAPHTRPWALRFARVPDSTGAARISAHAYDHGRQVNISDDGGLLTCMANTHTPTVPDGSTTNPPPLDEGPKD
Yes	Graspetides		Streptomyces sp. JB150	WP_165998304.1		WP_165998305.1	ATP-grasp											WP_165998307.1	MTTELDRAAFPLTPPGGRTPHSVEPPSAPQTRPWALRFARIPDSTGAARIPAHAYDYGRQVNVSYDGGLLTCMANTHTPTVPDGSTTNPPPLDEGPKD
Yes	Graspetides		Streptomyces sp. TSRI0107	WP_073941690.1		WP_073941691.1	ATP-grasp											WP_073941812.1	MTTALDREAFPLTPSGGRTPHSTEPPSAPQTRPWALRFARVPDSTGAVRIPAHAYDHSRQVNLSDGGGLLTCMANTHTPTVPDGSTENPPPLDEGPKD
Yes	Graspetides		Streptomyces sp. Amel2xC10	WP_085207394.1		WP_085207395.1	ATP-grasp											WP_085207674.1	MTTALDREAFPLTPPGGRTPYSTQAPSGVQTRPWALRFARVPDSTGAARVPAHAYDHSRQVSLADAGGLLTCMANTHTPTVPDGSTSNPPPLDEGPKD
Yes	Graspetides		Streptomyces sp. NRRL S-31	WP_030740266.1		WP_030740264.1	ATP-grasp											WP_030740262.1	MTTALDREAFPLTPPGGRTPYGTEAPSAPETRPWALRFARVPDSTSAVRVPAHAYDYGQQVNVSADGGRLTCMANTHTPTVPDGSTTNPPQLDEGPKD
Yes	Graspetides		Streptomyces olivaceus	WP_224350582.1		WP_224350581.1	ATP-grasp											WP_224350580.1	MTTALDREAFPLTPPGGRTPYSSEAPSGEETRPWALRFARVPDSTGGVRVPSHVYDASRQVNVSDAGGLLPCMGTHSPTVPDGSTSNPPPLDEGPKD
Yes	Graspetides		Streptomyces bauhiniae	WP_135788580.1		WP_135788581.1	ATP-grasp											WP_135788582.1	MTTALEREGFPLVAPGGRTPYSAEPPSAPQTRPWVLRFARIPDSTSAVRVPEHEYDRDRQVNVSYDGGVLTCMANTHTPTVPDGSTTNPPQLDEGPKD
Yes	Graspetides		Streptomyces sp. DSM 110735	WP_199585865.1		WP_014060513.1	ATP-grasp											WP_199585741.1	MTTALDREAFPLAPPGGRIPHSEEAPSESQTRPWALRFARVPDSTNAIRLPQHHYDRDRQVNLSYDGGLLTCMANTHTPTVPDGNVKNPPPLDEGAKD
Yes	Graspetides		Streptomyces sp. TS71-3	WP_212911444.1		WP_212911443.1	ATP-grasp											WP_212911442.1	MTTAIDREAFPLTPPGGRTPFSAEAPSDPGVRPWALRFARVPDSTGAIRVPKHAYDYGRQVNMLVDGSGLLTCMGGTHEPTVPDGSVSNPPPLDEGPKD
Yes	Graspetides		Streptomyces inusitatus	WP_229869397.1		WP_229869396.1	ATP-grasp												VSLTLDGMLVTCMANTHKATVPDGNIKNPPKLDEGAKD
Yes	Graspetides		Streptomyces inusitatus	GGZ55928.1		GGZ55920.1	ATP-grasp												VSLTLDGMLVTCMANTHKATVPDGNIKNPPKLDEGAKD
Yes	Graspetides		Streptomyces sp. SUK 48	WP_153812828.1		WP_153812827.1	ATP-grasp											WP_153812826.1	MTTALDHEAFPLTPPGGTTPYSKEMPSGPDTRPWALRGARIPDSTAAIPVPAHEYDRGRQVSISYDGGLLTCMANTHSPTVPDGSVSNPPPLDEGPKD
Yes	Graspetides		Streptomyces sp. HF10	WP_159706015.1		WP_159706017.1	ATP-grasp											WP_159706019.1	MTTALDHEAFPLTPLGSTTPYSKEMPSGPDTRPWVLRGARIPDSTAAIPLPAHEYDRGRQVSISYDGGLLTCMANTHSPTVPDGSVSNPPPLDEGPKD
Yes	Graspetides		Streptomyces collinus	WP_145486579.1		WP_145486578.1	ATP-grasp											WP_145486577.1	MTTALDREAFPLTPPGGTTPYSTEAPSGPDTRPWVLRGARTPDSTSAIPVPAHEYDQGRQVSISYDGGLLTCMANTHSPTVPDGSVSNPPPLDEGPKD
Yes	Graspetides		Streptomyces misionensis	WP_074993908.1		WP_014060513.1	ATP-grasp											WP_074993911.1	MTTALDREAFPLTPPGGRTPYSGEVPSGPDTRPWVLRGARTPDSTAAIRVPAHEYDEARQVSISFDGGRLTCMANTHTPTVPDGSVSNPPPLDEGPKD
Yes	Graspetides		Streptomyces sp. ADI97-07	WP_056791539.1		WP_124283495.1	ATP-grasp											WP_124283496.1	MTTALPSEAFPLTPPGDRIPCSSEAPSAPQTRPWGLQFASVPDSTAAVRIPAHFYDRDRQVNLSHDGGLLTAMANTHSPTVPDGSTTSPPPLDEGPKD
Yes	Graspetides		Kitasatospora kifunensis	WP_184944376.1		WP_184944378.1	ATP-grasp											WP_184944380.1	MPAGGRYPHSTEKPTSLNRRPWALRFARVPDSTGAVTVPSAFYDHQRQVTVSDDGGLLTCMANTHTPTIPDGSITNPPPLDEGPKD
Yes	Graspetides		Streptomyces sp. TRM64462	WP_175412030.1		WP_175412029.1	ATP-grasp											WP_175412028.1	MTTSTTLLREAFPMAPADGPVPQSFDVPSGPDTRPWALRFARTPDSTGAVKVPASFYDDDRQVNLSYDGGLLTCMANTHSPTVPDGSTSNPPPLDEGPKD
Yes	Graspetides		Streptomyces sp. 2131.1	WP_093711154.1		WP_093711155.1	ATP-grasp											WP_093711156.1	MASTLLREAFPLAPAGGRTPVSAEPPSAPETRPWGLRFARVPDSTNATVIPAHSYDPALQVSMASDGGMLTVMAGTHSPTVPDGSTTNPPPLDEGPKD
Yes	Graspetides		Streptomyces graminilatus	WP_055525078.1		WP_079053945.1	ATP-grasp											WP_055525077.1	MTIPTPERALEAFPLSAGRLSYSAEEPSGPRTRPFVLRFARTPDSTGAADIPAHFYDTDRQVNLSYDGGLLTCMANTHSPTVPDGSTTNPPPLDEGPKD
Yes	Graspetides		Streptacidiphilus jeojiense	WP_037597663.1		WP_037597647.1	ATP-grasp											WP_030263427.1	MTTPIGPSHQAFPLTPPGGRYLHSNETPSGPDVRPWALRFATVPDSTGAVAVPACVYDQTQQVSLASDGGLLTCMANTHTPTVPDGDPDNPPPLDEGPKD
Yes	Graspetides		Streptomyces sp. GbtcB6	WP_217545547.1		WP_217545548.1	ATP-grasp											WP_217545549.1	MTTALDHQAFPLNPADGPLRLSDEAPSGPDTRPWALRGARTPDSTTGTRVPEHFYDRRRQVNLTPEGDHLVPLAAKTATHDPTVPDGNMGNPPPLDEGPKDA
Yes	Graspetides		Streptomyces rhizosphaericus	WP_164430273.1		WP_164430282.1	ATP-grasp											WP_138915408.1	MTTATADVREAFPLAPEGGRIPYSSAPPSGPDTRPWILRFARIPDATQAIVKPPAVYDNELQMSRGLYDGPLPYMQTHNPTVPDGNVKNPPPLDEGAKD
Yes	Graspetides		Streptomyces sp. DASNCL29	WP_138915406.1		WP_138915407.1	ATP-grasp											WP_138915408.1	MTTATADVREAFPLAPEGGRIPYSSAPPSGPDTRPWILRFARIPDATQAIVKPPAVYDNELQMSRGLYDGPLPYMQTHNPTVPDGNVKNPPPLDEGAKD
Yes	Graspetides		Streptomyces sp. 11-1-2	WP_119988992.1		WP_014060513.1	ATP-grasp											WP_119988990.1	MTTATADVREAFPLAPEGGRIPYSSAPPSGPDTRPWILRFARVPDATQAIVKPPAVYDNELQMSRGLYDGPLPYMQTHNPTVPDGNVKNPPPLDEGAKD
Yes	Graspetides		Streptomyces sp. NBRC 109436	WP_079150302.1		WP_079150303.1	ATP-grasp											WP_064456821.1	MTTATADVREAFPLAPEGGRIPYSSAPPSGPDTRPWILRFARVPDATQAIVKPSAVYDNELQMSRGLYDGPLPYMQTHNPTVPDGNVKNPPPLDEGAKD
Yes	Graspetides		Streptomyces hygroscopicus	WP_078641717.1		WP_078641716.1	ATP-grasp											WP_078641715.1	MTTATADVREAFPLAPQGGRIPYSSAPPSGPDTRPWILRFARVPDATQAIVKPPAVYDNELQMSRGLYDGPLPYMQTHNPTVPDGSVKNPPPLDEGAKD
Yes	Graspetides		Streptomyces sp. PRh5	WP_051573810.1		WP_037962108.1	ATP-grasp											WP_037962110.1	MTTATADVREAFPLAPEGGRIPYSSAPPSGPDTRPWILRFARIRDATQAIVKPPAVYDNELQMSRGLYDGPLPYMQTHNPTVPDGNVKNPPPLDEGAKD
Yes	Graspetides		Streptomyces endocoffeicus	WP_201856651.1		WP_201856652.1	ATP-grasp											WP_201856653.1	MTTATADVREAFPLAPEGGRIPYGSTPPSGPDTRPWILRFARVPDATQAIVKPPAVYDNELQMSRGLYDGPLPYMQTHNPTVPDGNVKNPPPLDEGAKD
Yes	Graspetides		Streptomyces hygroscopicus subsp. hygroscopicus	WP_060944334.1		WP_060944335.1	ATP-grasp											WP_060944336.1	MTTATADVREAFPLAPEGGRIPYSSAPPSGPYTRPWILRFARVPDATQAIVKPPAVYDNELQMSRGLYDGPLPYMQTHNPTVPDGNVKNPPPLDEGAKD
Yes	Graspetides		Streptomyces hygroscopicus subsp. hygroscopicus	WP_079105967.1		WP_060944335.1	ATP-grasp											WP_060944336.1	MTTATADVREAFPLAPEGGRIPYSSAPPSGPYTRPWILRFARVPDATQAIVKPPAVYDNELQMSRGLYDGPLPYMQTHNPTVPDGNVKNPPPLDEGAKD
Yes	Graspetides		Streptomyces hygroscopicus	GHJ27934.1		GHJ27935.1	ATP-grasp											GHJ27936.1	MTTATADVREAFPLAPEGGRIPYSSAPPSGPYTRPWILRFARVPDATQAIVKPSAVYDNELQMSRGLYDGPLPYMQTHNPTVPDGNVKNPPPLDEGAKD
Yes	Graspetides		Streptomyces sp. AgN23	WP_210565336.1		WP_210565335.1	ATP-grasp											WP_210565334.1	MTTATADVREAFPLARQGGRIPYSSAPPSGPDTRPWILRFARVPDATQATVKPPAVYDNELQMSRGLYDGPLPYMQTHNPTVPDGNVKNPPPLDEGAKD
Yes	Graspetides		Streptomyces violaceusniger	WP_059144485.1		WP_059144484.1	ATP-grasp											WP_059144483.1	MTTATADVREAFPLARQGERIPHSSAPPSGPDTRPWILRFARVPDATQAIVKPPAVYDNELQMSRGLYDGPLPYMQTHNPTVPDGNVKNPPPLDEGAKD
Yes	Graspetides		Streptomyces boluensis	WP_161694117.1		WP_161694076.1	ATP-grasp											WP_161694074.1	MSTAIVHPREVFPLAPEGGRITYSSAPPSAPDSRPWILRFARVPDAAHATVKPPAVYDNELQMSRGLYDGPLPYMQTHSPTIPDGNPGNPPPLDEGAKD
Yes	Graspetides		Streptomyces cinerochromogenes	WP_189300674.1		WP_189300676.1	ATP-grasp											WP_189300678.1	MTVADVREAFPLAPENGRIPHSTEPPTGAETRPWILRFARVPDSSQATVLPPAVYDEQLQMSVGLYDGPLPYMQTHTPTIPDGNVKNPPPLDEGAKD
Yes	Graspetides		Streptomyces coffeae	WP_201870831.1		WP_201870464.1	ATP-grasp											WP_201870465.1	MTTIVHPREAFPLAPEGGRIPHSSEAATGPSSRPWVLRFARIPDAAQATVMPPAVYDNELQMSRGLYDGPLPYMQTHNPTVPDGNVNNPPPLDEGAKD
Yes	Graspetides		Streptomyces sp. NA02950	WP_176186684.1		WP_176179994.1	ATP-grasp											WP_176179995.1	MTTIAHPREAFPLAPEGGRIPHSSEAATGPSTRPWVLRFARIPNAAQATVMPPAVYDNELQMSRGLYDGPLPYMQTHNPTVPDGNVNNPPPLDEGAKD
Yes	Graspetides		Streptomyces qinglanensis	WP_075003239.1		WP_075003240.1	ATP-grasp											WP_075003241.1	MQALISHPREAFPVAPGHGRIPHSSAPPSGEETRPWVLRFARVPDAAQAIVRPPAVYDNELQMSRGLYDGPLPYMQTHTPTVPDGSPTNPPPLDEGPKD
Yes	Graspetides		Streptomyces sp. NA04227	WP_176104620.1		WP_176101686.1	ATP-grasp											WP_176101687.1	MITLAHPREAFPLAPEGGRIPHSSEPPSAPETRPWALRFARTPDATQATVKPAALYDEDLQMSVGLYDGPLPFMQTHSPTIPDGSITNPPPLDEGTKD
Yes	Graspetides		Streptomyces sp. TRM68416	WP_223188166.1		WP_188286278.1	ATP-grasp											WP_188286279.1	MTTVVDVREAFPLAPEGGRIARSTEPPTGADTRPWVLRFARVPDATQAVVKPIAVYDEGLQMSVGLYDGPLPCMQTHHPTIPDGDPSNPPPLDEGPKD
Yes	Graspetides		Streptomyces sp. B15	WP_210966819.1		WP_099882359.1	ATP-grasp											WP_210966813.1	MHASLLTREAFPLTPAGGRTPHSSAPASGPDSRPWVLRLARVPDAAQAIVKPPAVYDNELQMSRGLYGGPLPYMQTHTPTVPDGDPNSPPPLDEGPKD
Yes	Graspetides		Streptomyces sp. RK75	WP_185019432.1		WP_210957501.1	ATP-grasp											WP_185017435.1	MHASLLTREAFPLTPAGGRTPHSSAPASGPDSRPWVLRFARVPDAAQAIVKPPAVYDNELQMSRGLYGGPLPYMQTHTPTVPDGDPNSPPPLDEGPKD
Yes	Graspetides		Streptomyces aurantiacus JA 4570	WP_016644702.1		WP_016644703.1	ATP-grasp											WP_016644704.1	MTSLAHPREAFPLAPADGRIPRSSEPPSSTATRPWILRFARTPDATQATTIPPTIYDPALQISVGLYEGPLPFMETHNPTVPDGNVTNPPPLDEGAKD
Yes	Graspetides		Streptomyces sp. SCA3-4	WP_225659103.1		WP_225659104.1	ATP-grasp											WP_225659105.1	MTIAHPREAFPLAPEGGSLLYSSEPPTHTGSRPWILRFAISPDPTKATVKPPAFYDEQVQMSVGLYDGPLPYMQTEDPTIPDGDTTNPPPLDEGVKD
Yes	Graspetides		Streptomyces sp. 5-10	WP_223863917.1		WP_191065466.1	ATP-grasp											WP_223863918.1	MPPGERIPQSDEGPSGSTTRPWILRFARVPDSTQAIELPAAVYDEGSQMSVGLYDGPLPYMTTHSPTVPDGNMTNPPPLDEGPKD
Yes	Graspetides		Streptomyces javensis	WP_198280037.1		WP_198280034.1	ATP-grasp											WP_214665397.1	MGPHWFSPLRPSRGKGQQAVTTFAHPREAFPLLPHGERTPQSDEGPSGSTTRPWILRFARVPDSTQVIEKPVVVYDEGSQMSVGLYDGPLPYMTTHSPTVPDGNVTNPPPLDEGPKD
Yes	Graspetides		Streptomyces iranensis	WP_044581377.1		WP_044569796.1	ATP-grasp											WP_044569794.1	MTTFAHPREAFPLLPHSERTPQSNEGPSGSTTRPWILRFARVPDSTQAIEKPAAVYDEGSQMSVGLYDGPLPYMTTHSPTVPDGNMTNPPPLDEGPKD
Yes	Graspetides		Streptomyces solisilvae	WP_206335050.1		WP_206333342.1	ATP-grasp											WP_102937250.1	MTTFAHPREAFPLLAHGERIPQSDEEPSGSTTRPWILRFARVPDSAQAIEKPAAVYDEESQMSIGLYDGPLPYMATHTPTVPDGNMTNPPPLDEGPKD
Yes	Graspetides		Streptomyces sp. MnatMP-M27	WP_093702830.1		WP_093702824.1	ATP-grasp											WP_093702825.1	MTTFAHPREAFPLLAHGERIPQSDEEPSGSTTRPWILRFARVPNSAQAIEKPAAVYDEESQMSIGLYDGPLPYMATHTPTVPDGNMTNPPPLDEGPKD
Yes	Graspetides		Streptomyces sp. MnatMP-M27	SCG03669.1		SCG03671.1	ATP-grasp											SCG03673.1	MTTFAHPREAFPLLAHGERIPQSDEEPSGSTTRPWILRFARVPNSAQAIEKPAAVYDEESQMSIGLYDGPLPYMATHTPTVPDGNMTNPPPLDEGPKD
Yes	Graspetides		Streptomyces samsunensis	WP_069866922.1		WP_174882747.1	ATP-grasp											WP_217489296.1	MPLRPSRGKGQQAVTTFAHPREAFPLLAHGERIPQSDEEPSGSTTRPWILRFARVPDSAQAIEKPAAVYDEESQMSIGLYDGPLPYMATHTPTVPDGNMTNPPPLDEGPKD
Yes	Graspetides		Streptomyces malaysiensis	PNG92788.1		PNG92787.1	ATP-grasp											PNG92786.1	MPDSAQAIEKPAAVYDEESQMSIGLYDGPLPYMATHTPTVPDGNMTNPPPLDEGPKD
Yes	Graspetides		Streptomyces sp. 4503	WP_216340617.1		WP_216340606.1	ATP-grasp											WP_216340605.1	MTTLAHPREAFPLLPHGERIPQSDEGPSDSTTRPWILRFARVPDSTQAVEKPLAVYDEEAQMSVGLYDGPLPYMATHNPTVPDGNMTNPPPLDEGAKD
Yes	Graspetides		Streptomyces sp. NBRC 110028	WP_063787092.1		WP_055547561.1	ATP-grasp											WP_055547559.1	MTTFAHPQEAFPLLPLGGRLLQSDEAPSGSTTRPWILRFACVPDRTQTIEKPVAVYDDAAQMSVGLYDGPLPYMATHSPTVPDGNMTNPPPLDEGPKD
Yes	Graspetides		Streptomyces pactum	WP_197989523.1		WP_197989524.1	ATP-grasp											WP_197992021.1	MTTLTHPREAFPLAPDGGAIPYSSEPPTSPTTRPWILRHAQRPDASQAIVRPPAVYDEQAQMSVSVYDGPLPYMATHSPTVPDGNIKNPPPLDEGTKD
Yes	Graspetides		Streptomyces palmae	WP_135336881.1		WP_135336880.1	ATP-grasp											WP_135336879.1	MLAALAHPLEGFPLTAEGGSLPYSSEAPTGPNTRPWILRHVQRPDATQAIVKPAAVYDEQAQMSISIYDGPLPYMATHSPTVPDGNVKNPPPLDEGAKD
Yes	Graspetides		Streptomyces sp. SID7805	WP_052859763.1		WP_052859764.1	ATP-grasp											WP_052859765.1	MIPVAHPREAFPLSPEGGRIPHSSEQPSGPDTRPWVLRFAVLPDSARATALPPALYDEDRQISVGVDTDLLPYMQTHSPTIPDGSPANPPPLDEGPKD
Yes	Graspetides		Streptomyces kasugaensis	WP_094793726.1		WP_094793727.1	ATP-grasp											WP_052859765.1	MIPVAHPREAFPLSPEGGRIPHSSEQPSGPDTRPWVLRFAVLPDSARATALPPALYDEDRQISVGVDTDLLPYMQTHSPTIPDGSPANPPPLDEGPKD
Yes	Graspetides		Streptomyces kasugaensis	WP_131125352.1		WP_131125353.1	ATP-grasp											WP_052859765.1	MIPVAHPREAFPLSPEGGRIPHSSEQPSGPDTRPWVLRFAVLPDSARATALPPALYDEDRQISVGVDTDLLPYMQTHSPTIPDGSPANPPPLDEGPKD
Yes	Graspetides		Streptomyces kasugaensis	WP_131125191.1		WP_131125192.1	ATP-grasp											WP_131125193.1	MHPISHPLETFPLALEGGSVPHSSEQPSGANTRPWILRYAMLPDSQQATALPPALYDEDRQISVGVDTDLLPYMQTHSPTIPDGSPANPPPLDEGPKD
Yes	Graspetides		Streptomyces sp. SF28	WP_227046836.1		WP_227046835.1	ATP-grasp											WP_227046834.1	MHPISHPREAFPLAPEGGRTPYSSEQSSDANTRPWILRYAMLPDSQQAVALPPALYDEDRQISVGVDTDLLPYMQTHSPTIPDGNTTNPPPLDEGAKD
Yes	Graspetides		Streptomyces sp. MNP-20	WP_172386917.1		WP_172386889.1	ATP-grasp											WP_172386890.1	MTVIAHPREAFPLAAGDSPAPFSSAHASTPDTRPWILRYARTPDATQAIVKPPAVYDEEAQLSVSLYDGPLPYMATHKPTVPDGNIKNPPPIDEGPKD
Yes	Graspetides		Streptomyces sp. ADI95-17	WP_124718443.1		WP_124717504.1	ATP-grasp											WP_124717505.1	MITLADPREAFPLASKLPRALHGSELPSSVNTRPWVLRFARTPDATKAIVMPPAVYDNELQMSVGLYEGPLPYMQTHQPTVPDGSMTSPPPLDEGPKD
Yes	Graspetides		Streptomyces sp. ADI95-17	RPK74437.1		RPK74438.1	ATP-grasp											RPK74439.1	MITLADPREAFPLASKLPRALHGSELPSSVNTRPWVLRFARTPDATKAIVMPPAVYDNELQMSVGLYEGPLPYMQTHQPTVPDGSMTSPPPLDEGPKD
Yes	Graspetides		Streptomyces atratus	WP_079179734.1		WP_072488723.1	ATP-grasp											WP_079179738.1	MTAIADPREVFPLAPEGTRTVRGDEPPSSAPTRPWVLRFARTPDATRAIVKPQAVYDNELQMSVGLYDGPLPFMQTHTPTIPDGSVDNPPPLDEGPKD
Yes	Graspetides		Streptomyces rimosus subsp. rimosus	WP_030680868.1		WP_030680865.1	ATP-grasp											WP_030680863.1	MTTIAHPREGFPVAAEGGPVPYSGEGPSGPTTRPWILRFARVPDAAKATVRPAATYDAVSQVSVGLFGESLPFANTHDPTVPDGSLTNPPPLDEGPKD
Yes	Graspetides		Streptomyces rimosus subsp. paromomycinus	WP_170251850.1		WP_125055971.1	ATP-grasp											WP_125055972.1	MTSVAHPKEVFPLASEGGRIPHSNESPTGPATRPWILRFTRVPDATRATVRPAAVYDAELQVSVTPLGDPVVTFGQTHAPTIPDGNPADPPPLDEGTKD
Yes	Graspetides		Streptomyces sp. AcH 505	WP_041983694.1		WP_041983692.1	ATP-grasp											WP_041994983.1	MSTVAHPRESFPVGPEGGHFPATAETATGPTSRPWILRFARVPDSEQASVVPETVYDETLQMSLTLDGDFVTCMAKTHSPTVPDGNVKNPPPLDEGTKD
Yes	Graspetides		Streptomyces megasporus	WP_157840041.1		WP_031511174.1	ATP-grasp											WP_031511175.1	MTTDLRDAFPLVSERIPISSSTPSGPETRPWILQFARTPDAHQAQPIPEAVYDDEQQVSVGLYGGELPCMGTHFPTIPDGSADAPPPLDEGPKD
Yes	Graspetides		Sinosporangium album	WP_218125653.1		WP_218125654.1	ATP-grasp												VTAISTLEELPSAPTTRRQAHAAQNSIDDTDRPWILRFSRTPDATQATTRPPAIYDESRQISIGLYDGPLPYMATNSPTVPDGSTTNPPPLDEGPKD
Yes	Graspetides		Streptosporangium amethystogenes	WP_051752793.1		WP_030916448.1	ATP-grasp											WP_030916445.1	MVPAHGQVPPSGEQPSTTGSRPWILRFARVPDRTQATRVSETFYDDERQISLQLGGGLLPYMATNKPTVVDGDPNNPPSLDEGSKD
Yes	Graspetides		Streptomyces seoulensis	WP_176151595.1		WP_176151596.1	ATP-grasp											WP_176151597.1	MPPTLLKHKGRPVPYIAPWSNEYVPLPRLMAVAGMPRPPQGARRAPLPFARIPDSTGAARIPAHAYDHARQVNLSDDGGLLTCMANTHSPTVPDGSTTNPPPLDEGPKD
Yes	Graspetides		Actinocorallia sp. API 0066	WP_230618872.1		WP_230618871.1	ATP-grasp											WP_230618870.1	MFTTTEPFPLRPSERPPSDPAPAQSPARPWLLRFARTCDGSAAAPLPPAVYDPIQQISVGLLDPGLLPYMQTNKATVQDGDPNNPPPLDEGAKD
Yes	Graspetides		Ktedonobacter sp. SOSP1-85	WP_201385516.1		WP_201385514.1	ATP-grasp											WP_201385512.1	MNPVTIVAPSGKEYHSSDVATIRAQRHSSLGMQFIGITPLANGAVSDKNSTSSNEETSNDGSSKLDPVYDDD
Yes	Graspetides		Ktedonobacter sp. SOSP1-85	WP_201390774.1		WP_201390772.1	ATP-grasp											WP_201390770.1	MNPVTIVAPSGRVYYSSDVATIRAQRHSSLGMQFVGITPLANGVVSDKNTTSSNEETSNDGTSKLDPVYDDD
Yes	Graspetides		Chloroflexi bacterium	TME13126.1		TME13127.1	ATP-grasp											TME13128.1	MSSTIETENPIYHSPELEHIQARQDSPFGMQFLYVPLPKNPSPLFGKVTTSDSEETSNDGTSKLDPIYDEDEEDDEEECYRKENTYFV
Yes	Graspetides		Thermosporothrix sp. COM3	BBH91800.1		BBH91799.1	ATP-grasp											BBH91798.1	MAAFHSSEVETIQARPDSPMGMQFLKVPRISASVSSQTRDLTTRSCDETSDDGKSKLDCIDDED
Yes	Graspetides		Thermosporothrix hazakensis	WP_111326350.1		WP_111326353.1	ATP-grasp												VAAFHSSEVETIQARPDSPMGMQFLKVPRISASVSSQTRDLTTRSCDETSDDGKSKLDCIDDED
Yes	Graspetides		Streptomyces laculatispora	WP_207319243.1		WP_207319249.1	ATP-grasp											WP_207319244.1	MATTTIPFATRAAEPPCLVTTSIVGVTWDEGRQLNVQADGSPWHTADHAASTTDTNQDGKGDDVTDPYFAPAS
Yes	Graspetides		Streptomyces sp. CB02488	WP_073733406.1		WP_073733407.1	ATP-grasp											WP_073733408.1	MATVTIPFAARAAEPPCLATTSIVGVTWDEDRQLNVQADGSAWHTADHAASTTDTNQDGKGDDVTDPYFAPAS
Yes	Graspetides		Streptomyces sp. SID10853	WP_164266860.1		WP_203600618.1	ATP-grasp											WP_164266859.1	MRSTTVIPFAARAAAPPCLVTTSIEGVVWDEGHQLNMRTDGTPWHTADHAASTTDTNQDGKGDDVTDPYFAPAS
Yes	Graspetides		Streptomyces sp. CB01580	WP_073782119.1		WP_073782120.1	ATP-grasp											WP_073782121.1	MTTNLIPLAARAADRPCLVATSIEGVVWDEERQLNVQADGSPWHTADHAASTTDTNLDGKGDDVSDPYFAPAS
Yes	Graspetides		Streptomyces sp. NRRL F-5122	WP_059126133.1		WP_059126134.1	ATP-grasp											WP_063805537.1	MSAATLIPFGAREAAPPCLVTTSIKGVTYNEARQLNVQADGTPWHTSDLAASTTDTNQDGRGDDVTDPYFSPAS
Yes	Graspetides		Streptomyces ardesiacus	WP_108934649.1		WP_108934650.1	ATP-grasp											WP_108934651.1	MSSTATIPFGARAAAPPCLVTTSIAGVRWDKDRQINLAGDGEPWHTKEQAASTTDTNQDGKGDDVSDPYFAPAS
Yes	Graspetides		Streptomyces sp. AC602_WCS936	WP_217245363.1		WP_217245392.1	ATP-grasp											WP_217245362.1	MSTATIPFAARAAAPPCLVTTSIAGVHWDKDRQINLAGDGEPWHTMEQAASTTDTNQDGQGDDVADPYFAPAS
Yes	Graspetides		Streptomyces sp. AS58	WP_053763444.1		WP_063797420.1	ATP-grasp											WP_053763446.1	MTTAKIPFAARAAAPPCLVTTSIAGVRWHEERQINLAADGKPWHTKAQAASTTDTNLDGKGDDVSDPYFAPAS
Yes	Graspetides		Streptomyces sp. RK31	WP_210906408.1		WP_163041560.1	ATP-grasp											WP_210906409.1	MATATIPFAARAAAPPCLVTTSIDGVEWDPDRQINVTGDGEPWHTQPMAGSCTDTNQDGQGDDVDDPYYAPAS
Yes	Graspetides		Streptomyces sp. Vc74B-19	WP_215209704.1		WP_215209880.1	ATP-grasp											WP_215209703.1	MMATATIPFAARSAAPPCLVTTSIDGVTWDSDRQINVAGDGEPWHTQPMAASCTDTNQDGKGDDVNDPYYASAS
Yes	Graspetides		Streptomyces pilosus	WP_189598688.1		WP_189598708.1	ATP-grasp											WP_189598689.1	MTAATLIPFGAQAAAPPCLVTTSIDGVEWDPDRQINVAGDGEPWHTKPMAASCTDTNQDGKGDDVNDPYYAPAS
Yes	Graspetides		Streptomyces rubidus	WP_079138691.1		WP_079138692.1	ATP-grasp											WP_069465281.1	MTTAVIPLAARAAALPALVTTTVEGVVWDDERQLNVQADGTPWHVAPQAASCTDTNQDGKGDDVNDPYCAPAA
Yes	Graspetides		Streptomyces rubidus	SEO15333.1		SEO15311.1	ATP-grasp											SEO15292.1	MTTAVIPLAARAAALPALVTTTVEGVVWDDERQLNVQADGTPWHVAPQAASCTDTNQDGKGDDVNDPYCAPAA
Yes	Graspetides		Streptomyces guanduensis	WP_093786598.1		WP_093786599.1	ATP-grasp											WP_093786600.1	MLRPPPLVTTSVEGVTWDEGRQLNVKPDGTPWHTEPQAASCTDTNQDGKGDDVNDPYYAPAS
Yes	Graspetides		Streptomyces sp. CRPJ-33	WP_187744877.1		WP_187744978.1	ATP-grasp											WP_187744878.1	MTSVDGVRWDESRQINVTADGTPWHTMPQAASTTDTNLDGKGDDVSDPYYASAS
Yes	Graspetides		Streptomyces sp. MZ04	WP_135333335.1		WP_135333342.1	ATP-grasp											WP_135333334.1	MSTAPVIPFAARAAAPPCLALTSTEGVAWDEHLQLNVHADGSRWHTSSLAASTTDTNLDGQGDDVDDPYFAPAS
Yes	Graspetides		Streptomyces sp. YIM 130001	WP_162929430.1		WP_119295995.1	ATP-grasp											WP_119295982.1	MRTLHQPRPNDAAPLVPFAARAAAEPALMTTSAQGVRYDETRQLNVRADGSAWHTGPLAASCTDTNQDGQGDDVDDPYYAPAS
Yes	Graspetides		Streptomyces sp. LAM7114	WP_127354108.1		WP_127354124.1	ATP-grasp											WP_127354107.1	MTALLAQPTPPLPTGPLPFAARGTAIPYLVPPAVGIRYDEQQQLNVTSDGRPWHESAVASSCTNTNWDSSNDDTPDPY
Yes	Graspetides		Streptomyces sp. PTM05	WP_222974071.1		WP_222974073.1	ATP-grasp											WP_222974075.1	MPIPIVTEERAGVPFGARGLQPAHVVHIDPEEFAYDPQRQVNVMDDGSLWAESPIAASSTATNNDTRPGNPPDEGSDPYVFPGEEVA
Yes	Graspetides		Streptomyces sp. PIP175	WP_181785460.1		WP_220188448.1	ATP-grasp											WP_181785462.1	MTPTLEVERVPFGARGLQPAYTVHINPEEFTYDSERQVNVMPDGKLWAETAVAASSTATNNDTQPGVPPDEDSDPYAFPGDEGR
Yes	Graspetides		Streptomyces bomunensis	WP_209342529.1		WP_209342531.1	ATP-grasp											WP_209342532.1	MTATYVPFGAKAPAPTFVVHIDPATFAYDEHRQVNVTTGGDLWANEPIAASSTATNNDTTPGNPPDETSDPYVFPEPEPERVPADHRLVTAAA
Yes	Graspetides		Streptomyces pini	WP_175540945.1		WP_093849116.1	ATP-grasp											WP_093849115.1	MTATLVPFGAKVPIPTFTVEIDPSTFAYDAERQVNLTADGRLWAEEPIAASSTATNNDTRPGNPPDEDADPYAFPEVDPEQVPSANMLTTGA
Yes	Graspetides		Streptomyces roseoverticillatus	WP_052392831.1		WP_030367748.1	ATP-grasp											WP_052392832.1	MTTTLVPFGAQAPMPTYVVEIDPSTFEYDPDRQVNIMRDGSLWAKTPMAASSTATNNDTSPGNPPDEEADPYAFPEIEPQRAPHGHRLVKPAA
Yes	Graspetides		Streptomyces sp. A1277	THA33793.1		THA33882.1	ATP-grasp											THA33792.1	MTASRVPFGAQAPSPTFVVTIDPSTFVYDEDRQLNILPDGRLWADEPIAASSTATNNDTQPGNPPDEQQDPYAFPDIDPGTAPSNHLLAPAGSAA
Yes	Graspetides		Streptomyces sp. A1277	WP_168712309.1		WP_136316443.1	ATP-grasp											WP_168712308.1	MVTIDPSTFVYDEDRQLNILPDGRLWADEPIAASSTATNNDTQPGNPPDEQQDPYAFPDIDPGTAPSNHLLAPAGSAA
Yes	Graspetides		Streptomyces sp. MNU76	WP_230218696.1		WP_230218695.1	ATP-grasp											WP_230218694.1	MPTATLVPFGARAERTPYTVTLEAGSFVYDPARQVNVLTDGSGALWSRSTSLAGSCTNTNWDSKNDDTADPYLMR
Yes	Graspetides		Streptomyces scabiei	WP_060886688.1		WP_060886703.1	ATP-grasp											WP_060886687.1	MPTATLVPFGARAERTPYTVTLEAGSFVYDPARQVNVLTDGSGALWSRSTSLAGSCTNTNWDSKNDDTSDPYLMR
Yes	Graspetides		Streptomyces sp. F001	WP_129798727.1		WP_129799112.1	ATP-grasp											WP_129798726.1	MPTAALVPFGARAERTPYTVTLEAGSFAYDPARQVNVLTDGSGDLWSRSTSLAGSCTNTNWDSKNDDTADPYLMR
Yes	Graspetides		Streptomyces spongiicola	WP_109295310.1		WP_109297788.1	ATP-grasp											WP_109295309.1	MSTATLVPFGARAERTPYTVTLEAGSFAYAPARQVNVLTDGSGALWSRSTSLAGSCTNTNWDSKNDDTSDPYLMR
Yes	Graspetides		Streptomyces canus 299MFChir4.1	WP_020124065.1		WP_199790268.1	ATP-grasp											WP_020124063.1	MPTATLVPFGARAERAPYTVTLEAGSFVYDPARQANVLTDGSGALRSRSTSLAGSCTNTNWDSKNDDTSDPYLMR
Yes	Graspetides		Streptomyces sp. RB5	WP_153453829.1		WP_153453827.1	ATP-grasp											WP_153453825.1	MTTTTLIPFGARAERTPYTVTLAAGSFVYDPSRQVNTLTDGSGALWSRSASLAGSCTNTNWDSKNDDTSDPYLMR
Yes	Graspetides		Streptomyces graminilatus	WP_055532565.1		WP_055532575.1	ATP-grasp											WP_055532567.1	MPMAAVIPFGARAERTPYTVTLDAGSFAYDPVRQVNVLADASGSLWSRSTSLAGSCTNTNWDSKNDDTSDPYVMR
Yes	Graspetides		Streptomyces geranii	WP_105971971.1		WP_105972037.1	ATP-grasp											WP_105971970.1	MPTTVVPFGARAERTPYTVTLEAGAFAYDPVRQVNVLADGSGSLWSRSTTLAGSCTNTNWDSKNDDTSDPYVMR
Yes	Graspetides		Streptomyces reticuliscabiei	WP_006379423.1		WP_100247690.1	ATP-grasp											WP_006379420.1	MPIAVVPFGARAERTPYTVTLEAGSFTYDPQRQVNVMTDGSGTLWSRSTSLAGSCTNTNWDSKNDDTSDPYVMR
Yes	Graspetides		Streptomyces africanus	WP_086564105.1		WP_208641661.1	ATP-grasp											WP_086564104.1	MPSTAALVPFGARAERTPHTVTLEASSFAYDPVRQVNVLTDGTGALWSRSTSLAGSCTNTNWDSKNDNTADPYLMR
Yes	Graspetides		Streptomyces sp. NL15-2K	WP_124444301.1		WP_124444331.1	ATP-grasp											WP_124441999.1	MPTAAALVPFGARAERTPYTVTLEAGSFTYDPVRQVNVMTEGTGALWSRSANLAGSCTNTNWDSKNDDTADPYLMR
Yes	Graspetides		Streptomyces sp. CWH03	GFH38965.1		GFH38966.1	ATP-grasp												VRAAPAGWGWPARCGAKCATGACCSGSGSARPNAHRPLSAALHEPPPGAGTRCPAPGGAKPALRLHDRLPDWSRAASPDPRPCPRARARQRTVRAPATTRRHSCPRQRSSRSRTPYTVTLEAGSFAYAPARQVNVLTDGSGALWSRSTSLAGSCTNTNWDSKNDDTSDPYLMR
Yes	Graspetides		Streptomyces sp. NRRL F-2664	WP_030775206.1		WP_051807889.1	ATP-grasp											WP_030775202.1	MPAAPLVPFGARAERVPYTIEVDGSSFTYDRQRQVNITKDGVLLAHTSLAASCTNTNWDSKNDDTSDPYMMR
Yes	Graspetides		Streptomyces monashensis	WP_071385953.1		WP_071385954.1	ATP-grasp											WP_071385955.1	MTTATIPFGARAERQPYTIDVDGSTFAYDHQRQVNVMADGTLLAHSTLRASCTNTNWDSKNDDTSDPYMIR
Yes	Graspetides		Streptomyces sp. SID13031	WP_164595508.1		WP_164595509.1	ATP-grasp											WP_164595510.1	MTTTQVPFGARVQFRPYQVTLEGGSFRYDVERQVNVMTDGTLLCEQRLPQSCTGTNWDSKPDDTADPYLLVG
Yes	Graspetides		Kribbella catacumbae DSM 19601	WP_020392217.1		WP_020392218.1	ATP-grasp											WP_020392219.1	MTTIVMIPFGARVQFRPYNITVESGSFRYDGERQVNVMADGSLLCQQRLPQSCTGTNWDSRPDDTADPYTLVG
Yes	Graspetides		Tenggerimyces flavus	WP_205116879.1		WP_205116881.1	ATP-grasp											WP_205116883.1	MTDQQTVPFGARAERSPHIIDIEAGSVTYDPNQQVNVVAGGQLWCLSSEMPATCTNTNYDSKNDDTSDPYRVV
Yes	Graspetides		Streptomyces alkaliterrae	WP_228452783.1		WP_181354371.1	ATP-grasp											WP_181354370.1	MSASTREKQHGVGLELDRPERRFALDRGAAPHLPDLTDLHGPAPLAFRLLTEVTASGGILPCDISYDEDTQTCAYEGLPPGVFMTKNPPKTYGPTQPTGQMDAPDDPGPSDD
Yes	Graspetides		Streptomyces sp. JJ66	WP_219048134.1		WP_219048133.1	ATP-grasp											WP_219048291.1	MDRGGIPVLPDLTDFRGPAPLAFQFLTTVTESGGILPSDIDYNEDTQTGTYEGLPPGVFMTKNPPKTYGPTQPSGQMDAPDDPGPSDD
Yes	Graspetides		Streptomyces aidingensis	WP_093837809.1		WP_093837388.1	ATP-grasp											WP_093837810.1	MALDRPESRFALDRGTAPALPDLTDNTGPAPLAFRFLTAVTESGGILPDDIEYDEETQTGTYEGLPPGVFMTKNPPKTYGPTQPSGQMDAPDDPGPSDD
Yes	Graspetides		Streptomyces aidingensis	SFC12186.1		SFC12210.1	ATP-grasp											SFC12243.1	MHTATLEDQTGAGMALDRPESRFALDRGTAPALPDLTDNTGPAPLAFRFLTAVTESGGILPDDIEYDEETQTGTYEGLPPGVFMTKNPPKTYGPTQPSGQMDAPDDPGPSDD
Yes	Graspetides		Streptomyces chumphonensis	WP_191211850.1		WP_191211818.1	ATP-grasp											WP_191211851.1	MALDRPESRFALDRGTAAALPDLTDHTGPAPLAFRFLTTVTESGGVLPCDIEYDEETQTGTYEGLPPGVFMTKNPPKTYGPTQPSGQMDAPDDPGPSDD
Yes	Graspetides		Streptomyces carminius	WP_100205355.1		WP_006603582.1	ATP-grasp											WP_199185913.1	MAALDGPAGAGLALDRPEDRFPLDRGTAPALPDLTGHRGPAPLAFRFLTVARGTGGVLPGDVEYDEETQTGTYQGLPPGVFMTKNPPKTYGPTEPAGQLDAPDDPGPSDD
Yes	Graspetides		Streptomyces barkulensis	WP_101254056.1		WP_101253894.1	ATP-grasp											WP_165869548.1	MPGERTGTGLVLDRPEDRFPLDRGTAPDLPDLTALRGPAPLAFRFLTATTGSGGVLPRDIAYDEETQTGVYQGLPPGVFMTRNPPKTFGPTEPTGEMDAPDDPGPSDD
Yes	Graspetides		Streptomyces barkulensis	WP_165869549.1		WP_101253894.1	ATP-grasp											WP_165869548.1	MPGERTGTGLVLDRPEDRFPLDRGTAPDLPDLTALRGPAPLAFRFLTATTGSGGVLPRDIAYDEETQTGVYQGLPPGVFMTRNPPKTFGPTEPTGEMDAPDDPGPSDD
Yes	Graspetides		Streptomyces pini	SFL16723.1		SFL16754.1	ATP-grasp											SFL16790.1	MTMTFMPGERTGTGLVLDRPEDRFPLDRGTAPDLPDLTGLRGPAPLAFRFLTATTGSGGVLPQDIAYDEETQTGVYQGLPPGVFMTRNPPKTFGPTEPTGEMDAPDDPGPSDD
Yes	Graspetides		Streptomyces pini	WP_093851043.1		WP_093850931.1	ATP-grasp											WP_175541068.1	MPGERTGTGLVLDRPEDRFPLDRGTAPDLPDLTGLRGPAPLAFRFLTATTGSGGVLPQDIAYDEETQTGVYQGLPPGVFMTRNPPKTFGPTEPTGEMDAPDDPGPSDD
Yes	Graspetides		Streptomyces radiopugnans	WP_093657747.1		WP_093656940.1	ATP-grasp											WP_177213920.1	MITTIGSGERTGTGLALDRPEDRFPLDRGAAPDLPDLTGRRGPAPLAFRFLTATAGSGGVLPEDIAYDEETQTGVYQGLPPGVFMTRNPPKTFGPTEPTGEMDAPDDPGPSDD
Yes	Graspetides		Streptomyces radiopugnans	SEP96446.1		SEP96472.1	ATP-grasp											SEP96494.1	MITTIGSGERTGTGLALDRPEDRFPLDRGAAPDLPDLTGRRGPAPLAFRFLTATAGSGGVLPEDIAYDEETQTGVYQGLPPGVFMTRNPPKTFGPTEPTGEMDAPDDPGPSDD
Yes	Graspetides		Streptomyces verrucosisporus	WP_206347480.1		WP_206347262.1	ATP-grasp											WP_206347481.1	MTLFSGERTGAGLALDRPEDRFPLDRGAAPDLPDLTDHRGPAPLAFRFLTATTGSGGVLPQDISYDEETQTGVYQGLPPGVFMTKNPPKTFGPTEPTGQMDAPDDPGPSDD
Yes	Graspetides		Streptomyces taklimakanensis	WP_155071123.1		WP_155071124.1	ATP-grasp											WP_202917865.1	MSTTILDERTGTGLVLDRPEDRFPLDRGAAPDLPDLTDHRGPAPLAFRFLTAVSGSGGVLPEDIAYDEETQTGVYQGLPPGVFMTRNPPKTYGPTQPTGELDAPDDPGPSDD
Yes	Graspetides		Streptomyces platensis	WP_085924805.1		WP_085924755.1	ATP-grasp											WP_085924806.1	MSTDGAAIMPELSDHEGPAPFAFRFLTPVPATGGILPSEVEYDEESQTGVYEDLPPGVYMTKNPPKTYGPTAPTGQMDAPDDPGPSDD
Yes	Graspetides		Streptomyces platensis	OSY45646.1		OSY45647.1	ATP-grasp											OSY45648.1	MPITVEERRLAKPLLDAPELRLPLSTDGAAIMPELSDHEGPAPFAFRFLTPVPATGGILPSEVEYDEESQTGVYEDLPPGVYMTKNPPKTYGPTAPTGQMDAPDDPGPSDD
Yes	Graspetides		Streptomyces auratus AGR0001	WP_106430471.1		WP_006603582.1	ATP-grasp											WP_144044187.1	MPELSDHEGPAPFAFRFLTPVPATGGILPSDVEYDEESQTGVYEDLPPGVYMTKNPPKTYGPTAPTGQMDAPDDPGPSDD
Yes	Graspetides		Streptomyces sp. ID38640	WP_208687877.1		WP_208681283.1	ATP-grasp											WP_208687878.1	MSTDGAASMPELSDHEGPAPFAFRFLTPVLATGGILPSDVEYDEESQTGVYENLPPGVYMTKNPPKTYGPTAPTGQMDAPDDPGPSDD
Yes	Graspetides		Streptomyces caniferus	WP_159471786.1		WP_159470794.1	ATP-grasp											WP_159471788.1	MSTDGSASLPELSDHEGPAPFAFRFLTPVAATGGILPSDVAYDEESQTGVYEDMPPGVYMTKNPPKTYGPTAPTGQMDAPDDPGPSDD
Yes	Graspetides		Streptomyces caniferus	GFE05027.1		GFE05028.1	ATP-grasp											GFE05029.1	MPTPVEERRPAGRLLDAPELRLPLSTDGSASLPELSDHEGPAPFAFRFLTPVAATGGILPSDVAYDEESQTGVYEDMPPGVYMTKNPPKTYGPTAPTGQMDAPDDPGPSDD
Yes	Graspetides		Streptomyces lydicus	AZS76530.1		AZS72873.1	ATP-grasp											AZS76529.1	MSSEGATTMPELSGHEGPSPFALRFLVPVSATGGILPSDLSYDEDSQTGVYEDMPPGVYMTKNPPKTYGPTAPTGQLDAPDDPGPSDD
Yes	Graspetides		Streptomyces lydicus	WP_164764651.1		WP_127151945.1	ATP-grasp											WP_127155286.1	MSSEGATTMPELSGHEGPSPFALRFLVPVSATGGILPSDLSYDEDSQTGVYEDMPPGVYMTKNPPKTYGPTAPTGQLDAPDDPGPSDD
Yes	Graspetides		Streptomyces chattanoogensis	KPC59406.1		KPC59321.1	ATP-grasp											KPC59407.1	MSTDGPAAMPELSEGDGPSPFAFRFLTPVSATGGILPSDVEYDEDTQTGTYEGLPPGVYMTKNPPKTYGPTAPSGQMDAPDDPGPSDD
Yes	Graspetides		Streptomyces chattanoogensis	WP_053927642.1		WP_053927566.1	ATP-grasp											WP_053927643.1	MSTDGPAAMPELSEGDGPSPFAFRFLTPVSATGGILPSDVEYDEDTQTGTYEGLPPGVYMTKNPPKTYGPTAPSGQMDAPDDPGPSDD
Yes	Graspetides		Streptomyces boluensis	WP_188132135.1		WP_161693818.1	ATP-grasp											WP_161693862.1	MSTDGPALLPELSEGDGPSPFAFRFLVPAPTTGGILPCDVAYDEDTQRGTYEGLPPGVYMTKNPPKTYGPTAPTGQMDAPDDPGPSDD
Yes	Graspetides		Streptomyces sp. SID8352	WP_161225964.1		WP_161225777.1	ATP-grasp											WP_161225963.1	MSTDGAPTMPDLSGGDGPSPYAFRFLVPVSASGGILPSDVEYDEDTQTGRYEGMPPGVYMTKNPPKTYGPTKPTGQMDAPDDPGPSDD
Yes	Graspetides		Streptomyces guanduensis	WP_093784420.1		WP_093784419.1	ATP-grasp											WP_093784418.1	MPSTRIDRRRPLGLALDVPELRLPLSAEGAAALPELSAGDGPSPFAFRFLVPVPATGGVLPADVGYDEDTQTGTYEGLPPGVYMTKNPPKTYGPTEPTGQMDAPDDPGPSDD
Yes	Graspetides		Streptomyces guanduensis	SDN66584.1		SDN66558.1	ATP-grasp											SDN66536.1	MPSTRIDRRRPLGLALDVPELRLPLSAEGAAALPELSAGDGPSPFAFRFLVPVPATGGVLPADVGYDEDTQTGTYEGLPPGVYMTKNPPKTYGPTEPTGQMDAPDDPGPSDD
Yes	Graspetides		Streptomyces lasiicapitis	WP_189176808.1		WP_189176809.1	ATP-grasp											WP_229697385.1	MPTTQVEGRRPAGLALDVPELRFPLSTDGAATMPELSGAAGPMPFAFRFLVPVSATGGIMPSDVEYDEESQTGTYEGLPPGVYMTKNPPKTYGPTQPSGQMDAPDDPGPSDD
Yes	Graspetides		Streptomyces albulus	WP_038525892.1		WP_038519709.1	ATP-grasp											WP_038525890.1	MGLALDAPELRLPLSTSGATPLPELTAGHGPSPFAFRFLVPVTASGGILPDDVVYDEDTQTGTYEDLPPGVYMTKNPPKTYGPTQPTGQMDAPDDPGPSDD
Yes	Graspetides		Streptomyces albulus	AIA03863.1		AIA03862.1	ATP-grasp											AIA03861.1	MPSTDVAKRRSIGLALDAPELRLPLSTSGATPLPELTAGHGPSPFAFRFLVPVTASGGILPDDVVYDEDTQTGTYEDLPPGVYMTKNPPKTYGPTQPTGQMDAPDDPGPSDD
Yes	Graspetides		Streptomyces rubellomurinus subsp. indigoferus	KJS56608.1		KJS56609.1	ATP-grasp											KJS56647.1	MGAAGATPLPELDGERGPGSPFAFRFLVPVTGAGGILPADIDYDDETQTCTYEGLPPGVYMTSTPPKTYGPTEPTGQMDAPDDPGSSND
Yes	Graspetides		Streptomyces sp. 1114.5	WP_121174917.1		WP_121174916.1	ATP-grasp											WP_121174915.1	MGAAGATALAELDGERGPESPFAFRFLVPVTGAGGILPSDIGYDDETQTCTYEGLPPGVYMTSTPPKTYGPTQPSGQMDAPDDPGSSND
Yes	Graspetides		Kitasatospora sp. MY 5-36	WP_049651256.1		WP_049651255.1	ATP-grasp											WP_049651263.1	MGVAGATPMPGLDGEGGPGSPFAFRFLVPVTGAGGILPADIGYDDETQTCTYEGLPPGVYMTSTPPKTYGPTQPSGQMDAPDDPGSSND
Yes	Graspetides		Streptomyces tateyamensis	WP_110672042.1		WP_110672009.1	ATP-grasp											WP_110672043.1	MPAATLDLPVFDRPESRLPLAVAGPTPMPALDNMQGPTPFAFRFLRPVTGAGGILPADIKYDPESQTCTYEGMPPGVYMTSTPPKTYGPTQPTGQMDAPDDPGSSND
Yes	Graspetides		Streptomyces sp. XY431	WP_053646694.1		WP_053646692.1	ATP-grasp											WP_053646690.1	MSTAALPVLDELVGPTSPFAFRFLIPVTGAGGILASDLGYDEVTQTCTYAGLPPGVHMTSNPPKTYGPTQPTGQMDAPDDPGSSND
Yes	Graspetides		Streptomyces sp. TLI_053	WP_093859774.1		WP_093859775.1	ATP-grasp											WP_093859776.1	MSTAALPVLDGIVGPGSPFAFRFLSPVTGTGGILAADLAYDEETQTCTYAGLPPGVYMTSNPPKTYGPTQPSGEMDAPDDPGSSND
Yes	Graspetides		Embleya scabrispora DSM 41855	WP_106668841.1		WP_026218059.1	ATP-grasp											WP_020549815.1	MGWALDAPESRLPVNPSGAEPLPDLSDRQGPVPFAFRFLVTVTGTGGILPEDLSYDEDAQTGVYEDLPPGVYMTKNPPKTYGPTQPSGQMDAPDDPGTSDD
Yes	Graspetides		Streptomyces sp. SID3343	WP_202511712.1		WP_161355910.1	ATP-grasp											WP_161355927.1	MSSSGVEPLPDLSELSDVRIDSGAAPFAFRFLVPVVGTGGIRPEDISYDHESQTGVYEDLPPGVYMTSNPPKTYGPTQPSGQMDAPDDPGSSDD
Yes	Graspetides		Streptomyces sp. AV19	WP_199893367.1		WP_199893057.1	ATP-grasp											WP_199893058.1	MPSNDQYQDDGSVALLDRSDNRVPLSRGNQPADLPELGGIGGPRPFAFSCLTRAKGHGGILPSAIGYDPETQTGTYDDLPPGVYMTKYPPKTYETTQPSGLLDANDDPGSSDD
Yes	Graspetides		Streptomyces corynorhini	WP_114626521.1		WP_114626520.1	ATP-grasp											WP_114626537.1	MEQDTSQVLPDLSGTSGPAPFAFRFLTTTVAGSGGVLPDDIEYDEETQTSTYGDLPPGVFMTKNPPMTYYTTEATATTPERTDAKDDPGPSDD
Yes	Graspetides		Streptomyces cacaoi	WP_149562040.1		WP_149562041.1	ATP-grasp											WP_030891857.1	MTATAQRLDTEPVRPFGLTKAVPVKVIEIPKDEPALTLCPERQISVTEDGTPFIHEPSMATSLTTQQQTQEDSQLDESTENDTD
Yes	Graspetides		Streptomyces sp. KY2	QNF55160.1		QNF55159.1	ATP-grasp											QNF55158.1	MTATAQRLDTEPVRPFGLTKAVPVKVIEIPKDEPALTLCPERQISVTEDGTPFIHEPSMATSLTTQQQTQEDSQLDESTENDTD
Yes	Graspetides		Streptomyces sp. NHF165	WP_159788697.1		WP_159788695.1	ATP-grasp											WP_030891857.1	MTATAQRLDTEPVRPFGLTKAVPVKVIEIPKDEPALTLCPERQISVTEDGTPFIHEPSMATSLTTQQQTQEDSQLDESTENDTD
Yes	Graspetides		Streptomyces cacaoi subsp. cacaoi	WP_086814185.1		WP_086814187.1	ATP-grasp											WP_030891857.1	MTATAQRLDTEPVRPFGLTKAVPVKVIEIPKDEPALTLCPERQISVTEDGTPFIHEPSMATSLTTQQQTQEDSQLDESTENDTD
Yes	Graspetides		Streptomyces sp. NRRL F-5053	WP_030891862.1		WP_030891859.1	ATP-grasp											WP_030891857.1	MTATAQRLDTEPVRPFGLTKAVPVKVIEIPKDEPALTLCPERQISVTEDGTPFIHEPSMATSLTTQQQTQEDSQLDESTENDTD
Yes	Graspetides		Streptomyces albus subsp. chlorinus	WP_173870452.1		WP_180218286.1	ATP-grasp											WP_173870455.1	MTATAQRVGTSTIRPFGLTKAVPVKVIEILKDEPALTLCPDRQISVTKDGTPFIHEPSMGTSLTTKQQTVEDSQLDESTENDTD
Yes	Graspetides		Streptomyces sulphureus DSM 40104	WP_019549379.1		WP_019549378.1	ATP-grasp											WP_019549377.1	MTAQTIEATSPEAQPLRPFGLTKAVPVTAPDTATTAPVLTLCPERQISVTEDGIPFIHEPSMASEFMTKQQTREDSQLDESTDNDKD
Yes	Graspetides		Streptomyces sp. SN-593	WP_202236534.1		WP_202236535.1	ATP-grasp											WP_202236536.1	MPTELLERVRPFGLTQAVPVRPVSDPLPALTLCPERQISITEDGVPFVFEPRMSSAFETVAQTQEDHQLDEEKSNDTD
Yes	Graspetides		Streptomyces sp. PRh5	WP_051573816.1		WP_037962187.1	ATP-grasp											WP_037962185.1	MTLTMDRTQTARPFGLTKAVPVADETLTLPALRLCPERQISVTAAGAPFINEPSMKTQMTTTTQTREDSQLATDTENDTD
Yes	Graspetides		Streptomyces sp. PRh5	EXU63152.1		EXU63151.1	ATP-grasp											EXU63150.1	MTLTMDRTQTARPFGLTKAVPVADETLTLPALRLCPERQISVTAAGAPFINEPSMKTQMTTTTQTREDSQLATDTENDTD
Yes	Graspetides		Streptomyces cangkringensis	WP_086881337.1		WP_211834048.1	ATP-grasp											WP_037962185.1	MTLTMDRTQTARPFGLTKAVPVADETLTLPALRLCPERQISVTAAGAPFINEPSMKTQMTTTTQTREDSQLATDTENDTD
Yes	Graspetides		Streptomyces melanosporofaciens	WP_093466024.1		WP_014060332.1	ATP-grasp											WP_093470619.1	MTLTMDRTQTRPVRPFGLSKAVPVADETLVMPPLHLCPERQINVTAAGIPFINEPSMKTQMTTTTQTREDSQLATDNENDTD
Yes	Graspetides		Streptomyces sp. MK37H	WP_210946395.1		WP_210946396.1	ATP-grasp											WP_210946397.1	MTLTMDRTQTHPTVRPFGLSKAVPVRDEQLVMPALQLCPERQISVTTAGTPFIHEPSMKSQITTTTQTREDSQLATDTENDTD
Yes	Graspetides		Streptomyces violaceusniger Tu 4113	WP_014060333.1		WP_014060332.1	ATP-grasp											WP_050993826.1	MENAVTLTMERTQTHPAVRPFGLSKAVPVADEKLTLPALHLCPERQMSVTAAGVPFIHEPSMKSQITTTTQTREDSQLATDTENDTD
Yes	Graspetides		Streptomyces javensis	WP_198280182.1		WP_198280171.1	ATP-grasp											WP_198280172.1	MTLTMDRTATRPTTSAVRPFGLGKAVPVAGEPVVMPALYLCPERQISVTEIGTPFIHEPSMKSQFETTSQTREDSQLADDKENDTD
Yes	Graspetides		Streptomyces sp. NEAU-YJ-81	WP_208515889.1		WP_208515888.1	ATP-grasp											WP_208516132.1	MDRTQTRPTTSAVRPFGLSKAVPVADETLTLPALHLCPERQISVTATGTPFIHEPSMKSAFETVSQTREDSQLATDKANDTD
Yes	Graspetides		Streptomyces antimycoticus	WP_086705577.1		WP_086705578.1	ATP-grasp											WP_201724352.1	MENPVTLTMEHTQTRPTSAVRPFGLSKAVPVADEKLTLPALHLCPERQISVTATGTPFISEPSMKSAFETTSQTREDSQLATDKANDTD
Yes	Graspetides		Streptomyces antimycoticus	WP_137965587.1		WP_137965586.1	ATP-grasp											WP_165449159.1	MENTVTLTIERTQTRPASAVRPFGLSKAVPVADETLTLPVLQLCPEWQISVTATGTPFISEPSMKSAFETVSQTREDSQLATDKANDTD
Yes	Graspetides		Streptomyces sp. 4503	WP_216345021.1		WP_216345022.1	ATP-grasp											WP_216345024.1	MERTQTRPAVRPFGLSKAVPVAGEPVVMPALNLCPERQISVTTDGDPFINEPSMKSAFETTSQTREDSQLATDKANDTD
Yes	Graspetides		Streptomyces sp. NBRC 110028	WP_055550612.1		WP_055550614.1	ATP-grasp											WP_055550616.1	MERPTTVRPFGLSKTVPVPAEPVVLPALHLCPERQISVTTDGTPFINEPSMGSSFETVSQTREDSQLADDKDNDTD
Yes	Graspetides		Streptomyces sparsogenes DSM 40356	WP_065959631.1		WP_065959629.1	ATP-grasp											WP_065959628.1	MENTVTLTMDRAQTRPAVRPFGLSKAVPVADEKLIPPTLRLCPKRQISVAEGGTPFISEPSMKSQFETTSQTREDSQLADDKDNDTD
Yes	Graspetides		Streptomyces milbemycinicus	WP_014180064.1		WP_014180065.1	ATP-grasp											WP_014180066.1	MAPTHTLDRPATSTVRPFGLSKTVPVTGEAFVMPALHLCPERQISVTETGTPFISEPSMKTKLTTTTQTKEDNQLATDTANDTD
Yes	Graspetides		Streptomyces albus subsp. albus	KUJ69663.1		KUJ69662.1	ATP-grasp											KUJ69703.1	MSSLHQGGTVRPFGLSKAVPVAEESVVLPALTLCPRRQISVTENGTPFINTPSMKSAFITQSQTKEDSQLATDRDNDTD
Yes	Graspetides		Streptomyces sp. NA00687	WP_176160627.1		WP_176160626.1	ATP-grasp											WP_176165872.1	MFPYASGPALRQHEVASVRPFGLLRAVPVTPVRSVLPSLALCPTRQISVTTEGTPFINEPSMASQFETVSQTREDSQLADDKETDTD
Yes	Graspetides		Streptomyces kasugaensis	WP_094791619.1		WP_094791620.1	ATP-grasp											WP_094793119.1	MEQAVLAPPMFPHAASQPPAATASTVRPFGLAKAVPVVPGTEVLPTLHLCPERQISVTTDGVPFIHEPSMKTQLTTTSQTKEDNQLATDTESDTD
Yes	Graspetides		Streptomyces griseocarneus	RLV09990.1		RLV09991.1	ATP-grasp											RLV09992.1	MGPDGSASARRRGGRAPAGTGKEKTSVEITKTLRPFGLTQAVPVTAETTPSPVLALCPERQISVTEAGTPFVHEPSLKSQFITTSQTKEDNQLSTDNENDTD
Yes	Graspetides		Streptomyces sp. UNOC14_S4	WP_229324866.1		WP_229324864.1	ATP-grasp											WP_229324862.1	MSVCAPSLFPKAPPQLQGPARGSVRPFGLSTALPARPAQDGDITAALSLCPVRQITVTEDGRPFIHTPSMKSKLKTTTQTVEDMQLATDNEDDTD
Yes	Graspetides		Streptomyces vitaminophilus	WP_018385664.1		WP_018385663.1	ATP-grasp											WP_051087591.1	MLSRQPAPTQGPGPVTGSVRPFGLTTALPARAQAPSIGEGLSLCPQRQVTVVTDTGEPAIHAPSMKSQFLTTSQTQEDMQLATDTDNDTD
Yes	Graspetides		Streptomyces albireticuli	WP_095582590.1		WP_095582589.1	ATP-grasp											WP_095582588.1	MFPKPAPDAATASATGTVRPFGVTLALPVTRDVGTEWANTLSYCPERQLTVTADGQPFIHAPSMKTQITSTSQTVEDMQIATDTENDTD
Yes	Graspetides		Streptomyces albus	WP_031174937.1		WP_010644528.1	ATP-grasp											WP_030407476.1	MPLSRHRRSTTMTTLPFGLTQALPVEAPAARTWPGALSYCPEQQLTVVTRTGTPFIDSPSMASEIQTVTQTRHDSQIFDDNGGTDKD
Yes	Graspetides		Streptomyces albus	WP_016468700.1		WP_010644528.1	ATP-grasp											WP_030407476.1	MPLSRHRRSTTMTTLPFGLTQALPVEAPAARTWPGALSYCPEQQLTVVTRTGTPFIDSPSMASEIQTVTQTRHDSQIFDDNGGTDKD
Yes	Graspetides		Streptomyces albus subsp. albus	WP_037611262.1		WP_010644528.1	ATP-grasp											WP_030407476.1	MPLSRHRRSTTMTTLPFGLTQALPVEAPAARTWPGALSYCPEQQLTVVTRTGTPFIDSPSMASEIQTVTQTRHDSQIFDDNGGTDKD
Yes	Graspetides		Streptomyces albus	WP_164439482.1		WP_030407475.1	ATP-grasp											WP_030407476.1	MPLSRHRRSTTMTTLPFGLTQALPVEAPAARTWPGALSYCPEQQLTVVTRTGTPFIDSPSMASEIQTVTQTRHDSQIFDDNGGTDKD
Yes	Graspetides		Streptomyces sp. PHES57	WP_225843759.1		WP_030407475.1	ATP-grasp											WP_037838214.1	MTTLPFGLTQALPVEAPAARTWLGALSYCPEQQLTVVTRTGTPFIDSPSMASEIQTVTQTRHDSQIFDDNGGTDKD
Yes	Graspetides		Streptomyces sp. NRRL F-5639	WP_030407474.1		WP_030407475.1	ATP-grasp											WP_037838214.1	MTTLPFGLTQALPVEAPAARTWLGALSYCPEQQLTVVTRTGTPFIDSPSMASEIQTVTQTRHDSQIFDDNGGTDKD
Yes	Graspetides		Streptomyces aidingensis	WP_093838132.1		WP_093838131.1	ATP-grasp											WP_093838276.1	MSVKPAADTDESVVPFGITTAIPANPRAVGSVEELSLCPERQITVTQDGVPFISTPSMASSFDTVVQTQEDMQVWDDDEGTDED
Yes	Graspetides		Streptomyces sp. JJ66	WP_219046618.1		WP_219046617.1	ATP-grasp											WP_219046616.1	METELLTPLLYPHSSPPATQQGDGGPAVPFGITQALPFVPETVGVREELYLCPERQISVTAEGKPFISEPSMGSQVQTVTQTQEDMQLFTDNHGTDTD
Yes	Graspetides		Streptomyces sp. JJ66	WP_219047296.1		WP_219047295.1	ATP-grasp											WP_219047403.1	MFPYPSNTGTGSEAEPVVPFGITKAVPIERPQIDSVVWNMRLCPERQVSLTEEGEPFAHAPSMGSTFATVSETVEDMQVFTDNEGTDND
Yes	Graspetides		Streptomyces sp. SID10115	WP_150169339.1		WP_150169341.1	ATP-grasp											WP_150169343.1	MSTATGTPVPFGVRHLISPPASNSEAPVIAYSERLQLNVSAEGNPWHAITAEMPETQTETSNGDGSGPGSDSGTDLY
Yes	Graspetides		Streptomyces sp. B27	WP_127465008.1		WP_127465007.1	ATP-grasp											WP_127465006.1	MITATVTSVPFGVRHLVSPPPSNNEAPVITYSEGLQLNVSAEGNPWHAITAEMPETQTETSNGDGSAPGSDSGTDLY
Yes	Graspetides		Streptomyces sp. I6	RNL72026.1		RNL72025.1	ATP-grasp											RNL72024.1	MSTAAATPLPFGVRHLVSPAPTNSEEPVITYSEGLQLNVSAEGNPWHAITAEMPETQTETSNGDGSAPGSDSGTDLY
Yes	Graspetides		Streptomyces sp. CWH03	WP_173266777.1		WP_173266776.1	ATP-grasp											WP_173266774.1	MSTAAATPVPFGVRHLVSPAPTNSEAPVITYSEGLQLNVSAEGNPWHAITAEMPETQTETSNGDGSAPGSDSGTDLY
Yes	Graspetides		Streptomyces sp. SLBN-118	WP_142211834.1		WP_142211835.1	ATP-grasp											WP_142211836.1	MSTATATPVPFGVRHLVSPAPTNNEAPVITYSDALQLNVSAEGNPWHAITAEMPETQTETSNGDGSSPGSDSGTDLY
Yes	Graspetides		Streptomyces lydicus	WP_046926370.1		WP_046926371.1	ATP-grasp											WP_046926372.1	MSTATVPAVPFGVRHLVSPPPNTSEAPVITFSESLQLNVSAQGNPWHAITAEMPETQTETSNGDGNAPGSDNGTDLY
Yes	Graspetides		Streptomyces sp. TP-A0875	WP_159042136.1		WP_030422156.1	ATP-grasp											WP_030422157.1	MSTATVPAIPFGVRHLVSPPPNTSEAPVITFSESLQLNVSAQGNPWHAVSANKPETQTETSNGDGQAPGSDSGTDLY
Yes	Graspetides		Streptomyces sp. NRRL F-5065	WP_051821493.1		WP_030422156.1	ATP-grasp											WP_030422157.1	MSTATVPAIPFGVRHLVSPPPNTSEAPVITFSESLQLNVSAQGNPWHAVSANKPETQTETSNGDGQAPGSDSGTDLY
Yes	Graspetides		Streptomyces chrestomyceticus	WP_206501854.1		WP_206501852.1	ATP-grasp											WP_125047792.1	MNRMSTATAPPVPFGVRHLVSPAPSNSAAPVLTYSERLQLNVCAEGNPWHAITAEMPETQTETSNGDGSSPGSDSGTDLW
Yes	Graspetides		Streptomyces chrestomyceticus JCM 4735	WP_167515195.1		WP_125047791.1	ATP-grasp											WP_125047792.1	MNRMSTATAPPVPFGVRHLVSPAPSNSAAPVLTYSERLQLNVCAEGNPWHAITAEMPETQTETSNGDGSSPGSDSGTDLW
Yes	Graspetides		Streptomyces sp. p1417	WP_157164486.1		WP_157164487.1	ATP-grasp											WP_157164488.1	MSIATAMPVPFGVRHLVSPPPSDGETPVITYSERLQLSVSAEGNPWHAITAEMPETQTETSNGDGQKPGSDSGTDLY
Yes	Graspetides		Streptomyces kasugaensis	WP_131125298.1		WP_131125297.1	ATP-grasp											WP_052861090.1	MSTTTATPAVPFGVRHLVSPAPTNTEAPVITYSDALQLNVSAEGNPWHAITAEMPETQTETSNGDGSGPGSDSGTDLY
Yes	Graspetides		Streptomyces fulvorobeus	GFM97044.1		GFM97045.1	ATP-grasp											GFM97046.1	MCDCTSPVQVGSRPDGKSQKSDSMEVCEVTATAIPFGVRHLVSPAPANGEAPVITYSDVLQMSVSAEGNPWHAITAEMPETQTETSNGDGSSPGSDSGTDLY
Yes	Graspetides		Streptomyces sp. TRM66233	WP_156721846.1		WP_156721845.1	ATP-grasp											WP_156721844.1	MTRLPVRLILAADQIDSDPDFRAEFFAALDTELERRSAERTAELEAFAAAVKVAAEGLVQARPDSMEVRRVNAATAIPFGVRHLVSPAPTNSEAPVITYSDALQLNVSAEGNPWHAITAEMPETQTETSNGDGSAPGSDSGTDLY
Yes	Graspetides		Streptomyces aidingensis	WP_175541338.1		WP_093838370.1	ATP-grasp											WP_093838369.1	MSTATATPFGLRHLVSPPENTYEAPVMSYSDALQMNVSAQGNPWHALTAEAPETQTETSNGDGSAPGSDSGTDLY
Yes	Graspetides		Streptomyces buecherae	WP_187089008.1		WP_187089009.1	ATP-grasp											WP_187061717.1	MTAIVPPVPFGLEHLVSPPPNTSEAPVITYSDALQLNVSAAGNPWHAEAANKPETQTETSNGDGSSPGSDSGTDLY
Yes	Graspetides		Streptomyces buecherae	WP_187061719.1		WP_187061718.1	ATP-grasp											WP_187061717.1	MTAIVPPVPFGLEHLVSPPPNTSEAPVITYSDALQLNVSAAGNPWHAEAANKPETQTETSNGDGSSPGSDSGTDLY
Yes	Graspetides		Kribbella sindirgiensis	WP_131295967.1		WP_131295966.1	ATP-grasp											WP_131295965.1	MSNEMTAVPFGVRHLASGPDTAPMELPMTYSANLQLNVSATGNPYHAIAAALPETNTETPIPDGQRPGSDTSTDNY
Yes	Graspetides		Kribbella sp. YM55	TCC32664.1		TCC32665.1	ATP-grasp											TCC32666.1	MSNEMSAVPFGVRHLASGPDTAPMELPMTYSANLQLNVSATGNPYHAIAAALPETNTETPIPDGQRPGSDTSTDNY
Yes	Graspetides		Kribbella sp. YM55	TCC21919.1		TCC21920.1	ATP-grasp											TCC21921.1	MSNEMTAVPFGVRHLASGPDQAPMELPMTYSANLQLNVSATGNPYHAIAAALPETNTETPIPDGQRPGSDTSTDNY
Yes	Graspetides		Kribbella sp. YM55	WP_165553114.1		WP_131463695.1	ATP-grasp											WP_131463697.1	MSNEMTAVPFGVRHLASGPDQAPMELPMTYSANLQLNVSATGNPYHAIAAALPETNTETPIPDGQRPGSDTSTDNY
Yes	Graspetides		Kribbella sp. YM53	TCC47966.1		TCC47965.1	ATP-grasp											TCC47964.1	MSNEMTAVPFGVRHLASGPDQAPMELPMTYSANLQLNVSATGNPYHAIAAALPETNTETPIPDGQRPGSDNSTDNY
Yes	Graspetides		Kribbella sp. YM53	WP_165554003.1		WP_131516019.1	ATP-grasp											WP_131516018.1	MSNEMTAVPFGVRHLASGPDQAPMELPMTYSANLQLNVSATGNPYHAIAAALPETNTETPIPDGQRPGSDNSTDNY
Yes	Graspetides		Kribbella sp. NEAU-THZ 27	TKK76058.1		TKK76057.1	ATP-grasp											TKK76056.1	MSNEISAVPFGVRHLASGPDMAPMELPMTYSANLQLNVSATGNPYHAIAAALPETNTETPIPDGQRPGSDNSTDNY
Yes	Graspetides		Kribbella sp. NEAU-THZ 27	WP_170989880.1		WP_137256926.1	ATP-grasp											WP_137256925.1	MSNEISAVPFGVRHLASGPDMAPMELPMTYSANLQLNVSATGNPYHAIAAALPETNTETPIPDGQRPGSDNSTDNY
Yes	Graspetides		Kribbella sp. VKM Ac-2570	TDW22111.1		TDW22112.1	ATP-grasp											TDW22113.1	MSNEITAVPFGVRHLASGPDMAPMELPMTYSANLQLNVSATGNPYHAIAAALPETNTETPIPDGQRPGSDNSTDNY
Yes	Graspetides		Kribbella sp. VKM Ac-2570	WP_166678031.1		WP_134115682.1	ATP-grasp											WP_134115684.1	MSNEITAVPFGVRHLASGPDMAPMELPMTYSANLQLNVSATGNPYHAIAAALPETNTETPIPDGQRPGSDNSTDNY
Yes	Graspetides		Kribbella sp. VKMAc-2574	WP_134004944.1		WP_134125804.1	ATP-grasp											WP_134004940.1	MSNAMTAVPFGVRHLASGPDMTPMELPMTYSANLQLNVSATGNPYHAIAAALPETNTETPIPDGQRPGSDTSTDNY
Yes	Graspetides		Kribbella italica	WP_184796175.1		WP_184796176.1	ATP-grasp											WP_184796177.1	MSNDLIAVPFGVRHLASGPETAPMKLPMSYSANLQLNVSATGNPYHAIAAALPETNTETPIPDGQRPGSDNSTDNY
Yes	Graspetides		Kribbella albertanoniae	WP_132409440.1		WP_132409442.1	ATP-grasp											WP_132409444.1	MSTDIVAPPFGARHLASPKNRNKMEPSMSYSAKLQLNVEAGGNPYHALAASLPETRTETDTGDGQRPGSDNDTDNY
Yes	Graspetides		Kribbella sandramycini	WP_171678783.1		WP_171678784.1	ATP-grasp											WP_171678785.1	MTANLAAPPFGVRHLASPPIARKVDLPVSYSAKLQLNVDTNGNPYHAQTSSLPETNTETDTGDGQRPGSDNATDNY
Yes	Graspetides		Kribbella antibiotica	WP_132165647.1		WP_132165645.1	ATP-grasp											WP_132165643.1	MSTPPYAVPFGARFLASPAASRPVAPPMSYSAKLQLTVSSTGNPYHAIAASLPETSTETDTGDGQRPGSDSSTDNY
Yes	Graspetides		Streptomyces sp. CAI-24	WP_217692991.1		WP_175450774.1	ATP-grasp											WP_175450775.1	MSALVDRIPTLSHVTHAQPAGPTATRPFGLDALATPVAVGRQPSVSVAPDSQLSLVEGTVALGIEGMAGTSCNTESDGRDAIAMDTDQNDD
Yes	Graspetides		Streptomyces sp. WAC04770	WP_125618919.1		WP_125618916.1	ATP-grasp											WP_125618914.1	MSALVDRIPTLSHVTHAQPAGPTATRPFGLDALATPVAVGRQPSVSVDPDSQLSLVEGTVALGIEGMAGTSCNTESDGRDAIAIDTDQNDD
Yes	Graspetides		Streptomyces nanshensis	WP_070200652.1		WP_141760728.1	ATP-grasp											WP_070200650.1	MSALVDRIPTLSHVTHAHPAGPTATRPFGLDALATPVAVGRQPSVSVDPDSQLSLVEGMVALGIEGMAGTSCNTESDGRDAIAIDTDQNDD
Yes	Graspetides		Streptomyces sp. B27	WP_127468245.1		WP_127468244.1	ATP-grasp											WP_127468243.1	MSALVERVPTLSHVTHAHPAGPTATRPFGLDALATPVAVGRQPSVSVDPDSQLSLVEGMVALGIEGMAGTSCNTESDGRDAIAIDTDQNDD
Yes	Graspetides		Streptomyces sp. S8	WP_084993602.1		WP_159031352.1	ATP-grasp											WP_084993598.1	MSALIDRVPTLSHLTHAQPAGPTATRPFGLDALTAPVAVRRQPSVSVDPDSQLSLVEGMVALDIEGMAGTSCNTESDGRDAIDTDQNDD
Yes	Graspetides		Streptomyces sp. SolWspMP-sol2th	WP_028420117.1		WP_028420118.1	ATP-grasp											WP_028420119.1	MSALVDRVPTLSHLTHAQPAGPAATRPFGLDALTAPVAVRRQPSVSVDPDSQLSLVEGMVALGVEGMAGTSCNTESDGRDAIAIDTDQNDD
Yes	Graspetides		Streptomyces sp. SM11	WP_103534651.1		WP_103534652.1	ATP-grasp											WP_103534653.1	MSVLVERVPTLSHVTRSQPAGPLATRPFGLDALTTPVTAGRQPAVSVDPDSQLSLVEGAIAIYIEAMAGTSCNTESDGRDAIAIDTDQNDD
Yes	Graspetides		Streptomyces sp. TSRI0281	WP_107468278.1		WP_073722056.1	ATP-grasp											WP_073722058.1	MSLLLERVPSLSHEIAAEPAGPAETRPFGLDSLTNPVPLHGHRPVLTVDPVTQLSLVDGLPVGAHPTMSKTSCNTESDGRDAIAVDTDQNDDEYDD
Yes	Graspetides		Streptomyces sp. TSRI0281	OKI42169.1		OKI42111.1	ATP-grasp											OKI42112.1	MSLLLERVPSLSHEIAAEPAGPAETRPFGLDSLTNPVPLHGHRPVLTVDPVTQLSLVDGLPVGAHPTMSKTSCNTESDGRDAIAVDTDQNDDEYDD
Yes	Graspetides		Streptomyces inusitatus	WP_190126259.1		WP_190126258.1	ATP-grasp											WP_190126257.1	MSLLLERVPSLSHEIATEPAGPAETRPFGLDSLTNPVPVTGRRPVLTVDPVTQLSLVDGLSAGAHPTMSKTSCNTESDGKDAIAVDTDQNDDEYDD
Yes	Graspetides		Nocardioides speluncae	WP_206050712.1		WP_154402608.1	ATP-grasp											WP_154402609.1	MPAMLERVPTLSHRIHQEPAGPKITRPFGLDALTNPVTIDNRRPLITVDPATQLSVVDGQLVVENPTMANTSCTTESDGADAIALDTDTNDD
Yes	Graspetides		Streptomyces sp. R301	WP_169086520.1		WP_169086518.1	ATP-grasp											WP_169086516.1	MSALIAERAPTVSHDISTAPTGPVATRPFGLDSLTGLASVSGRRPLLGVDPITQLSLVDGRPAIDTPGMNGTACNTESDGRDAIAVDYDQNDD
Yes	Graspetides		Streptomyces exfoliatus	WP_137991290.1		WP_137991289.1	ATP-grasp											WP_137991288.1	MALLLDRVPTQSHTISTDPAGPADTRPFGLDSLTGLTKVGEQPRAAVDPVTQLSLVEGRPAILDPMLAGTSSNTESDGSTVISVDTDQNDD
Yes	Graspetides		Streptomyces sp. CB02056	WP_074003130.1		WP_074003131.1	ATP-grasp											WP_074003132.1	MSVLTDRLPTLNMGIDTEPSGPLATRPFGLDAVTNPVTVMPLPPVTVDPHTQLSLIDGRVALDMPTMEGSGCQTESDGQTVISVDFDQNDD
Yes	Graspetides		Kitasatospora sp. MY 5-36	WP_049650350.1		WP_063780089.1	ATP-grasp											WP_049650348.1	MSVLTDRLPTLSMGIDTEPSGPLATRPFGLDAVTNPVTVMPLPPVTVDPHTQLSLIDGRVALDMPTMEGSGCQTESDGQTVISVDFDQNDD
Yes	Graspetides		Kitasatospora xanthocidica	WP_117485591.1		WP_117485593.1	ATP-grasp											WP_117485595.1	MSVLTDRLPTLNMGIDTEPSGPLATRPFGLDAVTNPVTVMPLPHVTVDPHTQLSLIDGRVALDMPTMEGSGCQTESDGQTVISVDFDQNDD
Yes	Graspetides		Streptomyces sp. LS1784	WP_224278483.1		WP_224278481.1	ATP-grasp											WP_224278479.1	MSVLTDRLPTLNTGVDTEPSGPFATRPFGLDAVTNPVTVMPPPLVTVDPHTQLSLIDGRVALDMPTMEGSGCQTESDGQTVISVDYDQNDD
Yes	Graspetides		Kitasatospora kifunensis	WP_184946884.1		WP_184946508.1	ATP-grasp											WP_184946510.1	MSVLTERIPTLSLTVDTERRGPAATRPFGLDALTTPIPVQPLTGVSVDPDTQLSTIDGRTVIDLPAAEMPGSSCQTESDGQTVISVDSDQNDD
Yes	Graspetides		Streptomyces sp. SID7805	WP_205380221.1		WP_052855241.1	ATP-grasp											WP_052855242.1	MSVLTDRLPTRSRAINPEPAGPLATRPFGLDALANVAPVAIPSQTFTVDPASQLSVIDGEVCLDTPAHMKNTICNTESDGRDSIGGVDEDQNDD
Yes	Graspetides		Streptomyces kasugaensis	WP_094790718.1		WP_094790717.1	ATP-grasp											WP_052855242.1	MSVLTDRLPTRSRAINPEPAGPLATRPFGLDALANVAPVAIPSQTFTVDPASQLSVIDGEVCLDTPAHMKNTICNTESDGRDSIGGVDEDQNDD
Yes	Graspetides		Streptomyces kasugaensis	WP_207309491.1		WP_131122975.1	ATP-grasp											WP_131122974.1	MSVLTDRLPTRNRAINPEPAGPLATRPFGLDALANVAPVAIPSQTFTVDPASQLSVIDGEVCLDTPAHMKNTICNTESDGRDSIGGVDEDQNDD
Yes	Graspetides		Streptomyces eurocidicus	WP_221505553.1		WP_102916488.1	ATP-grasp											WP_146045401.1	MSVLTDRLPTRNRVINSDPAGPLATRPFGLDALANVAPVGIPSQTFTVDPASQLSVIDGEVCINTPAHMNNTICNTESDGQDAIGGVDEDQNDD
Yes	Graspetides		Streptomyces eurocidicus	WP_102916489.1		WP_102916488.1	ATP-grasp											WP_146045401.1	MSVLTDRLPTRNRVINSDPAGPLATRPFGLDALANVAPVGIPSQTFTVDPASQLSVIDGEVCINTPAHMNNTICNTESDGQDAIGGVDEDQNDD
Yes	Graspetides		Streptomyces chrestomyceticus	WP_206507765.1		WP_206507766.1	ATP-grasp											WP_206507767.1	MSVLADRLPTRNRAINSEPAGPLTTRPFGLDALTNVAPAGAPAHTFTVDPASQLSVTDGEICINAPAQMNNTICNTESDGQDAIGGVDEDQNDD
Yes	Graspetides		Streptomyces rimosus subsp. rimosus	WP_107066422.1		WP_030654696.1	ATP-grasp											WP_030654699.1	MAPAETSSHTFAVDPASQLSAIDGEICINTPAHMNNTICNTESDGQDAIGGVDEDENDD
Yes	Graspetides		Streptomyces rimosus subsp. rimosus	WP_106970902.1		WP_050508236.1	ATP-grasp											WP_158706429.1	MAPAESSSHTFAVDPASQLSAIDGEICINTPAHMNNTICNTESDGQDAIGGVDEDENDD
Yes	Graspetides		Streptomyces otsuchiensis	WP_227870084.1		WP_227870085.1	ATP-grasp											WP_130797239.1	MPLALDHLPVSASLDADHTPAGPLSSRPYGLDAVTGAKPYDPARLAVATLCPDTQLSMVDGRLIVDCPELGVTSSNTESDGNSAIAVDHDESDDVK
Yes	Graspetides		Streptomyces sp. WAC05858	RSS40192.1		RSS40193.1	ATP-grasp											RSS40194.1	MQLVAPLPLQTSAPVGTAPDSIRPYALAGARFRPATSAAVPQGRPVYDPVSQTARFEDGAPLTAMATSQKTNQDGDINNPPPSDEGGDPGAIE
Yes	Graspetides		Streptomyces sp. WAC05858	WP_185929967.1		WP_059142118.1	ATP-grasp											WP_059142119.1	MQLVAPLPLQTSAPVGTAPDSIRPYALAGARFRPATSAAVPQGRPVYDPVSQTARFEDGAPLTAMATSQKTNQDGDINNPPPSDEGGDPGAIE
Yes	Graspetides		Streptomyces violaceusniger	WP_059142117.1		WP_059142118.1	ATP-grasp											WP_161500326.1	MGTAPDSIRPYALAGARFRPATSAAVPQGRPVYDPVSQTARFEDGAPLTAMATSQKTNQDGDINNPPPSDEGGDPGAIE
Yes	Graspetides		Streptomyces antimycoticus	WP_161500325.1		WP_019763325.1	ATP-grasp											WP_161500326.1	MGTAPDSIRPYALAGARFRPATSAAVPQGRPVYDPVSQTARFEDGAPLTAMATSQKTNQDGDINNPPPSDEGGDPGAIE
Yes	Graspetides		Streptomyces sp. AgN23	WP_210565269.1		WP_210565268.1	ATP-grasp											WP_210565267.1	MQLVAPLPLQTSAPVGTAPDSIRPYALAGARFRPATSAAVPQGRPVYDPVSQTARFEDGAPLTAMATSQKTNQDGAINNPPPSDEGGDPGAIE
Yes	Graspetides		Streptomyces sp. MK37H	WP_210947056.1		WP_210947057.1	ATP-grasp											WP_210947058.1	SAGEALPQPSSERKNMQLVAPLPLQASAPVSTAPSSIRPYALAGAHFRPAASAAVPQPRPVYDPVSQTARFEDGTPLTTMATSQKTNQDGDIKNPPPSDEGGDPGAIE
Yes	Graspetides		Streptomyces iranensis	WP_052701574.1		WP_044574975.1	ATP-grasp											WP_044574977.1	MQLVVPLPLQASAPVSSAPSSIRPYALAGARFRPAASAVVPQPRPVYDPVSQTARFEDGTPLTAMATSQKTNQDGDIKNPPPSDEGGDPGAIE
Yes	Graspetides		Streptomyces rhizosphaericus	WP_164427547.1		WP_166483353.1	ATP-grasp											WP_164427551.1	MQLVAPLPLQASAPVSAAPSSVRPYALAGARFRPAASAVVPRPRPVYDPVSQTARFEDGTALTTMATSQKTNQDGDINNPPPSDEGGDPGAIE
Yes	Graspetides		Streptomyces rapamycinicus	WP_158634876.1		WP_214663945.1	ATP-grasp											WP_158634875.1	MSLAPGSIRPYALAGARFRPARSAAVPQPRPVYDPVSQTARFEDGTPLTTMATSQKTNQDGDIKNPPPSDEGGDPGAFE
Yes	Graspetides		Streptomyces rapamycinicus NRRL 5491	WP_208928828.1		WP_020871180.1	ATP-grasp											WP_158634875.1	MSLAPGSIRPYALAGARFRPARSAAVPQPRPVYDPVSQTARFEDGTPLTTMATSQKTNQDGDIKNPPPSDEGGDPGAFE
Yes	Graspetides		Streptomyces rapamycinicus NRRL 5491	AGP57707.1		AGP57708.1	ATP-grasp											AGP57709.1	MQLVAPLPLQTSAPVSLAPGSIRPYALAGARFRPARSAAVPQPRPVYDPVSQTARFEDGTPLTTMATSQKTNQDGDIKNPPPSDEGGDPGAFE
Yes	Graspetides		Streptomyces antimycoticus	WP_161561269.1		WP_161561270.1	ATP-grasp												VGTAPSSIRPYALAGARFRPAASATVPQSRPVYNPVSQTAKFEDGTPLATMATSQKTNQDGDIKNPPPSDEGGDPGAFE
Yes	Graspetides		Streptomyces antimycoticus	BBJ43657.1		BBJ43658.1	ATP-grasp											BBJ43659.1	MQLVAPLPLQASAPVGTAPSSIRPYALAGARFRPAASATVPQSRPVYNPVSQTAKFEDGTPLATMATSQKTNQDGDIKNPPPSDEGGDPGAFE
Yes	Graspetides		Streptomyces sp. NEAU-YJ-81	WP_208520039.1		WP_208520038.1	ATP-grasp											WP_208520037.1	MGTAPSSIRPYALAGARFRPAASATVPQSRPVYDPVSQTAKFEDGTPLTTMATSQKTNQDGDIKNPPPSDEGGDPGAIE
Yes	Graspetides		Streptomyces sp. GMR22	WP_182471159.1		WP_199335288.1	ATP-grasp											WP_182471157.1	MGTAPSSLRPYALAGARFRPAASAVVPRPRPVYDPVSQTASFEDGTPLTTMATSQKTNQDGDINNPPPSDEGGDPGAIE
Yes	Graspetides		Streptomyces antioxidans	OPF74089.1		OPF74050.1	ATP-grasp											OPF74051.1	MQLVAPLPLQTGAPVSTAPSGIRPYALAGAHFRPATSTAVPQPRPVYDPASQTAKFEDGTPLTAMATSQKTNQDGDINNPPPSDEGGDPGAFE
Yes	Graspetides		Streptomyces antioxidans	WP_053048434.1		WP_046084534.1	ATP-grasp											WP_158083228.1	MSTAPSGIRPYALAGAHFRPATSTAVPQPRPVYDPASQTAKFEDGTPLTAMATSQKTNQDGDINNPPPSDEGGDPGAFE
Yes	Graspetides		Streptomyces huasconensis	UFQ16458.1		UFQ16457.1	ATP-grasp											UFQ16456.1	MQLVAPLPLQGHAPVADRPSGTRPYAVAGARFQPVTTVRRETPVYNPLTQTAAMPDGTPLTAMATSQKTNPDGDPKNPPPHDEGQDPGVFE
Yes	Graspetides		Streptomyces albireticuli	WP_095582916.1		WP_095582910.1	ATP-grasp											WP_170116844.1	MTVFDPVSQTAAHTDGTPLTAMATSQKTNPDGDPKNPPPHDEGADPGFFE
Yes	Graspetides		Streptomyces fildesensis	WP_198359189.1		WP_198359190.1	ATP-grasp											WP_198359191.1	MRIAAPFPLQTPAPVGARPGPVRPYAVTGARLQTADPQAVPDPRPVYDPRTQTAAYADGTPLTAMATSKKTNPDGDTKNPPQHDEGADPGVFE
Yes	Graspetides		Streptomyces katsurahamanus	WP_153480315.1		WP_153480333.1	ATP-grasp											WP_153480314.1	MELIAALPLQSHPPLAMQPARTRPYALAGARFVKTTTRADAPVEVPVFNPLTQTAAYADGTPLTAMATSKKTNPDGSIKNPPPSDEGSDPGVFE
Yes	Graspetides		Streptomyces acidiscabies	WP_059045182.1		WP_223786139.1	ATP-grasp											WP_010351699.1	MAVAPKGLRPYAIKDARLHPRSDGAVLSAPVYDPETQTARFADGSPLTSMATSKKTNPDGDPKNPPPSDEGGDPGVFE
Yes	Graspetides		Streptomyces acidiscabies 84-104	WP_078480514.1		WP_010351698.1	ATP-grasp											WP_010351699.1	MAVAPKGLRPYAIKDARLHPRSDGAVLSAPVYDPETQTARFADGSPLTSMATSKKTNPDGDPKNPPPSDEGGDPGVFE
Yes	Graspetides		Streptomyces acidiscabies	GAQ53869.1		GAQ53868.1	ATP-grasp											GAQ53867.1	MQLVASLPLQGDAPVAVAPKGLRPYAIKDARLHPRSDGAVLSAPVYDPETQTARFADGSPLTSMATSKKTNPDGYPKNPPPSDEGGDPGVFE
Yes	Graspetides		Streptomyces sp. CRXT-G-22	WP_187747472.1		WP_187747473.1	ATP-grasp											WP_187747474.1	MAEALKGQRPYALSGARFRPASENPVLSAPVYDPRTQTARLADGVPLTSMATSQKTNPDGDVKNPPPSDEGADPGAFE
Yes	Graspetides		Streptomyces sp. MNP-20	WP_172385657.1		WP_172385656.1	ATP-grasp											WP_172385655.1	MQLISPMPLGQQPLVAAFPTPLRPYGLAGARSRPVSAAVEYVAPVYDPVSQTAALPDGTPLTAMATSKKTVQDGDIKNPPPPDEGSDPGSVE
Yes	Graspetides		Streptomyces nanshensis	WP_167372552.1		WP_070201900.1	ATP-grasp											WP_079167367.1	MNIIEPLPLGRPVPVALRPASVRPFALQGARFTPVDLSVPRRETRVYDRVTQTATMVDGTPLIAMATSQKTNPDGDPKNPPSHDEGSDPGFVE
Yes	Graspetides		Streptomyces nanshensis	OEV18892.1		OEV18893.1	ATP-grasp												VPVALRPASVRPFALQGARFTPVDLSVPRRETRVYDRVTQTATMVDGTPLIAMATSQKTNPDGDPKNPPSHDEGSDPGFVE
Yes	Graspetides		Kitasatospora albolonga	ARF76471.1		WP_019763325.1	ATP-grasp												VPVALRPAPVRPYALQGARFTPVDLSVPRRETRVYNRVTQTATMVDGTPLITMAMSRKTTAPDGGPTTPPSQGEGSDQGAIA
Yes	Graspetides		Kitasatospora albolonga	WP_159030155.1		WP_019763325.1	ATP-grasp											WP_107424412.1	MNIIVPLPLGRPVPVALRPAPVRPYALQGARFTPVDLSVPRRETRVYNRVTQTATMVDGTPLITMAMSRKTTAPDGGPTTPPSQGEGSDQGAIA
Yes	Graspetides		Streptomyces sparsogenes DSM 40356	OMI33594.1		OMI33595.1	ATP-grasp											OMI33596.1	MNLIEALPLGRPAPVGTAPVGMRPYALQGARFRVSDLTAPSVETRVYDPVAQTASMADGTPLVSMATSQKTNPDGDIKNPPPSDEGSDPGYIE
Yes	Graspetides		Streptomyces sparsogenes DSM 40356	WP_065960600.1		WP_065960393.1	ATP-grasp											WP_065960395.1	MNLIEALPLGRPAPVGTAPVGMRPYALQGARFRVSDLTAPSVETRVYDPVAQTASMADGTPLVSMATSQKTNPDGDIKNPPPSDEGSDPGYIE
Yes	Graspetides		Streptomyces sp. IMTB 2501	WP_076083364.1		WP_076082233.1	ATP-grasp											WP_076082234.1	MNLIEALPLGRPAPIGTAPVGLRPYALQGARFRVSDLTAPIVETRVYDPVAQTASMGDGTPLVAMATSKKTNPDGDVKNPPPSDEGSDPGYIE
Yes	Graspetides		Actinocatenispora rupis	WP_203662956.1		WP_203662958.1	ATP-grasp											WP_203662960.1	MFRPDWLFQKEGRCAHPGSPRSEYDVHVLTPTCDPLSTVTDEFPLGRPALPLGDNEMPTAARPFGVTLAVEPTTVEPIDVNALSYDTHRQVGMIRDGEELVPLARHTDGRTSTTTASRDGTPQDGDEDTRED
Yes	Graspetides		Actinocatenispora thailandica	WP_203959574.1		WP_203959573.1	ATP-grasp											WP_203965230.1	MGSAACRPFGATLAVAPAETAAIELDALSYDADRQIGLIHDGDQVVPLARHTDGRTSTTTASRDGTPQDGDADVRED
Yes	Graspetides		Actinocatenispora comari	WP_207125197.1		WP_207125196.1	ATP-grasp											WP_207125195.1	MYPTDAIDPLSTAPDQFSLGRPTALPHGDTAVSSAPRPFGATLAVEPNEVEAIDLEALSYDTERQIALIRDGSQVVPLARHTDGRTSTSTASRDGTPQDGDSDVRED
Yes	Graspetides		Actinocatenispora thailandica	WP_203965348.1		WP_203960435.1	ATP-grasp											WP_203960434.1	MTTVTDHFPLGRSFTETPDSALADSRPFGITLAISPSHTDDIDLTRVSYDSERQIGVVLEADGRLTELAKHSTGWTNTDTASSDKAPGDADRDATED
Yes	Graspetides		Actinocatenispora thailandica	BCJ33571.1		BCJ33570.1	ATP-grasp											BCJ33569.1	MTTVTDHFPLGRSFTETPDSALADSRPFGITLAISPSHTDDIDLTRVSYDSERQIGVVLEADGRLTELAKHSTGWTNTDTASSDKAPGDADRDATED
Yes	Graspetides		Amycolatopsis cihanbeyliensis	WP_170220789.1		WP_211358019.1	ATP-grasp											WP_141997876.1	MPVHQHERPTETGAFPSSGHFPLGRRFGMVDTAPEPASPVRPFGLTLGTRPRQVTPLNPADIGYDEDAQMGLMRDDGGQLVPMSRHTDGQTNTVTDGGDGRYTNKDSDTDHRED
Yes	Graspetides		Amycolatopsis cihanbeyliensis	TQJ02688.1		TQJ02689.1	ATP-grasp											TQJ02690.1	MPVHQHERPTETGAFPSSGHFPLGRRFGMVDTAPEPASPVRPFGLTLGTRPRQVTPLNPADIGYDEDAQMGLMRDDGGQLVPMSRHTDGQTNTVTDGGDGRYTNKDSDTDHRED
Yes	Graspetides		Salinispora arenicola CNT799	WP_028182734.1		WP_028182733.1	ATP-grasp											WP_230519778.1	MPIAFGIRQAVEGAPLPVDLSAIRFDPDRQISVITDSGLTVPALRHSTGTTSTNTASQDNKGGSDRDSDQTED
Yes	Graspetides		Salinispora arenicola DSM 45545	WP_019900852.1		WP_019900853.1	ATP-grasp											WP_230533599.1	MVRVVRVHISPFPRGKITMMPIAFGIRQAVEGAPLPVDLSAIRFDPDRQISVITDSGLTVPALRHSTGTTSTNTASQDNKGGSDRDSDQTED
Yes	Graspetides		Salinispora arenicola	WP_016813013.1		WP_016813014.1	ATP-grasp											WP_016813015.1	MMPIAFGIRQAVEGAPLPVDLSAIRFDPDRQISVITDSGLTVPALRHSTGTTSTNTASQDNKGGSDRDSDQTED
Yes	Graspetides		Salinispora arenicola CNT859	WP_018908431.1		WP_012183426.1	ATP-grasp											WP_230514351.1	MPIAFGIRQAVEGAPLPVDLSAIRFDPDRQISVITDNGLTVPALRHSTGTTSTNTASQDNKGGSDRDSDQTED
Yes	Graspetides		Salinispora arenicola CNS744	WP_012183425.1		WP_012183426.1	ATP-grasp											WP_230511393.1	MVRVVRVHISPFPRGKIAMMPIAFGIRQAVEGAPLPVDLSAIRFDPDRQISVITDNGLTVPALRHSTGTTSTNTASQDNKGGSDRDSDQTED
Yes	Graspetides		Micromonospora craniellae	WP_117226224.1		WP_117226225.1	ATP-grasp											WP_117226226.1	MTVVAYGARQAVDVVPVPVDLSTVRFDPDRQISIITEDGVSVPALKHSTGTTSTNTAVQDNKGGSDKDSDQTED
Yes	Graspetides		Actinoplanes couchii	WP_203810142.1		WP_203810140.1	ATP-grasp											WP_203810138.1	MTVVAFGLRHAVRPVPVPVDWSGIHFDPDRQISMITENGVEMPALKHSTGQTSTNTAGQDNKGGADKDADRTED
Yes	Graspetides		Catenuloplanes japonicus	WP_085066175.1		WP_033337860.1	ATP-grasp											WP_051797061.1	MTVTAFGVRQAIEVDPIPVDMAVIRFDEDLQISVVVEGGVAVPALKHSTGSTSTSTASQDNRGGADRDSDRTED
Yes	Graspetides		Salinispora mooreana	WP_050563441.1		WP_018253488.1	ATP-grasp											WP_018253487.1	MAVAAFGARQAVDVVPAPVDFSTISFDADRQISVVTEGGVSVPALRHSTGATSTNTANRDNEGGADTDSDRTED
Yes	Graspetides		Salinispora pacifica CNR114	WP_043540973.1		WP_028192279.1	ATP-grasp											WP_080678001.1	MAVVAFGARQAVDVVPVPVDFSVIQFDADRQISMVTEGGVSVPALRHSTGATSTNTANRDNQGGSDTDSDRTED
Yes	Graspetides		Hamadaea tsunoensis DSM 44101	WP_027344064.1		WP_027344063.1	ATP-grasp											WP_034592505.1	MPTAADVPYGVRAAQAVTPEPVNVAGMIYDPTQQINLVRDGEVMVPVLKHTSGTTATNTASQDNSGGADRDQDQRED
Yes	Graspetides		Salinispora arenicola CNS051	WP_018790316.1		WP_018790315.1	ATP-grasp											WP_018790314.1	MAEDPLYPAAGYLPLGRPLDAVDSSDDDAQPTSTDRRPFALRFATVPARPIPVDLTTVRYDPDRQMSVDRTGTPVLGKHSTGATSTRTSDGHKSMDADTDHTED
Yes	Graspetides		Salinispora arenicola CNT799	WP_018909167.1		WP_028183213.1	ATP-grasp											WP_018790314.1	MAEDPLYPAAGYLPLGRPLDAVDSSDDDAQPTSTDRRPFALRFATVPARPIPVDLTTVRYDPDRQMSVDRTGTPVLGKHSTGATSTRTSDGHKSMDADTDHTED
Yes	Graspetides		Salinispora arenicola	WP_029024807.1		WP_029024808.1	ATP-grasp											WP_029024809.1	MAEDPLYPAAGYLPLGRPLDAVDSSDDDAQPTSTGRRPFALRFATVPARPIPVDLTTVRYDPDRQMSVDRTGTPVLGKHSTGATSTRTSDGHKSMDADTDHTED
Yes	Graspetides		Salinispora arenicola CNS744	WP_038841754.1		WP_018585338.1	ATP-grasp											WP_038841753.1	MAEDPLYPAAGYLPLGRPLDAVDSSDDDAQASSTDRRPFALRFATVPARPIPVDLTTVRYDPDRQMSVDRTGTPVLGKHSTGATSTRTSDGHKSMDADTDHTED
Yes	Graspetides		Salinispora arenicola DSM 45545	WP_019900533.1		WP_019900532.1	ATP-grasp											WP_019900531.1	MAEDPLYPAAGYLPLGRPLDAVDSSDDVQPTSTDRRPFALRFATVPARPIPVDLTTVRYDPDRQMSVDRTGTPVLGKHSTGATSTRTSDGHKSMDADTDHTED
Yes	Graspetides		Salinispora pacifica CNR114	WP_028193087.1		WP_028193086.1	ATP-grasp											WP_028193085.1	MTDDPLYPTPGYLPLGRPLDAVGSDDDVQPSPTDRRPFALRFATVPARPIPVNLTTVRYDPDPQLSVDPTGTPVLGKHSTGATSTRTSDGHRSMDSDTDHTED
Yes	Graspetides		Salinispora tropica CNT250	WP_012013654.1		WP_012013653.1	ATP-grasp											WP_018831371.1	MTDDPLYPTAGHLPLGRPLDAVGSPDDVRPSSTDRRPFALRFATVPARPIPVNLTTVRYDPDRQMSVDPTGTPILGKHSTGATSTRTSDGHKSMDSDTDHTED
Yes	Graspetides		Pseudonocardia endophytica	WP_207908856.1		WP_132429752.1	ATP-grasp											WP_207908855.1	MTTQETLRHDPMFDADTAVPLSSPFLDDASPDLTPLRAGRPFGMRFAVPPPHPVVVDLSRVRFDPDRQVCVDGDGTPIFGRHTDGTTNTQTSDGHKNMDSDTDHRED
Yes	Graspetides		Nocardiopsis dassonvillei	WP_210745572.1		WP_013156436.1	ATP-grasp											WP_013156435.1	MSSANLSTLLESPDGESRAQIARLGDAFPLDPSTAVFEASDEPPTGVRPWGLRRAVTPKPRPEVAAAVDRYVYDPVTQRGIDRLTGAPAVGKRSSGTKETTGEPDSARPSTEETTTD
Yes	Graspetides		Nocardiopsis sp. TNDT3	WP_117197793.1		WP_117197792.1	ATP-grasp											WP_013156435.1	MSSANLSTLLESPDGESRAQIARLGDAFPLDPSTAVFEASDEPPTGVRPWGLRRAVTPKPRPEVAAAVDRYVYDPVTQRGIDRLTGAPAVGKRSSGTKETTGEPDSARPSTEETTTD
Yes	Graspetides		Nocardiopsis dassonvillei	WP_013156437.1		WP_013156436.1	ATP-grasp											WP_013156435.1	MSSANLSTLLESPDGESRAQIARLGDAFPLDPSTAVFEASDEPPTGVRPWGLRRAVTPKPRPEVAAAVDRYVYDPVTQRGIDRLTGAPAVGKRSSGTKETTGEPDSARPSTEETTTD
Yes	Graspetides		Nocardiopsis dassonvillei	WP_071621036.1		WP_013156436.1	ATP-grasp											WP_013156435.1	MSSANLSTLLESPDGESRAQIARLGDAFPLDPSTAVFEASDEPPTGVRPWGLRRAVTPKPRPEVAAAVDRYVYDPVTQRGIDRLTGAPAVGKRSSGTKETTGEPDSARPSTEETTTD
Yes	Graspetides		Nocardiopsis alborubida	WP_061079697.1		WP_061079696.1	ATP-grasp											WP_061079695.1	MSSTNLTTLLESPDGESRAQIARLGDAFPLDPSTAVFEASDEPPTGVRPWGLRRAVTPKPRPEVAAAVDRYVYDPVVQRGIDRLTGAPAVGKRSSGTKETTGEPDSARPSTEETTTD
Yes	Graspetides		Nocardiopsis deserti	WP_150248735.1		WP_150248732.1	ATP-grasp											WP_150248730.1	MSSTNLSALLESPDGESRAQIVRLGDAFPLDPSTAVFEASDEPPTRVRPWGLRRAVTPKLRPEVAEAVDRYVYDPVTQQGTDRLTGAPAVGKRSSGTKETTGEPDSARPSTEETTTD
Yes	Graspetides		Nocardiopsis sp. BMP B8015	WP_227015224.1		WP_077692338.1	ATP-grasp											WP_077692337.1	MSPKNLSTLLESPDGESRAEIARLGDAFPLDPSTAIFEASDEAPTQVRPWGLRRAVTPKLRPEVAEAVDRFVYDPVTQQGTDRITGAPAVGKRSSGTKETTGDPDGSRPTAEETTSD
Yes	Graspetides		Nocardiopsis sinuspersici	WP_077692339.1		WP_077692338.1	ATP-grasp											WP_077692337.1	MSPKNLSTLLESPDGESRAEIARLGDAFPLDPSTAIFEASDEAPTQVRPWGLRRAVTPKLRPEVAEAVDRFVYDPVTQQGTDRITGAPAVGKRSSGTKETTGDPDGSRPTAEETTSD
Yes	Graspetides		Nocardiopsis sp. FR26	WP_159942613.1		WP_159942612.1	ATP-grasp											WP_159942611.1	MPPNNTSALLESPDGESRATIGRTGDAFPLDPSAAVFASSDEAPTPVRPWGLRRAVTPKLRPEVAEAVGRFVYDPVTQRGTDRVTGAPAVGKRSSGTKETTGDPDGSRPTAEETTTD
Yes	Graspetides		Nocardiopsis alba	WP_161112312.1		WP_161110274.1	ATP-grasp											WP_161110275.1	MMDRIAPLLESPDGESRAVIARVGDAFPLDPSESIFAASTDPPSRVRPWGLRFAVTPEPRPEVVEAVDRYVYDAVLQQGVDRFTGAPSLGKRSSGTKETTGDPDGSRPTPEETTAD
Yes	Graspetides		Nocardiopsis aegyptia	WP_179826250.1		WP_017563371.1	ATP-grasp											WP_179826249.1	MPHRGRSALLESPDGESRAAIARIGDAFPLDPSTAIFEASTETGSGSATRPWGLRYAAMPKVRAEVVDAVDRWVYDPVSQQGVDRITGAPSLGRRSSGTKETTGDPDGNGPTPEETTND
Yes	Graspetides		Nocardiopsis sp. MT53	WP_220566071.1		WP_220566072.1	ATP-grasp											WP_220566073.1	MPDHSALLESPDGETRACIARTGDAFPLDPAAAIEAASTGGPSAVRPWGLRWAVTPPLRPQIAAQATMVVYDPDRQQGVDRLTGAPTLGRRGSGTKETTGTPDGSAPSGEETTSD
Yes	Graspetides		Nocardiopsis quinghaiensis	WP_223830408.1		WP_150240335.1	ATP-grasp											WP_150240337.1	MTPQKAALLESPDGESRANIARLGDAFPLDPSASIFGASAEPRSQVRPWGLRFAVTPQARAEVFGTADRFVYDPVKQMSVDRLTGQPCGKRGGGTKETTGNTDNQGPSGEETSTD
Yes	Graspetides		Nocardiopsaceae bacterium YIM 96095	RNL83982.1		RNL83981.1	ATP-grasp											RNL83980.1	MTERPPAERTDDIDPITRSPDGESRALLARVGDAFPLDPHTRIQRSSTEAPSSTRPWGLRYAQSPSARAQVITTVETAVYDPVRQVSIDRLSGEPVLKHAGGTRETTGTTDGQGPSPEEDTKD
Yes	Graspetides		Actinomadura harenae	WP_122193251.1		WP_122193252.1	ATP-grasp											WP_122193253.1	MFKNPEPINTLLCSPDGESRGLIARVGDMFPLDPMPSVQAESTAPPSTTGVRPWGLRFIRQPRTRPLAPDGSVIYDPVRQLTVEIATGNPVFRHKGGTKETTGTPDGSKPSPEETTKD
Yes	Graspetides		Actinomadura roseirufa	WP_131735979.1		WP_131735978.1	ATP-grasp											WP_131735977.1	MTVRLTPDRTNALLCSPDGESRGLIARVGDMFPLDPMPAVQANSGAPPSTTGVRPWGLQFVRPPRVRNLGPDEPVIYDPVRQLTVEVATGRPVFKHSGGTKETTGNPDGQKAAPEETTKD
Yes	Graspetides		Actinomadura bangladeshensis	TDC15657.1		TDC15656.1	ATP-grasp											TDC15674.1	MISRLDPERPNGLLCSPDGESRGLIARVGDLFPLDPAPEVHAASTEPPSASGVRPWGLRFVRLPDPRIVPSAEPMTYDPVSQLTVDVATGRPVFKHKGGTKETTGTPDGSKPSPEETTKD
Yes	Graspetides		Actinomadura bangladeshensis	WP_165965272.1		WP_131939675.1	ATP-grasp											WP_131939693.1	MISRLDPERPNGLLCSPDGESRGLIARVGDLFPLDPAPEVHAASTEPPSASGVRPWGLRFVRLPDPRIVPSAEPMTYDPVSQLTVDVATGRPVFKHKGGTKETTGTPDGSKPSPEETTKD
Yes	Graspetides		Allosalinactinospora lopnorensis	WP_082126815.1		WP_017563371.1	ATP-grasp											WP_046469934.1	MNPQMLVSRHAPTDEYSTSPDGGHRGVIARAGDVFPLSPPGNFVVPPSERPSGVRPWGMWFSRPAPIRAGKHEGGTNETTGHTDGSGPGEERASD
Yes	Graspetides		Streptomyces sp. CNH099	WP_051438462.1		WP_051438461.1	ATP-grasp												MATPTSERTSAADLDLLTHSPDGESRARLARVGDIFPLDPSGHILRAGEEPPSSVRPWGLRFVRPITPRAGAHEGPSRDTSGHPDGDSSGEEMASD
Yes	Graspetides		Jiangella alkaliphila	WP_052762461.1		WP_046768883.1	ATP-grasp											WP_046768811.1	MTTPVIEPDGGLDLALHSPDAESRAVLARVGDVFPLDPSGHLLMASGERPSQMRPWGLRFSRQAQPRAGQHEGPTNETSGHPDGQPGSPEEMYRD
Yes	Graspetides		Actinomadura cremea	WP_191327441.1		WP_191327442.1	ATP-grasp											WP_229816830.1	MSSAPTVTGRPWGMDRAVLPVPVRAMGKHGKPTSTKSVPKATSYTDDSVTRKDTVTETVTD
Yes	Graspetides		Actinomadura sp. WMMB 499	WP_151013208.1		WP_151013210.1	ATP-grasp											WP_151013212.1	MNDDPLVNPGDRFPLGLPGHAVPVSAAPRSATERPWGMDCAVVPAPVRAMGKHGKPTSTKSVPKATTYTDDSVTRKDTVTETVTD
Yes	Graspetides		Actinomadura formosensis NBRC 14204	WP_067797695.1		WP_067797692.1	ATP-grasp												LNESPLVSPRDRFPLGLPGHVVPVSAEPPTETGRPWGMCHAVSPSPVQTMGKHEKPTSTKSAPRQTSYTDDSKTRSDTVTETVTD
Yes	Graspetides		Actinomadura mexicana	WP_179279066.1		WP_089315095.1	ATP-grasp											WP_089315094.1	MTESPLVHARDRFPLGLPGHVVPVSAQQPTPDARPWGMDQAVDPAPVRAMGKHGKPTSTRQEKVATEYTDDSKTKKDDYTQTVTD
Yes	Graspetides		Actinomadura mexicana	SNS23497.1		SNS23468.1	ATP-grasp											SNS23455.1	MTESPLVHARDRFPLGLPGHVVPVSAQQPTPDARPWGMDQAVDPAPVRAMGKHGKPTSTRQEKVATEYTDDSKTKKDDYTQTVTD
Yes	Graspetides		Actinomadura syzygii	TYC09425.1		TYC09426.1	ATP-grasp											TYC09427.1	MNENPLVQPRDRFPLGLPGHVVPVSPQQPTPDARPWGMDQAVVPAPVRAMGKHDKPTSTRTEKVPTEYTDDSQTKKDDYTQTVTD
Yes	Graspetides		Actinomadura syzygii	WP_187412663.1		WP_148354318.1	ATP-grasp											WP_148354319.1	MNENPLVQPRDRFPLGLPGHVVPVSPQQPTPDARPWGMDQAVVPAPVRAMGKHDKPTSTRTEKVPTEYTDDSQTKKDDYTQTVTD
Yes	Graspetides		Actinomadura rubrisoli	TDD69170.1		TDD69171.1	ATP-grasp											TDD69172.1	MNESPLVNPRDRFPLGLPGHTVPISSETPTQTGRPWGMDHAVTPNPIRSMAKHGKPTSTKQEKVPTTYTDDSKTKPDDYTRTVTD
Yes	Graspetides		Actinomadura sp. H3C3	WP_165975866.1		WP_131902048.1	ATP-grasp											WP_131902050.1	MNESPLVNPRDRFPLGLPGHTVPISSETPTQTGRPWGMDHAVTPNPIRSMAKHGKPTSTKQEKVPTTYTDDSKTKPDDYTRTVTD
Yes	Graspetides		Actinomadura harenae	RMI36728.1		RMI36729.1	ATP-grasp											RMI36730.1	MNEDPLVRSCDRFPLGLPGHAVPVSAEQPTTGARPWGMDQAVSPAPIRSMGKHEKPTSTRTEKVATKHNKDSEDVPDDYTQTVTD
Yes	Graspetides		Actinomadura harenae	WP_158628470.1		WP_122199272.1	ATP-grasp											WP_122199273.1	MNEDPLVRSCDRFPLGLPGHAVPVSAEQPTTGARPWGMDQAVSPAPIRSMGKHEKPTSTRTEKVATKHNKDSEDVPDDYTQTVTD
Yes	Graspetides		Thermobifida cellulosilytica TB100	WP_068755546.1		WP_157080137.1	ATP-grasp											WP_157080138.1	MEVSPLVLVEDRFPTGLPGRRVPTRVEQPSADRPWGMDQARRPLAVPSAGKHEKPTTTREETVPTEYSEDSEIRPDDYTQTVTD
Yes	Graspetides		Thermobifida cellulosilytica TB100	KUP96025.1		KUP95992.1	ATP-grasp												MEVSPLVLVEDRFPTGLPGRRVPTRVEQPSADRPWGMDQARRPLAVPSAGKHEKPTTTREETVPTEYSEDSEIRPDDYTQTVTD
Yes	Graspetides		Thermobifida halotolerans	WP_068690486.1		WP_068690485.1	ATP-grasp											WP_068690484.1	MDFSPLVLTEDRFPTGLPGRRVPVRVEQPSAHRPWGMDQARPPLPVSFSGKHEKPTTTRQETVPTQYSEDSEVRPDDYTQTVTD
Yes	Graspetides		Marinactinospora thermotolerans DSM 45154	WP_159457252.1		WP_159457253.1	ATP-grasp												MLAPSSERRIVEDPLALAHDRFPAGLADHRVPVVNVPPTSLRPWGMDQAVVPRPVDLAGKHEKPTTSRTEKVPTEYTKDGAVERDDYTQTVTD
Yes	Graspetides		Streptomonospora sp. NEAU-YY374	WP_217781863.1		WP_179768144.1	ATP-grasp											WP_179768143.1	MTTKPAPAPPADDNPLVLADDRFATGLPGRCVPVSDALPSAHRPWGMDRARVPRPVRLPTGKHQKPTENKIITRPTTINNGGKVESDTETQTVTD
Yes	Graspetides		Streptomonospora nanhaiensis	WP_179768145.1		WP_179768144.1	ATP-grasp											WP_179768143.1	MTTKPAPAPPADDNPLVLADDRFATGLPGRCVPVSDALPSAHRPWGMDRARVPRPVRLPTGKHQKPTENKIITRPTTINNGGKVESDTETQTVTD
Yes	Graspetides		Sinosporangium siamense	WP_204032530.1		WP_204032533.1	ATP-grasp												MIDTAPFTRPGDRFPFGPPGRAIPISPESATQGRPWGMDFAVVPVECHILESGKHAKPTKTRTETRPTQFSSDGKVESDTQTVTVTD
Yes	Graspetides		Streptosporangium violaceochromogenes	WP_189793700.1		WP_189793699.1	ATP-grasp											WP_189793698.1	MVDDTPLTRPGDRFPIGLAGHTVPISTESPTPGRPWGMDHAVVTIPAPVPHLDKHKKPTKTFTETRGTKGNMDGKVVPDTQTVTVTVTD
Yes	Graspetides		Nocardiopsis baichengensis YIM 90130	WP_017558285.1		WP_017558286.1	ATP-grasp												MSGSPLVRIRDRFPTGLPGHRVPLHPEPHTQGRPWGMERARRMPAAPTTGKHEKPTGTRQETVPTEYTTTARPGATTTPRR
Yes	Graspetides		Actinopolyspora erythraea	WP_043573196.1		WP_043573194.1	ATP-grasp											WP_043573193.1	MTTIPEINPWIPNMFPTAAANPAKSADRPSGAELRPFGLTGLVELDERELADPDQPHYDPARQLNVSPEGTTSAEHLLRAATRQDTRYDSQWFVDRD
Yes	Graspetides		Actinopolyspora xinjiangensis	WP_092598847.1		WP_092598844.1	ATP-grasp											WP_092598841.1	MTTIPEINPWNPNMFPTAAANPAKSADRPSGAELRPFGLTGLVELDERELAYPDQPHYDPARQLNVSPEGTTSAEHLLRAATRQDTRYDSQWFVDRD
Yes	Graspetides		Actinopolyspora alba	WP_092928312.1		WP_175496883.1	ATP-grasp											WP_092928314.1	MNTHRLASGWTPRLFPCTDGDSSKTTGDGGGTSPRPFGLTRTVEVHDSRLNTPGELDYDPRRQVSVAPGGENSERLALRAVTHQDTRYDSQWFVDKD
Yes	Graspetides		Actinosynnema pretiosum subsp. pretiosum	WP_118947304.1		WP_162945505.1	ATP-grasp											WP_118947306.1	MTIIDDRALPSRPGLTELSTDVPSAPALRPFGLTQAAPLNDDEGVVVLDGATYDPHQQLNIDPTGQPWVAGPGVPHMKTSTDTQYDTTWVTDYD
Yes	Graspetides		Actinosynnema pretiosum subsp. pretiosum	AXX32082.1		AXX32083.1	ATP-grasp											AXX32084.1	MTIIDDRALPSRPGLTELSTDVPSAPALRPFGLTQAAPLNDDEGVVVLDGATYDPHQQLNIDPTGQPWVAGPGVPHMKTSTDTQYDTTWVTDYD
Yes	Graspetides		Saccharopolyspora pogona	WP_190824779.1		WP_190824780.1	ATP-grasp											WP_190824781.1	MSSVLDDPAVLNPLPARQAALTVSSDVPSEGAVRPFGLTRAKALGEGEAVVSLPAVSYDAVRQLNVDAGERPFVDSPDVIVAGTSYDTQYDMQWFVDQD
Yes	Graspetides		Actinopolyspora saharensis	WP_092524830.1		WP_092524828.1	ATP-grasp											WP_165633738.1	MTDTPETNLFPSRTPAEGLSTDVPSGTALRPFGLTRGTALADGEAMTDLSELSYDPERQINVDSAGDPVVANPLSQRMTTHTDTRYDMQWFVDKD
Yes	Graspetides		Actinopolyspora sp. BKK2	WP_165633740.1		WP_165633739.1	ATP-grasp											WP_165633738.1	MTDTPETNLFPSRTPAEGLSTDVPSGTALRPFGLTRGTALADGEAMTDLSELSYDPERQINVDSAGDPVVANPLSQRMTTHTDTRYDMQWFVDKD
Yes	Graspetides		Actinopolyspora halophila DSM 43834	WP_017972803.1		WP_017972804.1	ATP-grasp											WP_017972805.1	MTGVPETNLFPSRTPAEDLSTDVPSGTALRPFGLTRGTALADGEAMTDLSGLTYDSERQINVDSEGDPVVADPLSPRMTTHTDTRYDMQWFVDRD
Yes	Graspetides		Actinoalloteichus sp. GBA129-24	WP_075742050.1		WP_075742051.1	ATP-grasp											WP_157434380.1	MKSSIVPSGLPVRPSDLTISEDEPSIGDARPFGLTRVEAADADMIAVNGITYDRSRQLNVDGRDQAVVNADRPIHAATHYDTKFDMTWVTDKD
Yes	Graspetides		Actinoalloteichus fjordicus	WP_075765415.1		WP_075765417.1	ATP-grasp											WP_157434380.1	MKSSIVPSGLPVRPSDLTISEDEPSIGDARPFGLTRVEAADADMIAVNGITYDRSRQLNVDGRDQAVVNADRPIHAATHYDTKFDMTWVTDKD
Yes	Graspetides		Amycolatopsis sp. M39	OAP28365.1		OAP28364.1	ATP-grasp											OAP28363.1	MTTRMSLADADERFGLGVRRGFVPTAEPVSDTDSTPFGLTLRTAPAPRNVVVLRTGSGATMATESVTEQSTDGQDEGDTRFDVANDI
Yes	Graspetides		Amycolatopsis sp. M39	WP_067576494.1		WP_067575418.1	ATP-grasp											WP_067575416.1	MTTRMSLADADERFGLGVRRGFVPTAEPVSDTDSTPFGLTLRTAPAPRNVVVLRTGSGATMATESVTEQSTDGQDEGDTRFDVANDI
Yes	Graspetides		Amycolatopsis rubida	WP_202507367.1		WP_067575418.1	ATP-grasp											WP_067575416.1	MTTRMSLADADERFGLGVRRGFVPTAEPVSDTDSTPFGLTLRTAPAPRNVVVLRTGSGATMATESVTEQSTDGQDEGDTRFDVANDI
Yes	Graspetides		Amycolatopsis rubida	WP_093575554.1		WP_013228560.1	ATP-grasp											WP_067575416.1	MTTRMSLADADERFGLGVRRGFVPTAEPVSDTDSTPFGLTLRTAPAPRNVVVLRTGSGATMATESVTEQSTDGQDEGDTRFDVANDI
Yes	Graspetides		Amycolatopsis dendrobii	WP_182889696.1		WP_182889697.1	ATP-grasp											WP_182889698.1	MTTRMSLTDADERFGLGVRRGFVPTAEPVSDTENTPFGLTLRTAPAPRNVVVLRTGSGVTMATESVTEQSTDGQDEGDTRFDVANDI
Yes	Graspetides		Amycolatopsis vastitatis	WP_093949933.1		WP_093949733.1	ATP-grasp											WP_093949732.1	MTTRMSLTDADERFGLGVRRGFVPTAEPVSDTENTPFGLTLRTAPASRNVVVLRTGTGATMATESVTEQSTDGNDEGDTRYDVANDI
Yes	Graspetides		Prauserella shujinwangii	PRX44655.1		PRX44656.1	ATP-grasp											PRX44657.1	MTTGLLTDTAERFPLGARNGIITPTAESISDSATTPFGLTLRAIPTPRSVVRVRSVDGLINMATEKLTSMSTDGSDEGDTRYDAENDS
Yes	Graspetides		Prauserella shujinwangii	WP_106181443.1		WP_106181444.1	ATP-grasp											WP_106181315.1	MTTGLLTDTAERFPLGARNGIITPTAESISDSATTPFGLTLRAIPTPRSVVRVRSVDGLINMATEKLTSMSTDGSDEGDTRYDAENDS
Yes	Graspetides		Amycolatopsis lexingtonensis	WP_225957921.1		WP_086861754.1	ATP-grasp											WP_086861755.1	MTTVELPLTDADKRFVLGPPLGWTPTAEPISDTAVTPFGLTLRTAPNRISTPNAKKDPTQAVTEVTSDGSGEDEDVAFDVTDD
Yes	Graspetides		Amycolatopsis lexingtonensis	WP_086861753.1		WP_086861754.1	ATP-grasp											WP_086861755.1	MTTVELPLTDADKRFVLGPPLGWTPTAEPISDTAVTPFGLTLRTAPNRISTPNAKKDPTQAVTEVTSDGSGEDEDVAFDVTDD
Yes	Graspetides		Amycolatopsis mediterranei	WP_013228559.1		WP_013228560.1	ATP-grasp											WP_013228561.1	MTTAELPLIDADKRFVLGPPLGWTPTSEPVSDTDVTPFGLTLRTAPNSLRGAKKGGTQSVTEITSDGNEEDADVSFDVNDD
Yes	Graspetides		Kitasatospora aureofaciens	WP_051824633.1		WP_051824671.1	ATP-grasp											WP_033348506.1	MTTASAERQPFAMRYAARQTSEPADTTRVTYDQELQIAITADGNPWAHTARGETSSNTNSDSRNDEGTDFY
Yes	Graspetides		Kitasatospora aureofaciens	ARF80844.1		ARF80845.1	ATP-grasp											ARF80846.1	MTTASAERQPFAMRYAARQTSEPADTTSVTYDQGLQIAVTSDGNPWAHTALGETSSNTNSDSRNDEGTDFY
Yes	Graspetides		Kitasatospora psammotica	WP_051835476.1		WP_030281795.1	ATP-grasp											WP_030281793.1	MTTASAERQPFAMRYAARQTSEPADTTSVTYDQGLQIAVTSDGNPWAHTALGETSSNTNSDSRNDEGTDFY
Yes	Graspetides		Streptomyces sp. 1331.2	WP_097238385.1		WP_097240315.1	ATP-grasp											WP_121175359.1	MTTASMAQQPFAMRFAARQTSEPADATGVTYDHTLQIAVTSDGNPWAHTAHGETSSNTNSDSKNDEGTDFY
Yes	Graspetides		Streptomyces sp. 1114.5	WP_121175358.1		WP_097240315.1	ATP-grasp											WP_121175359.1	MTTASMAQQPFAMRFAARQTSEPADATGVTYDHTLQIAVTSDGNPWAHTAHGETSSNTNSDSKNDEGTDFY
Yes	Graspetides		Kitasatospora xanthocidica	WP_189914931.1		WP_229928461.1	ATP-grasp											WP_189914929.1	MPTASTAQQPFAMRFAARQTSEPADAAGVTYDHALQIAVTSDGNPWAHTASGETSSNTNSDSKNDEGTDFY
Yes	Graspetides		Embleya hyalina	WP_160161771.1		WP_126642655.1	ATP-grasp											WP_160161770.1	MTSMSTAREPFGMRYAAGQTSAPVDSGGVTYDRELQIAVAADGNPWAFSAPNDTSSATNSDSRNDEGTDLW
Yes	Graspetides		Streptomyces sp. AC512_CC834	WP_217166695.1		WP_217166696.1	ATP-grasp											WP_217166697.1	MTTLPAEMTPFAMRYAARQTSTAPDTSGVVYDPTLQVALTAEGNPWADLMANDTSSNTNSDSKNDEGTDLY
Yes	Graspetides		Streptomyces rhizosphaericus	WP_164436313.1		WP_166484399.1	ATP-grasp											WP_164436311.1	MTAIAPERVPFAMRFAARQTSAAPDTSGVRYDRDLQIAVTADGNPWSSLEAKETSSNTNSDSKNDEGTDFY
Yes	Graspetides		Streptomyces sp. DASNCL29	WP_138910967.1		WP_138913462.1	ATP-grasp											WP_171072321.1	MTAIGPERVPFAMRFAARQTSTAPDTSGVRYDRDLQIAVTADGNPWSSLKANETSSNTNSDSKNDEGTDFY
Yes	Graspetides		Carbonactinospora thermoautotrophica	WP_158009839.1		WP_006379405.1	ATP-grasp											WP_066888371.1	MQVAEQKIPYGMRFLAQPRTIEQDTTGVTYSPELQIAVGADGNPWSTIVGGDTSTSTNLDSRNDEGTDLW
Yes	Graspetides		Salinispora arenicola CNT859	WP_018585984.1		WP_018585985.1	ATP-grasp											WP_155247714.1	MTGSKVSHQPLVSESERFATGRAQTDPASASSVPSAPGIRPFGLQFATPLDSSTSELPKWSWCDKHQIGITPDGAPWHRRIAAGTKKTTGQSTDGGPSTGGEEWTPDFMPDQPS
Yes	Graspetides		Salinispora arenicola CNS744	WP_038842865.1		WP_230511720.1	ATP-grasp											WP_155245982.1	MTGSKVSHQPLVSESERFATGRAQTAPASASSVPSAPGIRPFGLQFATPLDGSTSELPKWSWCDKHQIGITPDGAPWHRSIAAGTKKTTGQSTDGGPSTGGEEWTPDFMPDQPS
Yes	Graspetides		Salinispora arenicola CNH877	WP_051107033.1		WP_018800270.1	ATP-grasp											WP_080640478.1	MTGSKVTHQPLVSESERFATGRAQTGPASTSSVPSVPGIRPFGLRFATPLDSSTRELPKWSWCDKHQIGITPDGAPWHRTIAAGTKKTTGQSTDGGPSTGGEEWTPDFMPDQPS
Yes	Graspetides		Salinispora arenicola CNY011	WP_051087731.1		WP_018800270.1	ATP-grasp											WP_080640478.1	MTGSKVTHQPLVSESERFATGRAQTGPASTSSVPSVPGIRPFGLRFATPLDSSTRELPKWSWCDKHQIGITPDGAPWHRTIAAGTKKTTGQSTDGGPSTGGEEWTPDFMPDQPS
Yes	Graspetides		Salinispora arenicola	WP_142116623.1		WP_029022454.1	ATP-grasp												LVSESERFATGRAQTDLASPDSVPSAPGVRPFGLQFATPLDGAIRELPTWGWCDKHQIGVTPDGRPWHRTIAAGTKNTTGETPDGGPSTGGEEWSPDFMPDQPS
Yes	Graspetides		Salinispora cortesiana	WP_025616940.1		WP_025616941.1	ATP-grasp												MSDSALSERGVRPFGLSFARPLDRTDRVALPEWRWSDDRQIGVTPNGESWHQTVQAGIMKTTGPSPDGGPNTGGEEWTPDFMPDQPS
Yes	Graspetides		Salinispora pacifica CNR114	WP_018811760.1		WP_028193579.1	ATP-grasp											WP_026272719.1	MSDSLPSERGVRPFGLSFAQPLDSAEHGALPEWRWCDDHQIGVTPNGDPWHRTVQAGTMKTTGPSPDGGPNTGGEEWTPDFMPDQPS
Yes	Graspetides		Salinispora pacifica DSM 45544	WP_018221485.1		WP_018221486.1	ATP-grasp											WP_018221487.1	MSDSLPSERGVRPFGLRFAQPLDSAEHGAHPEWRWCDDHQIGVTPNGDPWHRTVQAGTMKTTGPSPDGGPNTGGEEWTPDFMPDQPS
Yes	Graspetides		Micromonosporaceae bacterium DSM 106523	QSB14597.1		QSB14596.1	ATP-grasp											QSB14595.1	MPTAPDPLVAASERFALGRPRFAPVDASDSASSLRPFGLRFATAPLPAPGLDQADWSICPDRQIAIHPNGADILDMTQRTTGPSGDGNSGGGAEEWGPDNHHDDGGIPA
Yes	Graspetides		Micromonospora chalcea	PPA57909.1		PPA57908.1	ATP-grasp											PPA57907.1	MRTPTLPRVVAPLFSPPALLPMGEPGGVAYPMAHIPGELRPYAASLAVPMPLQGKHNTTSTSPRTSMATETSSDGKVSRDSQTDTGSDS
Yes	Graspetides		Micromonospora chalcea	WP_104114869.1		WP_104114880.1	ATP-grasp											WP_104114868.1	MRTPTLPRVVAPLFSPPALLPMGEPGGVAYPMAHIPGELRPYAASLAVPMPLQGKHNTTSTSPRTSMATETSSDGKVSRDSQTDTGSDS
Yes	Graspetides		Micromonospora arida	WP_124775093.1		WP_124775095.1	ATP-grasp											WP_124775097.1	MRTPTLPRVVAPLFSPPALLPMGEPGGVAYPMSHIPGELRPYAASLAVPMPLQGKHNTTSTSPRTSMATETSSDGKVSRDSQTDTGSDS
Yes	Graspetides		Catellatospora methionotrophica	WP_166380985.1		WP_166380986.1	ATP-grasp											WP_166380987.1	MKKSALPRVVAPLFSPAALLPMGEPGGLSYPMQNTPGTLRPFAAGLAVPMPWQGKHNTTSTSPRTSMATETSSDGKVSKDSQSDTGSDS
Yes	Graspetides		Salinispora arenicola CNS673	WP_018588675.1		WP_018588676.1	ATP-grasp												VVAPLFSPAALLPMGEPGGVSYPMPYTPGRLRPYGASLAVPMPVQGKHHTTATSPRTTMATETSSDGTVRRDSQADTGSDS
Yes	Graspetides		Actinoplanes durhamensis	WP_203730602.1		WP_203731052.1	ATP-grasp											WP_203730604.1	MQPSRPATVVAPLFSSTALLPLSEPGGVSYPMQNTPGVLRPYSATLAVPMPLTGKHNTTSTRPATSIPTQRSDDGKVVNDSQSDTGQDS
Yes	Graspetides		Longispora albida DSM 44784	WP_018348245.1		WP_026211800.1	ATP-grasp											WP_018348243.1	MHPLHSRDTRIDPLVPGGSLLPLSERGGVTYPIAHTPGTLRPFAATLALPMPPASKKHDTATTSGTRKDPTTTSDDGNVKSDTITVTTTDS
Yes	Graspetides		Longispora fulva	WP_197001807.1		WP_197001806.1	ATP-grasp											WP_197008302.1	MDPLVPGAALLPLSERGGVSHPIPHSPGTLRPFSATLARPMPPVSKKHDTASTTGSRKDQTSTSDDGNVKPDTITVTTTDS
Yes	Graspetides		Longispora albida DSM 44784	WP_018350925.1		WP_018350926.1	ATP-grasp											WP_018350927.1	MHPLHSRDTRVDPLVPGGSLLPLSERGGVTHPIAHTPGALRPFAATLARPMQPASKNHDTVSTSNTRKDPTEISADGKVTSDTNTVVTTDT
Yes	Graspetides		Streptomyces albidoflavus	WP_049979043.1														WP_030773862.1	MPITNPRTARPWGAARLAPYPTTTHVPYCRTEIDPLTQLGVALDRHGQVVEMGKHGTSTGTETNTTTSSDGQNNDQGHDQDSDKD
Yes	Graspetides		Streptomyces odorifer	WP_217685831.1														WP_151168926.1	MPITSPRAARPWGAARLAPYPTTTHVPYCRTEIDPLTQLGVALDRHGRVVEVGKHGTSTGTETNTTTSSDGQNNDQGHDQDSDKD
Yes	Graspetides		Streptomyces sp. AC550_RSS872	WP_217210991.1														WP_217210992.1	MQTATRTAAHRPWGLRRLGPYPNTVKLPFTTVTVAPDTQVGVFRDADGHVVEMGKHGTSSATSTTTTTNLDSKNDQGSDQDSQQD
Yes	Graspetides		Streptomyces sp. TLI_053	WP_093860942.1														WP_093860943.1	MTKTPAAPWGTTRMSPFEPAAPIPMTPPMVDPETQIAVIVDEGGRVVELGTHGTSTNGLTPTSTGLGDGASPGGATDVDSAESYDQDQSSD
Yes	Graspetides		Streptomyces sp. 1114.5	WP_121178173.1														WP_121178176.1	MTTAPWGTTRMAPYPESSPIPALTPVIDPETQIAVVVDEHGRTVELGGHGTSTSGLTPTTTQPDGRPGAPTDADTTEVIAHALADQLQKGRDA
Yes	Graspetides		Actinomadura mexicana	WP_089309943.1														WP_089309942.1	MSDNARPARQHPWGWTRITARLPEALPFPGSVTLDAATQTGRYLDQRGEVIEMGKHGTNRQTSTATRSGGGDGNTPQVQTVDDSTTDYESD
Yes	Graspetides		Nonomuraea cavernae	WP_189126324.1														WP_189126323.1	MTAFNPSARVEVPRVELDPVTQTGRYFDPSGQPIEAGRHGTNKETNKNTTTSCSDSTRPAKDHDNTIDYADDC
Yes	Graspetides		Streptomyces collinus	WP_145485844.1														WP_145485843.1	MQPSAPSDQVKPWGLGRMRPYPAAAVLPAARPVLDPGTQVPVWAAPDGTPLPVEARHKRSETSQETSTKTSLDGTPDQGSDQNGDAD
Yes	Graspetides		Streptomyces griseoflavus	WP_030590001.1														WP_030590004.1	MKETTAVQEPKPWGLTRMRPFPGAAVLAPATVVLDPESQTGRWQRPDGSELPALERHKRSETSSETAVRTSPDGNADQGSDQEGDTD
Yes	Graspetides		Streptomyces cyaneogriseus subsp. noncyanogenus	WP_044387762.1														WP_044381481.1	MTTVLDAREAFPLVPEGGHIPPSTEVPTGPDSRPWILRFAAVPDATRAIAKPPAVYDQESQISIGLYDGPLPFMQTHTPTVPDGDPGNPPPLDEGPKD
Yes	Graspetides		Streptomyces sp. SID7805	WP_205380223.1														WP_052855242.1	MSVLTDRLPTRSRAINPEPAGPLATRPFGLDALANVAPVAIPSQTFTVDPASQLSVIDGEVCLDTPAHMKNTICNTESDGRDSIGGVDEDQNDD
Yes	Graspetides		Streptomyces kasugaensis	WP_094790712.1														WP_052855242.1	MSVLTDRLPTRSRAINPEPAGPLATRPFGLDALANVAPVAIPSQTFTVDPASQLSVIDGEVCLDTPAHMKNTICNTESDGRDSIGGVDEDQNDD
Yes	Graspetides		Streptomyces sp. SM12	WP_146057203.1														WP_103503636.1	MPLALEHLPVSASLDADHTPAGPLSSRPYGLDAVTGAKPYDPARLAVATLCPDTQLSMVDGRLIVDCPELGVTSSNTESDGNSAIAVDHDESDDVK
Yes	Graspetides		Tamaricihabitans halophyticus	WP_207894389.1														WP_132875576.1	MSIAKPEGRPGSVVFPASDQFPLGRAYGRVDSTGEPASTARPFGLTLGVRPKRVDRLNLAELSYDEEAQVGLLRHGGELVRLGRHTDGQTNTQTNSDGHQGYDSDTDHRED
Yes	Graspetides		Salinispora cortesiana	WP_025618766.1														WP_025618767.1	MTDDPLYPTAGYLPLGRPLDAVGSDDGVQPSSTDRRPFALRFATVPARPIPVNLTTVRYDPDRQMSVDPTGTPVLGKHSTGATSTRTSDGQIAAAIADALTKETR
Yes	Graspetides		Mycobacterium tuberculosis	CNG82628.1														CNG82657.1	MLGHALRGSSGREHLVVELKAPSVKVGQAEVGQIKSYAEAVVSDPQFADARVKWDFWVISTEMDNVVRRDATAPHEGPVLGRPLTARGQLLRPPMTAPVRVMGKHGKPTSTKSVAKPTTYTDDGRTRSDTVTETVTD
Yes	Graspetides		Actinopolyspora erythraea	ASU78755.1														ASU78753.1	MTTIPEINPWIPNMFPTAAANPAKSADRPSGAELRPFGLTGLVELDERELADPDQPHYDPARQLNVSPEGTTSAEHLLRAATRQDTRYDSQWFVDRD
Yes	Graspetides		Carbonactinospora thermoautotrophica	KWX00561.1														KWX00240.1	MQVAEQKIPYGMRFLAQPRTIEQDTTGVTYSPELQIAVGADGNPWSTIVGGDTSTSTNLDSRNDEGTDLW
Yes	Graspetides		Kibdelosporangium sp. MJ126-NF4	WP_042188924.1		WP_042188926.1	ATP-grasp											WP_052478492.1	MRPARQQGDPVGEAFAYDHGLQVALDRGGVPLTITNATANKVTNNDGDEGPSEDFTYDYCPDAPVSA
Yes	Graspetides		Thermobifida fusca	WP_193587236.1	ThfM	WP_193587235.1	ATP-grasp											WP_011292231.1	MSTAVTDAFPLGRDENRNDQVTEWRPFGMRYGVQPTPIPVPLSDTKYDPDQQVLVVADGQPCAKIERAGTMRVTYPDGQKPGQSDVEKD
Yes	Graspetides		Actinoalloteichus sp. GBA129-24	APU18741.1		APU18741.1	ATP-grasp											APU18742.1	MSTAVRDRFAADPVASHSAQFPLGAPFERTSDDEPSRAEVRPWALRGMEPQPPITAGAAQTVRYDHHTQMSVDASGRPLIEAGPPTVKNKTSLDGDEGPSEDFSYDFVPDEPFPV
Yes	Graspetides		Embleya hyalina	GCD97860.1		GCD97859.1	ATP-grasp											GCD97858.1	MSEGARSGPRPWGLRHLTGYGPGATVNLPYCGVELDPVTQTTRYRDADGRIVTMGDHAKTAPATNTMEATGGSDGRDPGQGGAPDHRPVTKTDED
Yes	Graspetides		Streptomyces thermoautotrophicus	KWX03844.1		KWX03843.1	ATP-grasp												VTQTTRFFDHAGQPVEMPKHGTSTGTKPPTGTGGPDGNGPSTDTDYGSDNDQ
Yes	Graspetides		Pseudonocardia sp. CNS-139	OLT16532.1		OLT16533.1	ATP-grasp												VLHDDTTPGATKAETTGYQTDGDPNNPPPEEYGAPDYQDD
Yes	Graspetides		Pseudonocardiales bacterium	PZS22620.1		PZS22619.1	ATP-grasp											PZS22618.1	MPRGRSRGIGEEPVRRRGVRMTVNACIPFGLVVAAREPIAVDEVDLGALVYNPQRQIMLVRDGDTGIVVPWCKHSTGKTNTDSNTDGKGGRETDEDYTED
Yes	Graspetides		Pseudonocardiales bacterium	PZS23578.1		PZS23577.1	ATP-grasp											PZS23576.1	MDSNPLSSAALRLEFPAGRSVESASLARPFVLRFAQRITPSQRPECRYSPELQIALDLSGRPLVETMDKDVQTKRHSDGDEGVEEEYDWEEL
Yes	Graspetides		Kitasatospora sp. SolWspMP-SS2h	RAJ47098.1		RAJ47099.1	ATP-grasp											RAJ47101.1	MSTVSELVPAAPWGMRRMAPLGNGEPSQWQYAGLDPVTQTGLWFGEDGAMGPAELGKHGTSVNTYPTTQQGKDGKMDSDSGSDATQD
Yes	Graspetides		Kutzneria buriramensis	REH42689.1		REH42688.1	ATP-grasp											REH42687.1	MTFYDFPQSTTSGVQCYRHMREETVVTTALFDEVREHFPMGRPGGRIVPTAECISDGACTPLGLSLRVAPATVTLVGAATTQATTQTTDGDEGDGNDDANPDSFTDETW
Yes	Graspetides		Streptomyces sp. IgraMP-1	SCE46805.1		SCE46814.1	ATP-grasp											SCE46829.1	MPITNPRTARPWGAARLAPYPTTTHVPYCRTEIDPLTQLGVALDRHGQLVEMGKHGTSTGTETNTTTSSDGQNNDQGHDQDSDKD
Yes	Graspetides		Amycolatopsis rubida	SFQ17445.1		SFQ17421.1	ATP-grasp											SFQ17373.1	MTTRMSLADADERFGLGVRRGFVPTAEPVSDTDSTPFGLTLRTAPAPRNVVVLRTGSGATMATESVTEQSTDGQDEGDTRFDVANDI
Yes	Graspetides		Micromonospora fluostatini	TDC00781.1		TDC00782.1	ATP-grasp											TDC00783.1	MRLRCPGSQCAAWARRRRPHPFMVRLRWTSSPKRVAGVAQGLASDNTSTPFPEPSMLVVRPIGRHSSIMKGDAMSTLVPQRTALPLRPFDTERGSTTTARPFGLSLSRPVDNGAPLDLTGAFYDPATQTLVGADGTIWAGRSSQTIKTREKTRYDHSHFQDDDEETRTD
Yes	Graspetides		Saccharomonospora azurea NA-128	WP_005438531.1		WP_157606925.1	ATP-grasp											WP_005438528.1	MRPFSEHDPAASPLSSAALRYHVRQRAVADGVGPEATRPFGLLGAVGVPTPQRRKSRYCPHRQVAVDEQGRPLMETMSKEWASKSSSDGDEGPEEDWGWEE
Yes	Graspetides		Streptomyces coelicolor	WP_011028638.1		WP_011028637.1	ATP-grasp											WP_161270491.1	MRLVTDRLAVSPAPYTSVTLDPATQTARYTDAVGRVVEMGKHGTSRTSGTASVSGGGDGQQPQPQSQDDTTTDYESD
Yes	Graspetides		Thermobifida fusca	WP_011292232.1		WP_011292230.1	ATP-grasp											WP_011292231.1	MSTAVTDAFPLGRDENRNDQVTEWRPFGMRYGVQPTPIPVPLSDTKYDPDQQVLVVADGQPCAKIERAGTMRVTYPDGQKPGQSDVEKD
Yes	Graspetides		Nocardiopsis alba ATCC BAA-2165	WP_014912591.1		WP_014908559.1	ATP-grasp											WP_014908790.1	MANVQSSPTETSPTTLVRPFGLTRCTTPGTNATYDVSGIDYDTDRQISTRDGRPLIEQPILGTAVQCTVTTTEDMQAWTDEVTDA
Yes	Graspetides		Nocardiopsis alba DSM 43377	WP_017536547.1		WP_017536548.1	ATP-grasp											WP_017536549.1	MASVQSSLTETSPITFVRPFGLTRCTTPGTSATYDVSGIDYDTDRQMSTRDGRPLIEQPILGTAVQCTVTTTEDMQAWTDEVTDA
Yes	Graspetides		Nocardiopsis gilva YIM 90087	WP_017619471.1		WP_017619470.1	ATP-grasp											WP_017619469.1	MSEQTPTRPTDELDLITHSPDGESRGLDFRAGDIFPMDPRPHQRLKIDEPASEARPWGLRFLRAPQPRAGKRSSDTSDFTTGGGQDNQNPEDWDKD
Yes	Graspetides		Actinopolyspora halophila DSM 43834	WP_017975317.1		WP_017975316.1	ATP-grasp											WP_017975315.1	MTVADPLAPDSAQFPLARPSGLAEAADSPSPDGVRPWGLRGMRTVPTTGRKLPEWRYDHHRQMAVDSEGHSFRELRMDPTAYTVSNNDGDEGVSEDWINDFAPDFPGPPA
Yes	Graspetides		Salinispora pacifica DSM 45544	WP_018220415.1		WP_018220416.1	ATP-grasp											WP_018220417.1	MTTFAPDRCLLPLYDSRTEKGRVSPARPFGLTLSTQVGDEVPVVDLTDTHLDPVTQTVIGVDGTTLGKPQTTQKVATNSKTSYDHQNFNDSTPDTYQD
Yes	Graspetides		Streptomyces vitaminophilus	WP_018385860.1		WP_026220561.1	ATP-grasp											WP_078500853.1	MENARSPRPWGLGYLTGYGPGASVRMPYSSASLDPATQTTVYRDITGEVVHLGRHSKTSPATETQEATGGGDSNSPGGGGAPDQRPVVRADEDEA
Yes	Graspetides		Actinomadura flavalba DSM 45200	WP_018655862.1		WP_026313804.1	ATP-grasp											WP_018655860.1	MSTLVPWGLSRLAPFPTVSAIPAYVMELDPATQTGRAVLADGSVITAGHRKSGTSGETKTSASKGDGRDHKQYDTDNDQSGDED
Yes	Graspetides		Salinispora pacifica DSM 45543 = CNS-863	WP_018735144.1		WP_018735143.1	ATP-grasp											WP_018735142.1	MTTFAPDRCLLPLYDSRTEQGRVSPARPFGLTLSTQVGDEVPVVNLTDARLDPMMQTVIGVDGATLDKPQTTQKVATNSKTSYDHQNFNDSTPDTYQD
Yes	Graspetides		Salinispora arenicola CNH877	WP_018802093.1		WP_018802094.1	ATP-grasp											WP_196230875.1	MPDSPLDLTGVVYDPALQVATVGGVPYAELGGPLAATVRQTREDGQLWDDKD
Yes	Graspetides		Salinispora arenicola CNT859	WP_018907652.1		WP_018907653.1	ATP-grasp											WP_018805770.1	MPVSFGFGQARPMPDNPLDLTGVVYDPTLQVATVDGVPYAELGGPLAATVRQTREDGQLWDDKD
Yes	Graspetides		Streptomyces sp. AA0539	WP_019435212.1		WP_019435213.1	ATP-grasp											WP_019435214.1	MSKIALTPARIEGDGPQQRPFDLRTARPITPENTLVVPDTTYCPERQLALTHDGVPVVTAGSTGTTNSTGGGQTQQDMQWFDDSVDDSDVDAPEEEE
Yes	Graspetides		Actinopolyspora mortivallis DSM 44261	WP_019852797.1		WP_019852796.1	ATP-grasp											WP_084792274.1	MFNDERTDAFAHDPVAAHSAQFPLARPEGEQPVAPVPEPWGLRNMVAVGDPTDRALNGRYDHHRQVAVDELGTPLHEIHLGMTTTNMDGDRGPSEDWSAKDFAPDTPESN
Yes	Graspetides		Kribbella catacumbae DSM 19601	WP_020388989.1		WP_020388990.1	ATP-grasp											WP_020388991.1	MWQDQDRFPLSRTQVAETTADEFVRPFGLRFVDYSPGRPRFSRPKVSLCQERQVGLVDGRVATEVMPVAASMTQTESDGKDVLAVDWCVDDK
Yes	Graspetides		Sciscionella marina DSM 45152	WP_020499976.1		WP_020499977.1	ATP-grasp											WP_020499978.1	MSTGFLDDPVATHSGQFPLARPDGAPVTAEPPSGPGVRPWVLRDLEEARVRGLPEVSDWVYDPIRQVTIGRDGTAVTMATAKTKSQYDGDEGPSEPGEDWLYDFCPDSPLEA
Yes	Graspetides		Streptomyces sp. SID5474	WP_020552608.1		WP_158696077.1	ATP-grasp											WP_026218659.1	MTSRAALPAPFGMRHLTEAPARPVLTMHYDPELQIGVTAGGNPWHVLMPGDTKTETQPDGRSDGDGTDLW
Yes	Graspetides		Amycolatopsis alba DSM 44262	WP_020634894.1		WP_020634895.1	ATP-grasp											WP_020634896.1	MAPEPIPVDDTSLAGPLATVEIRRSTRSPESSGATTTTLPDGAEQPLALRALRPAPRRELPVHSYDPVLQVAVDTMGRPLTPNMDRE
Yes	Graspetides		Amycolatopsis alba DSM 44262	WP_020635365.1		WP_143267867.1	ATP-grasp											WP_020635367.1	MFKFDTASVGAGDPLMPTVQRFPVNAGARPLSDENPSTFRPFILRGVRARRITVRPEAKHRTTAHDTLHPRQCNEDGKMIDDSYTTPDD
Yes	Graspetides		Salinispora fenicalii	WP_027659639.1		WP_027659640.1	ATP-grasp											WP_027659641.1	MTTFAPDRCLLPLYDSRTEQGRVSPARPFGLTLSTQVGAEVPVVDLTDAHLDPVTQTVIGVDGTTLGKPQTTQKVATNSKTSYDHQNFNDSTPDTYQD
Yes	Graspetides		Salinispora arenicola CNT799	WP_028183237.1		WP_018582867.1	ATP-grasp											WP_018805770.1	MPVSFGFGQARPMPDNPLDLTGVVYDPTLQVATVDGVPYAELGGPLAATVRQTREDGQLWDDKD
Yes	Graspetides		Salinispora pacifica CNR114	WP_028193647.1		WP_028193646.1	ATP-grasp											WP_027648955.1	MTTFAPDRCLLPLYDSRTEQGRVSPARPFGLTLSTQVGDEVPVVDLTDAHLDPVTQTMIGVDGTTLGKPQTTQKVATNSKTSYDHQNFNDSTPDTYQD
Yes	Graspetides		Saccharopolyspora spinosa	WP_029534811.1		WP_010304968.1	ATP-grasp											WP_044572423.1	MGAHGRTTVRRKDGIVTTFIADPLASASGRFAGAPDADGDLLEVVDEALRPFGLRVTQDRPLPVRPEFDYCHTQQVAVDTDGSGVPLVERMDKDWKTKASSDGDEGPEEHYDWEEL
Yes	Graspetides		Saccharopolyspora rectivirgula	WP_029720468.1		WP_029720469.1	ATP-grasp											WP_201768645.1	MSAQMVTRFAHDPVAPDSAQFPLGRPLGMADNTDPASGEGVRPWGLRGMSTLSSKTVDPLPAWRYDHKRQIAVDLDGVALYELRMDPTAHSVSNNDGDEGPSEDWINDFTGDEPGLPV
Yes	Graspetides		Lentzea albidocapillata	WP_030478078.1		WP_030478079.1	ATP-grasp											WP_030478080.1	MTDPLAPVSGQFALAGSTGAIDAGAMPSPDGVRPWGLRRAHPARPVPVSGEPTALTTSSVDGEDPPSAEDWIND
Yes	Graspetides		Streptosporangium roseum	WP_031163844.1		WP_031163843.1	ATP-grasp											WP_051864685.1	MTVIAERPPLPLLPWGLSRTTTPLGAAPALYDMVDLDPATQLTTFRDAAGMIVDMGNKVTVTTSKGGGSDGSSGSSNVADDSNADG
Yes	Graspetides		Amycolatopsis jejuensis	WP_033290916.1		WP_033290915.1	ATP-grasp											WP_033290914.1	MLTTIEGLEPEPGASPLASAALRFLVRQSDQADRPGPAATRPFGLNGATPVDPPVRREFCYCPEKQVAVDEHGLPLIETMGKDWRTKSSTDGDEGPEENWGWEEA
Yes	Graspetides		Pseudonocardia acaciae DSM 45401	WP_037070397.1		WP_028927951.1	ATP-grasp											WP_051581804.1	MSGLRYLDDPLVTVSGQFPLNPVNFTCPLRSEPPSGRRTRPFALRWLVEIGVPTPSEEYRYCPVRQVAVHVRTGEPRPPVAKLDWTTVSSKDGDEGPSKDYDWEVVPDDDD
Yes	Graspetides		Amycolatopsis japonica	WP_038509141.1		WP_038509142.1	ATP-grasp											WP_051972371.1	MIIVTATLDVTGFSDDPLASHSPRFPLSRGSVASEPGEAPSPAGVRPWNLRRMAEIAFDGTPSPVGSYDPLRQIRVDGEGRPLIEMGPPTAPTTGSQDGSEGDQSEDYHND
Yes	Graspetides		Nocardiopsis alba	WP_042284917.1		WP_042284920.1	ATP-grasp											WP_042284922.1	MASVQSSPTETSTITLVRPFGLTRCTTPGINATYDVSGIDYDTDRQMSTRDGRPLIEQPILGTAVQCTVTTTEDMQAWTDEVTDA
Yes	Graspetides		Actinopolyspora erythraea	WP_043570353.1		WP_043570356.1	ATP-grasp											WP_052427814.1	MTTPTSERDETFAHEPVASHSAQFPLARPQDEQLTGPFSQPWGLRNMVAVGDPTDRALNGRYDHDRQVAVDERGMPLHELHMGMTTTNMDGNEGPSEDWSAKDFAPDMSESN
Yes	Graspetides		Amycolatopsis orientalis	WP_044853399.1		WP_044853400.1	ATP-grasp											WP_044853401.1	MSQFDTASVGAGDPLMPTVQRFPVNAGARPLSDENPSTVRPFILRGVHARRITVRPEAKHRTTAHDTLHPRQCNEDGKMIDDSYTTPDD
Yes	Graspetides		Streptomyces acidiscabies	WP_050369466.1		WP_050369514.1	ATP-grasp											WP_050369465.1	MATPITERITDTPELDLVTHSPDGESRGMLMRVGDVFPLNPIRHILSSTHDQPSEYRPWGLRFLEIPRPSAGAHEGKSSQTSEGSPDGSGPQSEETSDD
Yes	Graspetides		Pseudonocardia acaciae DSM 45401	WP_051580725.1		WP_051580726.1	ATP-grasp											WP_028924493.1	MSIDAALEPFGLTFRDPVPADAQVSEALRTAVYDQQRQMAMFNGRPLSELTAEERMQKSEPTETDGKDPIAVDTDPFYD
Yes	Graspetides		Nocardiopsis sp. NRRL B-16309	WP_053616381.1		WP_053616382.1	ATP-grasp											WP_053616383.1	MPLTATTDVTPPVEGAYRPFGLTRCTTTEPESGYDVSGIDYEPGSQMSVRDGRPLIDQPILGTAVQCTVTTTEDMQAWTDQVTDS
Yes	Graspetides		Pseudonocardia sp. EC080625-04	WP_060722298.1		WP_060574055.1	ATP-grasp											WP_168170513.1	MNVVVHHTGNNVDRHGESAMTVLCPVGSRFPLTRGRGRSAAVAEEVADGSADALRPFGLRFFTPQPAPCAEPAFGYSEDQQVTVDVGGRPVVEGPDASWSQTSTGNMDGNEETKMDQDPDSN
Yes	Graspetides		Streptomyces thermoautotrophicus	WP_066889120.1		WP_066889118.1	ATP-grasp											WP_079045805.1	LDPVTQTTRFFDHAGQPVEMPKHGTSTGTKPPTGTGGPDGNGPSTDTDYGSDNDQ
Yes	Graspetides		Amycolatopsis rubida	WP_067593799.1		WP_067593796.1	ATP-grasp											WP_067593792.1	MTTTLEAAEPEPGANPLSSASLRYLVHQPAVADEPGPDTTRPFGLHGATPVETPVRREFRYCPEQQVAVDERGRPLIETMGKDWKTKSSTDGDEGPEENWGWEES
Yes	Graspetides		Actinomadura formosensis NBRC 14204	WP_067805299.1		WP_067805294.1	ATP-grasp											WP_067805290.1	MSTPTIERLDSLDLVTHSPDGESRGLAFRVGDIFPMDPGLDQASQMDATATEARPWGLRFLVVPRAGRHEKDTKKYTTGGSGDSQGPEDEGTD
Yes	Graspetides		Actinoalloteichus hymeniacidonis	WP_069852224.1		WP_069852225.1	ATP-grasp											WP_069852227.1	MTATIAPVEFAEDPIASHSAQFPLARSFSQPSVDGVPSSAELRPWNLRAMQVPRAAVHPLPEYRYDHEQQAAVTPDGHTLIDIVDATANSVTDNDGDEGRSEDWTYDFAPDQPFPAR
Yes	Graspetides		Actinoalloteichus hymeniacidonis	WP_069852280.1		WP_069852278.1	ATP-grasp											WP_084643395.1	MDDALVTTLLPTGPFHFQISMDEPSAARPFGLTKATPIATEDMTRLAEVVYDDERQISVTRDGTPLVDHPLSAVTTSSRLTIQDMQEWPDYDPDD
Yes	Graspetides		Kitasatospora sp. CB01950	WP_073812675.1		WP_073812674.1	ATP-grasp											WP_073813045.1	MRPFGLTKAVPVVPTTDETLHTLTLCPERQVSVTLDNEIFVHTPSMTTSTTSQTQYQTETDHQKWMDSDTAPTIDQ
Yes	Graspetides		Actinoalloteichus sp. GBA129-24	WP_075739626.1		WP_083690647.1	ATP-grasp											WP_075764095.1	MPDLLPASRLRPPVSQDTPSEGALRPFGLACSTVVLDEEITVVENHRYDQDRQMAVLSDGSLLVDSPLTATTNNTTITKVDNQEFTDVEPVD
Yes	Graspetides		Actinoalloteichus fjordicus	WP_075741790.1		WP_198042802.1	ATP-grasp											WP_157442304.1	MTRARFPFLASNLISIDWNGEIMSPDVLPLGLARAASPSGATPVLPVLSYDPVRQISLTGEGLAAIDDPAVVRSSTPCDTKHDNQWFVDQDD
Yes	Graspetides		Actinoalloteichus fjordicus	WP_075763785.1		WP_075763787.1	ATP-grasp											WP_075763789.1	MSTAVRDRFAADPVASHSAQFPLGAPFDRTSDDEPSHAGVRPWALRGMEPQPPTTAGGARTVRYDHRSQMSVDASGRPLIEAGPPTVKNKTNLDGDEGPSEDFSYDFVPDEPFPV
Yes	Graspetides		Actinoalloteichus fjordicus	WP_075765776.1		WP_157434478.1	ATP-grasp											WP_157434479.1	MTTEREKKDMPTDVLVPTLFPAGPFRVGISSDMPSAARPFGLTMTTPLAGDDLTRLATVAYDEQRQVSVTADGTPLCDHPLAAVTTSARQTIQDMQEWPDYDPDD
Yes	Graspetides		Actinoalloteichus fjordicus	WP_075765788.1		WP_075765790.1	ATP-grasp												LGTAASSPGGAGSGASCPRFDAARQLSVDADGRPLIDLPLAGDPTALKTESVDGEDGPSSVDWIND
Yes	Graspetides		Amycolatopsis coloradensis	WP_076161465.1		WP_076161467.1	ATP-grasp											WP_158075796.1	MPLESIAADEESQDGSVTGPLSTIEIRRRARSPRASSATSASSPETPEQPLALRALRPAPRQDLPDYLYDPIRQVAVDDSGHPLTPNLAKEHTSLEGTHTDGDGGDNETWAWEENNEA
Yes	Graspetides		Amycolatopsis coloradensis	WP_076168711.1		WP_076168705.1	ATP-grasp											WP_158075889.1	MIVKDTTEAAIGAPPANAGFSDDPLVSHSAQFPLSRGRIASRPEEVPSPPGVRPWGLQRMKPAPATGEPGPAGVYDPVRQIRVDGDGRPLLEMGPPTAPSTGSTDGSEGDPSEDYHND
Yes	Graspetides		Saccharothrix sp. ALI-22-I	WP_077009679.1		WP_077009678.1	ATP-grasp											WP_077009677.1	MTTALTPPPELDPFAPVSGQFALRGSTSVEQVTDIPSPAGIRPFGLRRATPVRPGVTIQEWTYDSEAQKAVDAFGVPLIDLPHMGPPTANTTSSVDGEDPPSAEDWNND
Yes	Graspetides		Streptomyces sp. MP131-18	WP_077060493.1		WP_077060497.1	ATP-grasp											WP_077060498.1	MHSLAVSRLPISSLQAGDQEAGPLATRPFGLDLLTVLPEDSWSEPVVTVHPVSQLSQIGDQICIESPEFRSSGSLLTDTSARPGGQEDEDG
Yes	Graspetides		Streptomyces rimosus	WP_078587119.1		WP_042830968.1	ATP-grasp											WP_003984165.1	MFHHADRFPTGCPMPSGAPTPPPWGLRRMAPYPSFAPAYARTELDPETQTARYFDAEGRPVLMPGHGTSSGTNPPTNTGNPSDGAGGGGDGGGDQDTGNDSDQ
Yes	Graspetides		Pseudonocardia sp. HH130630-07	WP_083275605.1		WP_083276069.1	ATP-grasp												VTIGPLARVEDRLPRTEWPPTGSDEPASDDRPFGLRMARAVGEVLPTARHRTENHQTPHPQKTNRDNQEDDDTWYTPDD
Yes	Graspetides		Pseudonocardia acaciae DSM 45401	WP_084211230.1		WP_028924732.1	ATP-grasp											WP_028924733.1	MSELIDTSVVDPLAPGTGRFALNGATFAGHRDDVPSPVGMRPWGLRRARPAGVGRTLPAWRYDEKQQKAVDLDGRPLIELPVGADPTAETTSTVDGEDGPSSEDWDND
Yes	Graspetides		Actinosynnema mirum DSM 43827	WP_084799085.1		WP_012782826.1	ATP-grasp											WP_012782827.1	MADLPGTLVDTNPLSSSQLRNTIRAHAVSTAPGPDETRPFGLRFAVTVPTPVRRTVSYCPTRQLAVDNERRPLIETMGKEWATKGSTDGDEGPEENWGWEE
Yes	Graspetides		Lentzea albidocapillata subsp. violacea	WP_090012852.1		WP_090012849.1	ATP-grasp											WP_090012847.1	MTDPLAPVSGQFALAGSTGTIDAGAMPSPDGVRPWGLRRAHPARPVPVSGEPTALTTSSVDGEDPPSAEDWIND
Yes	Graspetides		Actinopolyspora saharensis	WP_092521019.1		WP_092521018.1	ATP-grasp											WP_092521017.1	MTVVDPLAPDSAQFPLARPSGLAEHTDTASPEGVRPWGLRGMRPVPATGRRLPDWHYDHHRQMAVDSEGHSFRELRMDPTAYTVSNNDGDEGVSEDWVNDFAPDFPGPPA
Yes	Graspetides		Actinopolyspora xinjiangensis	WP_092604689.1		WP_092604688.1	ATP-grasp											WP_092604687.1	MTVAADPLAPGSAQFPLARPSGLVESTDTASPEGVRPWGLRGMHPLPFTGRGLPSDWHYDHQRQVAVDGEGNSFHELRMDPSADSVSDGDGDEGRVEDWMYDFAPDFPGPPA
Yes	Graspetides		Actinopolyspora alba	WP_092929199.1		WP_092929197.1	ATP-grasp											WP_092929357.1	MFTDERTEAFAYDPVASHSAQFPLARPQETQPAGPAPRPWGLRNMVAVGDSASRELNGRYDHDRQLAVDDEGMPLHELHMGMTSTNMDGNEGPSEDWSAKDFAPDMPESN
Yes	Graspetides		Saccharopolyspora antimicrobica	WP_093157797.1		WP_093157799.1	ATP-grasp											WP_093157800.1	MTTFIDDPLASASGRFAGSPGTGGELVEVGTNESLRPFGLRVTQDRPLPVRPEFGYCHEQQVAIDPDGSGVPLVERMDKDWKTKGSSDGDEGPEEHYDWEEL
Yes	Graspetides		Sinosporangium album	WP_093172621.1		WP_093172619.1	ATP-grasp											WP_093172617.1	MQAATHTAQHPLDLITHSPDGESRGMLFRRGDFFPMSPSEHILSAPDTSAGTARPWGLRFLTVPPISAGKHEGGSNETSETSSDGTGPNEEMCKD
Yes	Graspetides		Saccharopolyspora shandongensis	WP_093277507.1		WP_093277510.1	ATP-grasp											WP_093277512.1	MPETLTRFAHDPIAPDSAQFPLGRPLGTPNNADPASGEGVRAWGLRGMSTLSNKTVEPLPAWRYDHEKQVAVDLDGIGLNELRCDPSANSVSNLDGDEGASEDWSYDFVGDEPVQPV
Yes	Graspetides		Amycolatopsis rubida	WP_093573131.1		WP_093573130.1	ATP-grasp											WP_067593792.1	MTTTLEAAEPEPGANPLSSASLRYLVHQPAVADEPGPDTTRPFGLHGATPVETPVRREFRYCPEQQVAVDERGRPLIETMGKDWKTKSSTDGDEGPEENWGWEES
Yes	Graspetides		Actinoalloteichus hoggarensis	WP_093940987.1		WP_093940986.1	ATP-grasp											WP_093944310.1	MPVPEATPLSSAGLRYLVRHRATADRPGPFDTRPLGLRHARPVPSPVQPESHYSPDLQVAVDLDGRPLIETMGKDWKTKASSDGDEGPEEHYDWEEE
Yes	Graspetides		Amycolatopsis vastitatis	WP_093946941.1		WP_093946940.1	ATP-grasp											WP_093946939.1	MAPIEFHGTPSPVGDFDPVRQIRVDSEGRPLLEMGPPTAPTTGSTDGSEGDPSEDYHND
Yes	Graspetides		Streptomyces kasugaensis	WP_094793473.1		WP_143682175.1	ATP-grasp											WP_052861090.1	MSTTTATPAVPFGVRHLVSPAPTNTEAPVITYSDALQLNVSAEGNPWHAITAEMPETQTETSNGDGSGPGSDSGTDLY
Yes	Graspetides		Amycolatopsis antarctica	WP_094860968.1		WP_094860967.1	ATP-grasp											WP_094860966.1	MTTILDAAEPLPGASPLSSASLRYLVHQPTTADRPGPDTNRPFGLRGATPVDTPVRREFQYCPEKQVAVDEHGRPLIETMGKDWKTKSSTDGDEGPEENWGWEES
Yes	Graspetides		Amycolatopsis antarctica	WP_094863927.1		WP_094863928.1	ATP-grasp											WP_165777595.1	MPAATDPSDPIASHSARFPLDGFSTTPRPADLPAPAGLRPFGLRRACGGGTTRRLPSHSYDPVRQLAVDLRGRPLVELSLMGDPTAERTGHVDGEDEPSSTDWIND
Yes	Graspetides		Pseudonocardia sp. MH-G8	WP_094924328.1		WP_094924325.1	ATP-grasp											WP_143517266.1	MTVIVERFAGDSFAPTSAQFALSGSTFTDRRNDQASPVGLRPWGLRRACPAGPGREIPVCRYDEHEQMAIDMESGLPVIVAGDPTADTTSRTDGEDPPSSEDWNND
Yes	Graspetides		Streptomyces zhaozhouensis	WP_097230582.1		WP_170970490.1	ATP-grasp											WP_097230584.1	MFAHSDRLPTGTPLPSGHPTPVPWGVRRMTPYPAFAPGYARTELNPTTQTARYFDAAGQPMMMPGHGTSTGTNPPTNTGNPSDGSSGGGGSGGGDQDTGNDSDQ
Yes	Graspetides		Amycolatopsis sp. BJA-103	WP_101607341.1		WP_101607342.1	ATP-grasp											WP_101613145.1	MADLLGSMLDDDPLASARFRYSVRVPVTSAAAGPEETRPFGLRFSQSMPTPVTKVVSYCHDQQVAVDADGRPLIETMGKDWKTKSATDGDEGPEENWGWEEE
Yes	Graspetides		Actinopolyspora mortivallis	WP_106112679.1		WP_106112680.1	ATP-grasp											WP_106112681.1	MTTPTSERTETFAHEPVASHSAQFPLARPQEGQHLGHLAQPWGLRNMVAAGDPAHRAPNGRYDHHRQLAVDEHGMPLHELHMGMTTTNMDGNEGPSEDWSAKDFAPDMPESN
Yes	Graspetides		Nonomuraea fuscirosea	WP_106251700.1		WP_106251702.1	ATP-grasp											WP_106251703.1	MLTSTRRDDQSALDLITHSPDGESRGTPFRAGDFFPMSPTKHILSAVGTPAGEARPWGLRHLVAPTPVASGNHGGNGSNESSETTSDGNGPNEEKVKD
Yes	Graspetides		Streptomyces rimosus subsp. pseudoverticillatus	WP_107087560.1		WP_053800873.1	ATP-grasp											WP_030654699.1	MAPAETSSHTFAVDPASQLSAIDGEICINTPAHMNNTICNTESDGQDAIGGVDEDENDD
Yes	Graspetides		Micromonospora craterilacus	WP_111214905.1		WP_111214906.1	ATP-grasp											WP_111214907.1	MTTIAPHHTLLPLYDPAVASAEATDSRPFGLTLARPASANQPVIDLTGLRLDPTTQMVVGATGTPVARKTTQTTTTNSKTTHDHQSWVDSKQDTYGD
Yes	Graspetides		Lentzea terrae	WP_112273539.1		WP_112273541.1	ATP-grasp											WP_112273543.1	MTAAVTELPDADPLASVSAQFALNGSSFEQRAGDMPSPAGVRPWGLRRAVPAGSGRVLPEWTYDAEQQKAVDHAGVALIDSPHMAEPTAITTASTDGEDPPSSEDWIND
Yes	Graspetides		Amycolatopsis albispora	WP_113690580.1		WP_093935664.1	ATP-grasp											WP_093935663.1	MTAVLEPGFADDPLATHSAQFPLGQLHERTATDIRSEPGVRPWGLRWMEEGRVAGVETPRGTYDPVRQVSVDAEGRPMSPFAATANSVSNNDGDEGPSEDWTYDFTPDNPHQV
Yes	Graspetides		Sphaerisporangium sp. LHW63015	WP_113977931.1		WP_199564948.1	ATP-grasp											WP_113977926.1	MPARPVIEAERDLITHSPDGESRGAIFRVGDIFPMAPIEHILSAPATPPSSARPWGLRFLVAPINAGKHEGGSNETSNTSLDGNGANEETSKD
Yes	Graspetides		Kutzneria buriramensis	WP_116177726.1		WP_116177725.1	ATP-grasp											WP_147328666.1	MTTALFDEVREHFPMGRPGGRIVPTAECISDGACTPLGLSLRVAPATVTLVGAATTQATTQTTDGDEGDGNDDANPDSFTDETW
Yes	Graspetides		Amycolatopsis sp. WAC 04197	WP_125733995.1		WP_125733996.1	ATP-grasp											WP_125733997.1	MSQFDTASVGAGDPLMPTVQRFPVNAGARPLSDENPSTVRPFILRGVRARRITVRPEAKHRTTAHDTLHPRQCNEDGKMIDDSYTTPDD
Yes	Graspetides		Embleya hyalina	WP_126639798.1		WP_126639857.1	ATP-grasp											WP_126639797.1	MSEGARSGPRPWGLRHLTGYGPGATVNLPYCGVELDPVTQTTRYRDADGRIVTMGDHAKTAPATNTMEATGGSDGRDPGQGGAPDHRPVTKTDED
Yes	Graspetides		Herbihabitans rhizosphaerae	WP_130343876.1		WP_130343877.1	ATP-grasp											WP_130343878.1	MATAGLLTPEDSPLSSAALRYLVREPVVSDAPGASATRPFGLRGAVTVPTPVLGDYVYSDELQVAVNAHGRPLIEMGNKGKDWATKGSTDGDEGPEEDWGWEEK
Yes	Graspetides		Herbihabitans rhizosphaerae	WP_130345243.1		WP_130345244.1	ATP-grasp											WP_130345245.1	MTATVDTEQFYDDPLAPVSAQFPLTRPGLATVDNTDAPSAPETRPFGLRNVRAMPEPIVPPYEYSHDQQVSVSDDDSETPMVKLSPNMEWSSITDNDGDEGPSEDWGNDFAPDHPVQV
Yes	Graspetides		Kribbella pittospori	WP_131363523.1		WP_131363340.1	ATP-grasp											WP_131363342.1	MWREHDRFPLSALDPGGSRPPQAIGRPFGLRFVVYSPGRPRFTRPEVTLCPQRQIGLVGGVPTSEVMPMAATMTSYESDGKDVLTVDWMTDDK
Yes	Graspetides		Kribbella sp. YM55	WP_131465358.1		WP_165553146.1	ATP-grasp											WP_131465362.1	MTIDLETERTPIGRVLGSGTSEAVKPFGITVARWQPNFQHDRDAVTLDPDSQIGYVGDRPVKEIVSGDTTSQYESDGKTAISLDYGVDDRK
Yes	Graspetides		Candidatus Frankia datiscae	WP_131764656.1		WP_131764657.1	ATP-grasp												LVDRLGGSTSDDWSAEPARSQRRSRPRPSQQLWVTGFTRPMIIPPDYRVDRWSLVVRVGGPVALGDGMLPDDPLVPPASRLPLYPPGGRVAPNREPPGPPRTRPFGMGYAISASVVEAAGDKDGKHSRKPTRKTVTKATHETVTRDGAGEGYEPDSYTEVVYD
Yes	Graspetides		Actinomadura sp. KC345	WP_131883646.1		WP_131883645.1	ATP-grasp											WP_131883644.1	MTTQSVERPEPLDSVTHSPDGESRGLVFRVGDIFPLDPGLDQASQIDAAATEARPWGLRFLVVPRAGKHDKGTSEYTTGGQGDSQHPEDKGKD
Yes	Graspetides		Actinomadura sp. H3C3	WP_131890166.1		WP_131890168.1	ATP-grasp											WP_165975346.1	MPARSPWGLTRLSPFAAVTVVPPYTMELDPETQTGRCVLDDGSVVTFGHRKTYKATETPTQVSKGDGADHKQYDPDKDQDSEED
Yes	Graspetides		Actinomadura sp. H3C3	WP_131895481.1		WP_131895505.1	ATP-grasp											WP_131895483.1	MDAQTISPLPVGETDPVTHSPDGESRGLMVRVGDLFPLNPLGNVLARTDAPATAARPWGLRHLSVPQPRAGKHEGGTNETTGDPDGNSPGEEKGGD
Yes	Graspetides		Actinomadura sp. GC306	WP_131953879.1		WP_131953878.1	ATP-grasp											WP_131953877.1	MSMQSIERPELLDPVTHSPDGESRGLAFRVGDIFPMDPGVDLASQMGAPATEARPWGLRFLVLPRAGKHDKGTSDYTTGGHGDGQHPEDKGKD
Yes	Graspetides		Kribbella antibiotica	WP_132171476.1		WP_165956741.1	ATP-grasp											WP_132171480.1	MTMTIDLDTERTPVGRALGAGTSKAVKPFGIKFARWQPNFQHDRDAVTLDPDSQIGYVGDQPVKEIVSGDTTSQYESDGQTSISLDYGVDDRK
Yes	Graspetides		Streptomyces hainanensis	WP_132817039.1		WP_132817044.1	ATP-grasp											WP_132817045.1	MCAYFSAVGDLERRPSPTRPFGLDALTLDACVDALPLTGVASVDPDTQLSTIDGRVCLELPDVWRATASTDTSASPRDGMEDEDEDSRRS
Yes	Graspetides		Tamaricihabitans halophyticus	WP_132876284.1		WP_132876285.1	ATP-grasp											WP_132876286.1	MRTMTAENPLAPETGRFALAGSNPTPAASPSSMRPWGLRCATPPRRSDRTFPEWTYDPQRQLAVDPTGRPLIELSGRGDPSADTTASVDGEDPPSSEDWIND
Yes	Graspetides		Kribbella sp. VKM Ac-2566	WP_134001276.1		WP_134001278.1	ATP-grasp											WP_134001280.1	MWQDHDRFPLSNARTVDGGGSVRAFGLRFVDYSPGRPRFVRPRVTLCPERQVGLVDGRPAIDVMPVAASMTQTESDGKDVLTVDWAVDDK
Yes	Graspetides		Kribbella sp. VKMAc-2574	WP_134128665.1		WP_134128667.1	ATP-grasp												VTLCPERQVGLVDGRPAIDVMPVAASMTQTESDGKDVLTVDWAVDDK
Yes	Graspetides		Amycolatopsis sp. CFH S0078	WP_134664055.1		WP_134664053.1	ATP-grasp											WP_134664051.1	MSTALLEREQFAADPVASHSGQFPLGRNSVPAEHSVPSSPTIRPWGLSGMAPARHQGDAVRESFAYDHVQQIAVNATGQPLTEVAATANKVTNNDGDEGPSEDFTYDAVPDFPGSPV
Yes	Graspetides		Nonomuraea sp. 160415	WP_138716930.1		WP_138716929.1	ATP-grasp											WP_138716928.1	MSTQTREELDLITHSPDGETRGLIFRIGDLFPMLPTRHILSAPATPASGARPWGLRFLAPLPIHAGKHEGATKKTSSSSPDGTAPEEVGSD
Yes	Graspetides		Amycolatopsis cihanbeyliensis	WP_142003868.1		WP_142003869.1	ATP-grasp											WP_170221088.1	MAGARFVGDPLVGVSERFPLAPSGCAVPASSESPSGPGARPFGLRWVSDVGVPTPPTSYRYCPVRQVAVDVVTGVPLPPLAKLEWTTINHKDGDEGPSKDYDWETIPDFTG
Yes	Graspetides		Stackebrandtia endophytica	WP_142042306.1		WP_142042303.1	ATP-grasp											WP_142042299.1	MRSSHPQPLPIFKRTELFPLSAEPGYRLINMNTPGTVRPFVLTLAVSSPPVMKKHDTPKSVSRFNTRQPTSKDGSVITDIHTDETEDS
Yes	Graspetides		Salinispora arenicola	WP_142116362.1		WP_142116363.1	ATP-grasp											WP_016814185.1	MTTFAPDRCLLPLYDGRTEQGRVTTARPFGLTLSTQVGDEVPVVDLADARLDPVTQTVIGVDGVALGKPQTTQKVTTNSKTSYDHQNFNDSTPDTYQD
Yes	Graspetides		Actinomadura sp. WMMB 499	WP_151010464.1		WP_151010463.1	ATP-grasp											WP_151010462.1	MTTQADERPHALDLVTHSPDGESRGLAFRVGDIFPMDPGLDMASKMDAAATRARPWGLRFLVRPRAGKHEKGTSDYTTGGQGDSQNPEDKGKD
Yes	Graspetides		Streptomyces sp. TRM63209	WP_155056624.1		WP_196218016.1	ATP-grasp											WP_155056620.1	MSNKKSTVKAAKAEIKRDTKNVPTPQATRTQGALADRHVRAHTPDSLYGDDSDS
Yes	Graspetides		Actinokineospora sp. TRM65233	WP_156754147.1		WP_156754146.1	ATP-grasp											WP_156754145.1	MTIQRDPLFPRPALLPLTERGGYAPPAHTTGSIRPWSASLAVVPIECGKDETTATRDTEVKQTQYTSDGKMETDAVPIIVTDS
Yes	Graspetides		Streptomyces sp. p1417	WP_157164746.1		WP_058848589.1	ATP-grasp											WP_058848590.1	MSTPLTNPRVADVDLVTHSPDGESRGLFERTGDLFPLNPMGHILTAIADAPSSARPWGLRFAEIPRPSCGKHEGGSKTTTGDTPDGKGPHTEETQTD
Yes	Graspetides		Actinoalloteichus fjordicus	WP_157434318.1		WP_075741611.1	ATP-grasp											WP_075741610.1	MRFYDDPLAPVSAQFPLTRPGLAAVDNPEAASGPATRPFGLRHIRAMPEQVVPAYAYSHEQQVSVADDGSEIPMVTLSPNMEWSSISDNDGDEGPSEDWGNDFAPDYPVQV
Yes	Graspetides		Jiangella sp. DSM 45060	WP_157741254.1		WP_197682454.1	ATP-grasp											WP_197682455.1	MTTRSPLPYGMRFMSGPATQAAIDSSVTYSEELQVLVTADGNPWQGISKGDTSSATNNDSQDDEGTDLW
Yes	Graspetides		Glycomyces xiaoerkulensis	WP_157930531.1		WP_100445312.1	ATP-grasp											WP_100445313.1	MEHQPWGLSRLAPYGTPSMLEGEPVRVDSATQMAVWQGAAGEVIHNAKHRQSVNHQATTTQNSTDGSKPGDTSRYTDTKSSYD
Yes	Graspetides		Glycomyces xiaoerkulensis	WP_157930686.1		WP_157930685.1	ATP-grasp												MIPTRELFPLSENGSVVVAVEHEPGPVRPFAARLAAPVVPQAGKHDRQPTRSNYQTRSNTSMDGKQQADFHTDTQND
Yes	Graspetides		Jiangella endophytica	WP_157987785.1		WP_198663986.1	ATP-grasp											WP_157987784.1	MSEATIKTTEAGPRPYGMRFLQPPRRAAQPRPDGVRYSPELQLTVGADGNPWKTEAMASETSSNNDGGQAGEDTDPDPY
Yes	Graspetides		Streptomyces sp. SID685	WP_161247504.1		WP_161247502.1	ATP-grasp											WP_161247500.1	MTTALDREAFPLTPPGGTTPYSTEAPSGPDTRPWVLRGARTPDSTSAIPVPAHEYDQGQQVSISYDGGLLTCMANTHSPTVPDGSVSNPPPLDEGPKD
Yes	Graspetides		Phytoactinopolyspora mesophila	WP_162452892.1		WP_162452891.1	ATP-grasp											WP_162452890.1	MSRHDVMNESAESPRRPYGMRYLQAPRHAAQPRPDGVSYSPELQLTVGADGNPWKTDAMASETSTNNDGNQTGEDTNSDPW
Yes	Graspetides		Jiangella asiatica	WP_162606406.1		WP_131895460.1	ATP-grasp											WP_131895361.1	MSDHDLMNESAEALLQPYGMRFLQAPRRAAQGRPDGVHYSSELQLTVGADGNPWKTDAMASETSTNNDGNQSGEDTNTDPW
Yes	Graspetides		Streptomyces sp. SID10815	WP_164588098.1		WP_164588097.1	ATP-grasp											WP_164588096.1	MTTAVEQPTAPWGASRLAPYPTTIQRPHSTVAVDPTTQLGVFKDRAGLVVEMGAHGTSKGTETSTTTNSDSKNDQGHDQDSQQD
Yes	Graspetides		Streptomyces sp. SB3404	WP_165301094.1		WP_165301093.1	ATP-grasp											WP_165301092.1	MTMLSHVDVDAVDLVLHSPDGESRGMFHRTGDHFPLNPIRHILSSIDEQPTAARPWGLRYLAIPRPTAGRHEGGSSETSEGSPDGSGPQDEETKPD
Yes	Graspetides		Frankia symbiont of Coriaria ruscifolia	WP_165485349.1		WP_131785274.1	ATP-grasp											WP_131785273.1	MTGMFPLEDRLPAYPVASRLPETGLPVRPWGVTQARPCRDQAAPPEVPEIVRIELDPVTQLSVCYDADGRVITDAGKHRKTYEWRERSRQTPDPNDGSGQTVADHERVQVEVD
Yes	Graspetides		Tamaricihabitans halophyticus	WP_165913125.1		WP_132880706.1	ATP-grasp											WP_165913126.1	MSTAVLAQFAMDPMASHSAQFPLGAPYDRVSYDEPSCPDVRPWALRGMRTQPRIPAEVARTVRYDHRMQLSVDVAGSPVIEAGPPTVKNKTNLDGDEGPSEDFSYDFVPDEPFQV
Yes	Graspetides		Actinomadura sp. 7K507	WP_165966730.1		WP_132155703.1	ATP-grasp											WP_132155701.1	MSTQSIERPELLDPVTHSPDGESRGLAFRVGDIFPMDPGLDQASQIDAAATEARPWGLRFLVVPRAGKHDKGTSEYTTGGQGDSQNPEDKAKD
Yes	Graspetides		Nonomuraea sp. FMUSA5-5	WP_168018009.1		WP_168018008.1	ATP-grasp											WP_168018007.1	MLTHTRQDDQPALDLITHSPDGESRGRLFRAGDFFPMSPTKHILSATDSPAGAARPWGLRHLVAPTPITGGNHGGGGSNETSETSSDGNGPNEEKVKD
Yes	Graspetides		Streptomyces lunaelactis	WP_175297572.1		WP_175255607.1	ATP-grasp											WP_175289319.1	MTTPAGQLIPARPWGVGRLAPYPTTVRRPHATVTIDPETQTGVYRDRLGQVVEMGKHGTSSGTETSTTTNSDSAPDQGHDQDSQQD
Yes	Graspetides		Streptomyces lunaelactis	WP_175308467.1		WP_175308466.1	ATP-grasp											WP_175255606.1	MTTPAGQLIPARPWGVGRLAPYPTTVRRPHATVTIDPETQTGVYRDRLGQVVEMGKHGTSSGTETSATTNSDSAPDQGHDQDSQQD
Yes	Graspetides		Streptomyces harbinensis	WP_176128037.1		WP_093843784.1	ATP-grasp											WP_093843783.1	MSTALTPARVEGDGPHQRPFGLRTARPITPENTMSVPQTTYCPEQQLALTDDGVPLVTAAATGTTYATDAGATRRDMQWFDDAVSDSDVDAPEEEE
Yes	Graspetides		Saccharopolyspora hirsuta	WP_177247759.1		WP_093357056.1	ATP-grasp											WP_107916176.1	MVTTFIDDPLASASGRFAGVPGTGGELVEVGTNEALRPFGLRVTQDRPLPVRPEFGYCHELQVAVDPDGSGVPLVERMDKDWKTKASSDGDEGPEEHYDWEEL
Yes	Graspetides		Actinomadura meyerae	WP_179271362.1		WP_089324357.1	ATP-grasp											WP_089324356.1	MTAQTLDLVTHSPDGESRGLAFRVGDIFPMDPGLDQASQIDTAATEARPWGLRFLVVPRAGKHDKGTSEYTTGGQGDSQHPEDKGTD
Yes	Graspetides		Spinactinospora alkalitolerans	WP_179641765.1		WP_179641764.1	ATP-grasp											WP_179641763.1	MQFHDPFPFGNPSSSGAGVLERPRSSAKPFGVRHAVDVPADPAVTAEAERAHYDPDRQISMLRVGGIDVPMMKRGSGQTSTTTNQSDRQAPDDDTDVGSNG
Yes	Graspetides		Saccharopolyspora hordei	WP_179717247.1		WP_179717248.1	ATP-grasp											WP_179724549.1	MTTRFAHDPIAPDSAQFPLGRPLGASNNTAPASGEGVRPWGLRGMSALSNKTVEPLPAWRYDHERQIAVDLDGTALNELRTDPSADSVSSLDGDEGPNEDWVHDFIGDAPGTPA
Yes	Graspetides		Streptosporangium sandarakinum	WP_179829135.1		WP_179829137.1	ATP-grasp											WP_179829139.1	MTLLMEQTAPWGLSRATTPLPEEDGLYASVQLDPTTQVTRFYDRDGAPVDMGNKVTITKSRGGGNDGSGGSPAVADDSNND
Yes	Graspetides		Salinispora sp. H7-4	WP_180200273.1		WP_180200274.1	ATP-grasp											WP_180200234.1	MLSSTPLRLHRGPRTESPTVAPAAPVSFGFGQARPMPAGNVLDLTGVAYDDERQVATVNGVPYAELGGPLAATVRQTREDGQLWDDKD
Yes	Graspetides		Streptomyces sp. PIP175	WP_181786231.1		WP_181786232.1	ATP-grasp											WP_181786233.1	MPTPTAAPWGVQRLALYPNVTQVPCTRMEIDPETQATRYLDAQGSRIERGGHGTGTTTANSTATQSDGGGPNPPPPSDQDLTEDSDSD
Yes	Graspetides		Nocardiopsis mwathae	WP_184074902.1		WP_184074903.1	ATP-grasp											WP_184074904.1	MSEQTPPRPTEDLDLITHSPDGESRGIDFRAGDIFPMDPRPHQRLKIDEPASAARPWGLRFLHTPKPRAGKRGADTSEFTTGGGQDNQNPEDWDKD
Yes	Graspetides		Nocardiopsis mwathae	WP_184074967.1		WP_184074968.1	ATP-grasp											WP_184074969.1	MSIDKSELGATATVPFGARFACPVPEDTDVTDETRRAYLDPDRQIAMVRVDGADVPMMSRRSGQTKTSTNSQDRQSSDDDTDVGQM
Yes	Graspetides		Nocardiopsis mwathae	WP_184078070.1		WP_184078068.1	ATP-grasp											WP_184078064.1	MRDSDDPLMPDKQRFPMVSGTAPPSDEAPSRDRPFVLRGAPTVVPTQAKHRSPAHKTTVPQTTSLDNKTQDDSYTVPDD
Yes	Graspetides		Nocardiopsis composta	WP_184393774.1		WP_184393772.1	ATP-grasp											WP_184393770.1	MQFHNPFPLGPTAGSAELLDAPETPFGARFARHAPADPDQVAEAGRAYLDPDRQIAMVEVDGATVPMMKRSSGQTSTTTSSQDRQSGDDDTDVGSNG
Yes	Graspetides		Saccharopolyspora phatthalungensis	WP_184721998.1		WP_184721995.1	ATP-grasp											WP_184721992.1	MTSMLTRFGDDPIAPESAQFPLRTDETATAEVVPSETGVRPWGLRRMTTVTPPECAPGPQGTYNPVRQIRVDGDGRPVIVAGPPTAPTTGSQDGSEGDPSEDYHND
Yes	Graspetides		Saccharopolyspora phatthalungensis	WP_184731890.1		WP_184731892.1	ATP-grasp											WP_184731893.1	MTGALTRGTDEEIDPLASHGMKFAPGVRELGEPTELAQAAPTPFGLRWRTPVERPAAPEYHFDGERQIAVDRSGAPLAPQMDKDWTTTDYSTDGEDGPSSEEFGWEEL
Yes	Graspetides		Saccharopolyspora phatthalungensis	WP_184732626.1		WP_184732134.1	ATP-grasp											WP_184732132.1	MNTPITAFGLDVAARKPIPVSEVDLSRLVFDPQRQIMLTPGEDGVNTPWCKHSDGQTTTNSNTDGHGGTETDTDWTED
Yes	Graspetides		Amycolatopsis umgeniensis	WP_184905092.1		WP_184905094.1	ATP-grasp											WP_184905096.1	MTVANIEVAVADPLAPSSAQFALDGTSFTARRDDLPSPAGMRPWGLRRARAAGPGRVLPPWSYDPVQQKAVDVAGRPVIESPIMGDPSADTTSTVDGEDGPSSEDWDND
Yes	Graspetides		Pseudonocardia eucalypti	WP_185061576.1		WP_185061577.1	ATP-grasp											WP_185061578.1	MPLLTTNPTPTEFAHGPIASHSAQFGLARPTDIQAGNAAPSPVGVRPWNLRGAQPLGRAAGVTSWRYDHDRQIAVTPEGFPVTADGEASADSVSTLDGDEGPSEDWKYDFHPDSPSSPV
Yes	Graspetides		Pseudonocardia eucalypti	WP_185063371.1		WP_185063181.1	ATP-grasp											WP_185063180.1	MNEYDVMDGCVDGPLASVGLRVLNRPGETPTGSGEKSSTGLVPLALRVSQLAPSGVVPECRFDPVTQVSAQDDENDEPRMKKDWTTVEGTHTDGDGGDNESWGWEEV
Yes	Graspetides		Kribbella qitaiheensis	WP_185444778.1		WP_185444779.1	ATP-grasp											WP_185444780.1	MNAKFERDLIHLDPDTQLGMFGERPIHTIITAATTCQQESDGQTPISLDYPVDDK
Yes	Graspetides		Saccharopolyspora subtropica	WP_188991138.1		WP_188991139.1	ATP-grasp											WP_188991143.1	MSASVTAFGLEVAARKPIPVSEVDLTRLVFDPKRQIMLAPGEDGVNTPWCKHSDGQTTTNSNADGHGGPETDTDWTED
Yes	Graspetides		Saccharothrix coeruleofusca	WP_189221613.1		WP_189221614.1	ATP-grasp											WP_189221781.1	MPGASPLAPVSARFALSGSSFEPRPDDTPSPDGVRPWGLRRALPVSTGRVLPRWSYDPAQQKAVNEAGVPLIGSSRAGDPTANTTASTDGEDPPSSEDWIND
Yes	Graspetides		Streptomyces finlayi	WP_189822229.1		WP_189822228.1	ATP-grasp											WP_189822227.1	MPIQPIETSSDLGTLDLVTHSPDGESRGMFERVGDVFPLSPFRHILTSIADAPTPVRPWGLRFAEIPRPSAGKHEGSSKATSGHTDGTSGGEETSDD
Yes	Graspetides		Streptomyces flavofungini	WP_190120489.1		WP_190120490.1	ATP-grasp											WP_190120491.1	MSIPTTDTPATELDLVTHSPDGESRGVFERTGSLFPLNPMGHILTAITDAPSPVRPWGLRFAEIARPSCGKHEGGSKTTTGDTPDGNAPHGEETQDD
Yes	Graspetides		Amycolatopsis roodepoortensis	WP_192742125.1		WP_192742124.1	ATP-grasp											WP_192742123.1	MTASVLERFASDPVTSHSGQFPLGRLEETADHSSPSPAGVRPWVLGGMRPARHQGNPIREAFTYDHDLQVAVSQTGVPLTITAATANKVTNNDGDEGPSEDFTYDYCPDSPFAA
Yes	Graspetides		Streptomyces ferrugineus	WP_194045718.1		WP_194045716.1	ATP-grasp											WP_194045714.1	MATPINGTSAALELDLLLHSPDGESRGLFMRVGDVFPLNPIRHILASSDEQASEVRPWGLRFLTIPRPTAGAHEGGSKTTSEGSPDGSGPQQEEMQDD
Yes	Graspetides		Streptacidiphilus sp. NEAU-YB345	WP_196197732.1		WP_196197733.1	ATP-grasp											WP_196197734.1	MSTSIIERRGVPFGARGVQPPHTVTIDPAEFAFDPERQVNVMKADGSLWAETPVAASSTATNNDTSPGNPPDEQSDPYAFPGEEME
Yes	Graspetides		Planomonospora sp. ID82291	WP_196455190.1		WP_196455191.1	ATP-grasp											WP_196455192.1	MTTATAWGLAQATEPLPKDGPLYATAVLDPATQLARFYDAAGAIVDMGDKKKAVTVTKSKGGGGDGSGKSNPVADDSNSDG
Yes	Graspetides		Longispora fulva	WP_197007228.1		WP_197007617.1	ATP-grasp											WP_197007226.1	MYPPMFGPAQPDPLMPASRLFPRALPIVPGNDEQPTDARPFVLRGTVPGIVTAKHRTPATLKKHSNPTSLDGPKAGTKNDEYTTPDD
Yes	Graspetides		Nonomuraea sp. SBT364	WP_197093528.1		WP_049560419.1	ATP-grasp											WP_197093522.1	MAPFRSYAVAPYGVAIDPATQMGIYTDLRTGQVIEGAKHGSNVQRPTATEPPTPDGNGSGSGHGKQDSTTDWVSD
Yes	Graspetides		Alloactinosynnema sp. L-07	WP_197672142.1		WP_054053223.1	ATP-grasp											WP_054053225.1	MRTQDPIFPAAALLPQCASGGYVPLAHVHRGIRPFAATLAVVPVNRAGDETTGTRDNEVKQTQRSSDGKMETDAVTIVVTDT
Yes	Graspetides		Streptomyces carminius	WP_199185658.1		WP_100201600.1	ATP-grasp											WP_100201601.1	MTKDIEAPPYTIAIDPADFAYDPQRQVNVMADGRLWAHTPLAASSTGTNNDSNGPADETSDPYAFPADRIPAP
Yes	Lanthipeptides		Streptomyces olivaceus NRRL B-3009	WP_031034767.1	OlvS	WP_063763382.1	LanB			WP_031034765.1	LanC							WP_195888158.1	MSIPTYQPPQPTTAVAEPLPAEEWELDTTVTRAPVPIVEACGTGDGCAKTCASSCASS
Yes	Lanthipeptides		Frankia sp. CcI49	WP_076834161.1		WP_076834163.1	LanB			WP_076834164.1	LanC			WP_076834166.1	LanB_elimination			WP_054571360.1	MPIQLDDPVLTMPPQARRDQEEDFTTWDLDVSIVESGPAADRLIRMTDDGCGTTCQSACSTTCP
Yes	Lanthipeptides		Lentzea albidocapillata subsp. violacea	WP_211257847.1		WP_218131107.1	LanB			WP_090014994.1	LanC							WP_030480361.1	MSEVQFSGGATALAERPAEDDEFALDVRVVVAYGPVMGDCPTDDGCGNTCEGDASSCGSFADDPS
Yes	Lanthipeptides		Streptacidiphilus neutrinimicus	WP_042368921.1		WP_084729560.1	LanB			WP_042368923.1	LanC			WP_042368921.1	LanB_elimination			WP_084729561.1	MSTSTKTQQPEAAIEQVFDLDVTQVEIADPAGLVNVTDDGCGSTCGACNSTVA					LanB elimination domain is fused to PIMT
Yes	Lanthipeptides		Streptomyces durbertensis	WP_182857617.1		WP_182857616.1	LanB											WP_182857619.1	MTLPLAPPPQELADAFDLDLQQRSIGELTVWLSDGDEEDDAGDTTGDGCGESPPQGPTTGC
Yes	Lanthipeptides		Streptomyces sp. EAS-AB2608	BCM65679.1		BCM65681.1	LanB			BCM65682.1	LanC			BCM65683.1	LanB_elimination			BCM65680.1	MAPQNSTVPLKAATDFTGDGGSDFDLRVETVASVAVPGALLNDTGDGCGSTCQSACANSTCIGG
Yes	Lanthipeptides		Actinopolyspora saharensis	WP_092520699.1		WP_092520698.1	LanB			WP_092520697.1	LanC							WP_092522553.1	MEVVLTVSTDSEVTVPGVAEANADVGAEPPAVEDFDLDIRFAESGPIVEELMRPTDDGCGQTCESACMQTCP	WP_092520702.1	MAAALAGETVEDVFELDVQVTTEEVPFRERACQTDDGCGHTCEKSACTTTA
Yes	Lanthipeptides		Streptomyces reticuliscabiei	WP_006383498.1		WP_179200572.1	LanB			WP_006383504.1	LanC			WP_006383498.1	LanB_elimination			WP_006383508.1	MTRNRVVPSRTELHPQAPGASDGFDLDVSLVEIADPAGLVNLTDDGCGSTCGACTTNVA					LanB elimination domain is fused to PIMT
Yes	Lanthipeptides		Actinokineospora baliensis	WP_204455470.1		WP_204455466.1	LanB	WP_204455467.1	LanB	WP_204455468.1	LanC			WP_204455469.1	LanB_elimination			WP_204455465.1	MTVLILDRPAAPLGLDLAHPLVDDAPVIDDTEFELDMRVVESATRLVITTCDTSDGCGNTCSTSACSTNSADPF
Yes	Lanthipeptides		Salinispora pacifica DSM 45543 = CNS-863	WP_018735360.1		WP_018735362.1	LanB			WP_018735363.1	LanC			WP_018735364.1	LanB_elimination			WP_018735361.1	MNETVVPEFTLDVTLVDAGPAANGYATGTDDNCGSGNTGSNACTTRCDAGN
Yes	Lanthipeptides		Salinispora oceanensis	WP_012180843.1		WP_027644556.1	LanB			WP_027644557.1	LanC			WP_019870653.1	LanB_elimination			WP_016815038.1	MNSLLAVSNDPFELDVQIVTEGPVAAALLADTDDGCDTVKGSDC
Yes	Lanthipeptides		Streptomyces sp. TSRI0281	WP_073722133.1		WP_073722134.1	LanB			WP_073722135.1	LanC			WP_073722136.1	LanB_elimination			WP_012380187.1	MTSATLAPPAPLAGLDDDFAPLDVKVVIAEHAYGKLMCSTGDGCGTTCATGASACGSFTEDPA
Yes	Lanthipeptides		Sphaerisporangium melleum	WP_189163223.1		WP_189163225.1	LanB			WP_189163224.1	LanC			WP_189163223.1	LanB_elimination			WP_189163226.1	MSAPTIQQTTTKETATVDAEETFDPFDLDITFIENTPAADTVLLCSTGDNCGSSCPSACTTS					LanB elimination domain is fused to PIMT
Yes	Lanthipeptides		Streptomyces sp. PBH53	WP_208874857.1		WP_208886747.1	LanB			WP_208874854.1	LanC			WP_208874857.1	LanB_elimination			WP_208874852.1	MTAIPVEQRVAPKQTSTEVVDEADPFGLDITFIEGTPATETVLMCSTGDTCGSSCPSACVTS					LanB elimination domain is fused to PIMT
Yes	Lanthipeptides		Catellatospora citrea	WP_120319044.1		WP_120319042.1	LanB			WP_120319041.1	LanC			WP_120319040.1	LanB_elimination			WP_120319043.1	MDTDEEFVLDVTLVDAGPGASGYATSTDDGCGSGNTGSTACSGK
Yes	Lanthipeptides		Streptomyces albulus	WP_016571590.1		WP_045788553.1	LanB			WP_016571593.1	LanC			WP_016571594.1	LanB_elimination			WP_016571591.1	MIHTALLDPMEVDGEEDFAPLDVKVVVAAHPHGKLLCATNDGCGNTCANGASACTSFTEDPA
Yes	Lanthipeptides		Streptomyces sp. F-3	GAT79544.1		GAT79541.1	LanB			GAT79540.1	LanC			GAT79539.1	LanB_elimination			GAT79543.1	MVQQHTTLKAATDFGADADFDLDITTISSAPVLGSLLNDTSDNCGSTCQSACSNSTCIGG
Yes	Lanthipeptides		Streptomyces sp. SS06011	WP_186778937.1		WP_186778935.1	LanB			WP_186778936.1	LanC			WP_186778937.1	LanB_elimination			WP_186778934.1	MNANTIKGQAQSPAATAGGDAFDLDISVLESGDGSTTVINLTDDGCKPSCQGSCATNVA	WP_011031314.1	MQNDEFDLDISVLESDDGSATLINLTDDGCGSTCSSPCATNVA	WP_186778933.1	MTPRVTDQGMRTASASAAQDPFDLDVSVIESGGTVGASIASDGGCGSTCGGNACISSGS	LanB elimination domain is fused to PIMT
Yes	Lanthipeptides		Microbispora sp. ATCC PTA-5024	WP_036325214.1		WP_198167293.1	LanB			WP_036325215.1	LanC			WP_036325214.1	LanB_elimination			WP_036325216.1	MSTQTIARSAEPRQHVGDDADDPFQLDITFIENTPATETVLLCSTGDNCGSSCPSACTTS					LanB elimination domain is fused to PIMT
Yes	Lanthipeptides		Saccharomonospora marina XMU15	WP_009151817.1		WP_198285976.1	LanB			WP_009151816.1	LanC			WP_009151817.1	LanB_elimination			WP_009151814.1	MTVQMEWSPTTVATPAAEVEMGSEFDLDITLVEVVDPAHLINMTDDGCGTTCEKSTCISAA					LanB elimination domain is fused to PIMT
Yes	Lanthipeptides		Kibdelosporangium phytohabitans	ALG15442.1		ALG12348.1	LanB			ALG15440.1	LanC			ALG12347.1	LanB_elimination				LDTPTPAAAPDTDFDLDISIVASGPVVADLMRNTDDNCGSSCQSACSNSTC
Yes	Lanthipeptides		Frankia coriariae	WP_086055520.1		WP_047224067.1	LanB			WP_047224066.1	LanC			WP_047224065.1	LanB_elimination			WP_175648412.1	MDTSEFRLNIQLVDAGPAPATGSDDCTSDKCGSGETGSDACTTNG
Yes	Lanthipeptides		Streptomyces sp. BV286	WP_217458223.1		WP_217458225.1	LanB			WP_217458226.1	LanC			WP_217458227.1	LanB_elimination			WP_217458224.1	MTVQMERPVAQPVAEQRASEQDGFELDITIVEGGPAADQLIRLTNDGCGSTCASACTSCP
Yes	Lanthipeptides		Streptomyces sp. SM10	WP_103759819.1						WP_103759818.1	LanC			WP_103759819.1	LanB_elimination			WP_093798518.1	MTRIVTKSTTQVQEPAAGGQSDGFDLNVSLLEVSDAAGLTVLTDDGCGSSCGACVTFTD					LanB elimination domain is fused to PIMT
Yes	Lanthipeptides		Micromonospora ureilytica	WP_124820201.1		WP_124820199.1	LanB			WP_124820198.1	LanC			WP_124820197.1	LanB_elimination			WP_124820200.1	MEFDEYEVGPEHVEGELNLRLVDVGPAVSAYATATDDGCGSGNTGSSACSGGGR
Yes	Lanthipeptides		Natronoglycomyces albus	WP_213172461.1		WP_213172463.1	LanB			WP_213172464.1	LanC			WP_213172465.1	LanB_elimination			WP_213172462.1	MNSDTTTAIDNDEFELDITLIESGPDLGAILYDTSDNCGHTCQSACVSCM
Yes	Lanthipeptides		Amycolatopsis sp. FG22	QNF49327.1		QNF47299.1	LanB			QNF47300.1	LanC			QNF47301.1	LanB_elimination			QNF47298.1	MTLQHTQVPTAAPDTEFDLDLSIVSSGPVVADLMRNTDDGCGSTCQSACSNSGC
Yes	Lanthipeptides		Streptomyces kasugaensis	WP_094794160.1		WP_094794156.1	LanB			WP_094794158.1	LanC			WP_094794160.1	LanB_elimination			WP_094794154.1	MSPSITHATKASPQPAQAATDGFELDVTLVEVSDTAGLISLTNDGCGETCGACTTNVA					LanB elimination domain is fused to PIMT
Yes	Lanthipeptides		Micromonospora sp. MMS20-R1-14	WP_204925943.1		WP_204925942.1	LanB			WP_204925941.1	LanC			WP_204925940.1	LanB_elimination			WP_088643751.1	MNDTDTSEFALDVSLVDAGPTAGGYATATDDGCGSGNTGSNACTTKCDGGN
Yes	Lanthipeptides		Nocardiopsis metallicus	WP_221319546.1		WP_184365799.1	LanB			WP_184365800.1	LanC			WP_221319546.1	LanB_elimination			WP_184365798.1	MLQAAPETRQETSSPFTLDIRLIENSDTTPLINLTDDGCGSSCPSACTTSTAD					LanB elimination domain is fused to PIMT
Yes	Lanthipeptides		Micromonospora sagamiensis	WP_198501228.1		WP_145821536.1	LanB			WP_145821534.1	LanC			WP_145822267.1	LanB_elimination			WP_145821538.1	METTELEEFDLDITLVDAGPAASGYATNTDDGCGSGNTGSNACTGK
Yes	Lanthipeptides		Streptomyces sp. RM72	WP_210976114.1		WP_210976112.1	LanB			WP_210976113.1	LanC							WP_210976197.1	MPVSGDEWELDTTVTRAPTPIVEACGTGDGCAKTCASSCASS
Yes	Lanthipeptides		Streptomyces sp. RLB3-6	WP_143609759.1		WP_143611577.1	LanB			WP_143609760.1	LanC			WP_143609759.1	LanB_elimination			WP_057608338.1	MTAVQTERPTAPVQSDLATTDETDPFGLDITFIEGTPATETVLMCSTGDTCGSSCPSACTTS					LanB elimination domain is fused to PIMT
Yes	Lanthipeptides		Verrucosispora sp. NA02020	WP_176092632.1		WP_217705949.1	LanB			WP_176092635.1	LanC			WP_176092636.1	LanB_elimination			WP_176092633.1	MTITTEERSTTASPPVDGRSGEFGPDDWELDVTFIESGESVDKLIYMTNDGCGKTCQSACSTTCPK
Yes	Lanthipeptides		Streptomyces sp. RLB3-17	WP_144315926.1		WP_225900540.1	LanB			WP_143609760.1	LanC			WP_144315926.1	LanB_elimination			WP_057608338.1	MTAVQTERPTAPVQSDLATTDETDPFGLDITFIEGTPATETVLMCSTGDTCGSSCPSACTTS					LanB elimination domain is fused to PIMT
Yes	Lanthipeptides		Streptomyces fulvoviolaceus	WP_030609476.1		WP_030609482.1	LanB			WP_030609479.1	LanC			WP_030609476.1	LanB_elimination			WP_030609485.1	MTRSTVVPSSTQVSQQTPRTSDGFDLDVSLVEVADPAGLVNLTDDNCGSTCGACTTNVA					LanB elimination domain is fused to PIMT
Yes	Lanthipeptides		Frankia sp. BMG5.11	WP_131626416.1		WP_131626418.1	LanB			WP_131626419.1	LanC			WP_131626420.1	LanB_elimination			WP_131626417.1	MDEYELNLRLVDAGSVASGHATSTDDNCGSGNTGSDACSG
Yes	Lanthipeptides		Streptomyces sp. NRRL F-5135	WP_030750831.1		WP_030750828.1	LanB							WP_030750831.1	LanB_elimination			WP_030750825.1	MTRSTVVPSRTEVRPHIPGASDGFDLDVSLVEIADPAGLVNLTDDNCGSTCGACTTNVA					LanB elimination domain is fused to PIMT
Yes	Lanthipeptides		Lentzea xinjiangensis	WP_089960989.1		WP_089960992.1	LanB			WP_089960995.1	LanC			WP_089960998.1	LanB_elimination			WP_143116446.1	MSPTDFTLNVTLVDAGASPSAPTGDCTDDNCGSGNTASDACVTNG
Yes	Lanthipeptides		Streptomyces sp. MnatMP-M27	WP_093701266.1		WP_093701264.1	LanB			WP_093701265.1	LanC			WP_093701266.1	LanB_elimination			WP_093701263.1	MCPGCTRRRLDRGDVSDSTSGGLVEDEFELDITVLESGDRFAKLINLTDDGCGSTCSSPCASSVA					LanB elimination domain is fused to PIMT
Yes	Lanthipeptides		Streptomyces albulus	WP_189867671.1						WP_189867672.1	LanC			WP_189867671.1	LanB_elimination			WP_189867673.1	MTRPVTQSSTQVQEPTAPGQSDGFDLNVSLLEVSDAAGLTNLTDDGCGSTCGACTTNVA					LanB elimination domain is fused to PIMT
Yes	Lanthipeptides		Streptomyces sp. CRXT-G-22	WP_187751889.1		WP_187751886.1	LanB			WP_187751887.1	LanC	WP_223006890.1	LanC	WP_187751889.1	LanB_elimination			WP_187751885.1	MTVHLERPLVQPIAEQEEPGQDDFDLDITIVEGGPAADQLIRLTNDGCGSTCASACTSCP					LanB elimination domain is fused to PIMT
Yes	Lanthipeptides		Streptomyces sp. 11-1-2	ASQ91970.1		ASQ91972.1	LanB			ASQ91973.1	LanC							ASQ91971.1	MAPPTPQAQPTRKLAELPEELADAFDLDPTQEDIGRLGGWLGGDEDDEGDTTGDGCGESPPQGPTTGC
Yes	Lanthipeptides		Streptomyces sp. PTM05	WP_222982361.1		WP_222982357.1	LanB			WP_222982359.1	LanC			WP_222982361.1	LanB_elimination			WP_222982355.1	MSPQITHSRQAQPTGLGASDGFDLDVTLVEVGDTAGLVSLTDDGCGETCGACTTNVA					LanB elimination domain is fused to PIMT
Yes	Lanthipeptides		Streptomonospora sp. NEAU-YY374	WP_217782008.1		WP_217782007.1	LanB			WP_217781964.1	LanC							WP_179766672.1	MSTLTAAPTADGLVALSRDRTLGDDAFDLDLRVEVPVVDEPLWSMTNDGCGSTCQSACTQSCTNSGGGG
Yes	Lanthipeptides		Streptomyces monomycini	WP_030017920.1		WP_030017922.1	LanB			WP_030017924.1	LanC	WP_033037096.1	LanC	WP_030017925.1	LanB_elimination			WP_208870101.1	MSPAAAEGQEQTAEDWDLDVSIVESGPEADRLIQMTDDGCGETCESACSTTCP
Yes	Lanthipeptides		Streptomyces anthocyanicus	WP_193486910.1		WP_193486930.1	LanB			WP_193486912.1	LanC			WP_193486910.1	LanB_elimination			WP_164272930.1	MTRSTVVPSSTQVSPQTTPSTPDGFDLDVSLVEVADPAGLVNLTDDNCGSTCGACTTNVA					LanB elimination domain is fused to PIMT
Yes	Lanthipeptides		Micromonospora sp. ALFpr18c	KAB1937750.1		KAB1937747.1	LanB			KAB1937748.1	LanC			KAB1937749.1	LanB_elimination			KAB1937746.1	MNDTDTSEFALDVSLVDAGPTAGGYATATDDGCGSGNTGSNACTTRCDGGN
Yes	Lanthipeptides		Glycomyces fuscus	PDP86571.1		PDP86569.1	LanB			PDP86570.1	LanC			PDP86571.1	LanB_elimination			PDP86568.1	MQDTQDVPRSDFPFALDIRLIEGEDTTPLINMTDDGCGASCPNACATSASD					LanB elimination domain is fused to PIMT
Yes	Lanthipeptides		Frankia sp. BMG5.30	WP_083730982.1		WP_076843229.1	LanB			WP_047222965.1	LanC			WP_047223046.1	LanB_elimination			WP_076825254.1	MTPAHSTAPAPLPLAGDYDLDVEIVDGGPVIPELLRSTSDNCGKTCSSACTSCKQN
Yes	Lanthipeptides		Saccharothrix ecbatanensis	WP_184928684.1		WP_184928686.1	LanB			WP_184928685.1	LanC			WP_184928684.1	LanB_elimination			WP_184928687.1	MTVQMERLASAPIARAAGAAGVEADSEFDLDITLVEVVDPAHLINMTDDGCGTTCEKSTCITAA					LanB elimination domain is fused to PIMT
Yes	Lanthipeptides		Streptomyces malachitofuscus	WP_190166619.1						WP_229853783.1	LanC							WP_190166617.1	MTATMLSPITTATTGASVATTVPGAPADPFDVDLTIVTEIGADLLPKACGTGDGCAASCASSCASAV
Yes	Lanthipeptides		Streptomyces scabiei	WP_059085117.1		WP_063889362.1	LanB			WP_059085119.1	LanC							WP_059085118.1	MAPRSTGTTLKSGTDFATHGGSDFDLSIETVASAPVVGMLLNDTGDGCGQTCESACSNSTCE
Yes	Lanthipeptides		Streptomyces sp. SID14436	WP_203592328.1		WP_164337315.1	LanB			WP_203592329.1	LanC			WP_164337307.1	LanB_elimination			WP_164337305.1	MAPKSTSTTLKAATDFAGTDGSEFDLNIETVTSAAIPGALLNDTGDGCGSTCQSACSNSTCISGG
Yes	Lanthipeptides		Candidatus Frankia datiscae	WP_131770514.1		WP_131770517.1	LanB			WP_131770516.1	LanC			WP_131770515.1	LanB_elimination			WP_131770518.1	MDYENELNLNLVDAGTAASGHATSTDDECGSGDTNSDACSSGSGR
Yes	Lanthipeptides		Streptomyces tsukubensis	OON73239.1		OON73238.1	LanB			OON73237.1	LanC			OON73297.1	LanB_elimination			OON73298.1	MPQTGTPFSAESGSDFDLNIETVSALPVVGALLNDTGDGCTSTCQSACSNSTCG
Yes	Lanthipeptides		Spongiactinospora rosea	WP_113983228.1		WP_199565402.1	LanB			WP_113983231.1	LanC			WP_113983232.1	LanB_elimination			WP_113983229.1	MSIRLAETPPASPAPGPGSEVEPDAGPGLEPDFELDITFVESGPQADRLIRMTDDGCGKTCQSACSSTCP
Yes	Lanthipeptides		Allocatelliglobosispora scoriae	WP_184830679.1		WP_184830683.1	LanB			WP_184830685.1	LanC			WP_221469633.1	LanB_elimination			WP_184830681.1	MDDQLADFALDITLVDAGPVASGYATDTSDNCGSGNTGSDACAGGGGSK
Yes	Lanthipeptides		Streptomyces sp. NA02950	WP_176183256.1		WP_176183258.1	LanB			WP_176183259.1	LanC			WP_176183260.1	LanB_elimination			WP_176183257.1	MTTAMLVDGVTALAEPPVADLLDDDFQLDVRVVIAEHPGSKLMCATSDGCGNTCANGASSCNSYIEDPS
Yes	Lanthipeptides		Micromonospora sp. Rc5	WP_077940453.1		WP_077940455.1	LanB			WP_077940454.1	LanC			WP_077940453.1	LanB_elimination			WP_016815038.1	MNSLLAVSNDPFELDVQIVTEGPVAAALLADTDDGCDTVKGSDC					LanB elimination domain is fused to PIMT
Yes	Lanthipeptides		Micromonospora tarapacensis	WP_221086052.1		WP_230416912.1	LanB			WP_221086051.1	LanC			WP_221086052.1	LanB_elimination			WP_221086049.1	MDNLLTVSEDPFQLDVEIVTEGPVAAALPADTDDGCDTVKGSDC					LanB elimination domain is fused to PIMT
Yes	Lanthipeptides		Nocardiopsis quinghaiensis	WP_150244684.1		WP_150244690.1	LanB			WP_150244693.1	LanC			WP_150244697.1	LanB_elimination			WP_150244687.1	MAVPQTGAPAFADEFSLDIQVVEESTQVLPGLLRSTSDNCGSTCDGTACVSFVSDPA
Yes	Lanthipeptides		Streptomyces alfalfae	WP_076683633.1		WP_076683629.1	LanB			WP_076683631.1	LanC			WP_076683633.1	LanB_elimination			WP_076683627.1	MQNDEFDLDISVLESDDGSAPLINLTDDGCGSTCSSPCATNVA	WP_076683625.1	MTPRVTYQRVRTASASAAPDPFDLDISVIESRGTVGASIASDGGCGSTCGGNACISSGS			LanB elimination domain is fused to PIMT
Yes	Lanthipeptides		Streptomyces spongiicola	WP_109296518.1		WP_109296520.1	LanB			WP_109296519.1	LanC			WP_109296518.1	LanB_elimination			WP_109296521.1	MNANTIKGQAQSPAATAGGDAFDLDISVLESDDGSATVINLTDDGCKPSCQGSCATNVA	WP_011031314.1	MQNDEFDLDISVLESDDGSATLINLTDDGCGSTCSSPCATNVA	WP_007491159.1	MTPRVTDQGMRTASASAAQDPFDLDISVIESGGTVGASIASDGGCGSTCGGNACISSGS	LanB elimination domain is fused to PIMT
Yes	Lanthipeptides		Kribbella catacumbae DSM 19601	WP_020385149.1		WP_169501734.1	LanB			WP_020385150.1	LanC			WP_020385149.1	LanB_elimination			WP_020385153.1	MRTTTEVISTGPEQAFDLDIRALDIADAGPFMARNTDDNCGSTCPNACATNMG					LanB elimination domain is fused to PIMT
Yes	Lanthipeptides		Streptomyces jumonjinensis	WP_153525004.1		WP_153525074.1	LanB			WP_153525005.1	LanC			WP_153525004.1	LanB_elimination			WP_153525006.1	MTRNTVVPSFTPVRPQAPDASDGFDLDVSLAEIADPAGLVNLTDDNCGTTCGACTTNVA					LanB elimination domain is fused to PIMT
Yes	Lanthipeptides		Streptomonospora nanhaiensis	WP_218901878.1										WP_218901878.1	LanB_elimination			WP_179766672.1	MSTLTAAPTADGLVALSRDRTLGDDAFDLDLRVEVPVVDEPLWSMTNDGCGSTCQSACTQSCTNSGGGG					LanB elimination domain is fused to PIMT
Yes	Lanthipeptides		Streptomyces sp. JJ66	WP_219045931.1		WP_219046172.1	LanB							WP_219045931.1	LanB_elimination			WP_219045933.1	MSESTAVATATAPVPSVEAQPDPFGLDITFIEGTPATETVLMCSTGDTCGSSCPSACVTS					LanB elimination domain is fused to PIMT
Yes	Lanthipeptides		Streptomyces sp. PVA_94-07	WP_023416957.1														WP_023416956.1	MTSATLAPPPVAPAADLEDDFAPLDVKVVIAEHSYGHLMCSTGDGCGTTCATGASACGSFTEDPA
Yes	Lanthipeptides		Frankia sp. B2	WP_134351849.1		WP_134351851.1	LanB			WP_134351853.1	LanC			WP_134351855.1	LanB_elimination			WP_070131241.1	MMVATLPAGGATALLEPDVVEDDFALDVRVVITHTAKTCSNNCPTDDGCGDTCKNDASACTSESNHGF
Yes	Lanthipeptides		Streptomyces olivochromogenes	WP_067382260.1		WP_067382438.1	LanB			WP_067382254.1	LanC			WP_067382260.1	LanB_elimination			WP_067382251.1	MTAIQAERPAAPAQADLVKTDADPFGLDITFIEGTPATETVLMCSTGDTCGSSCPSACTTS					LanB elimination domain is fused to PIMT
Yes	Lanthipeptides		Streptomyces albus subsp. albus	WP_051722967.1		WP_078843618.1	LanB			WP_030545677.1	LanC			WP_030545679.1	LanB_elimination			WP_030545674.1	MAPQNTGIALKAATDFGAVGDSDFDLRIETVASAPVLGSLLNDTSDNCGSTCQSACSNSTCIGG
Yes	Lanthipeptides		Acrocarpospora pleiomorpha	GES23595.1														GES23596.1	MTARSTEGAATLALDQAAVDWDADWLAELDVAIVESGVAAEQLIRMTDDGCNSTCGTACVSCG
Yes	Lanthipeptides		Streptomyces sp. SCSIO 64649	WP_226073181.1														WP_226073183.1	MSSGEPADWELDVSIVEGGPAADQLIRLTGDGCNSTCATACVSCP
Yes	Lanthipeptides		Streptomyces lydicus	WP_127151615.1		WP_127155223.1	LanB			WP_127151616.1	LanC			WP_127151615.1	LanB_elimination			WP_127151617.1	MTAVHLEQPVAPAQPTADVVDKADDPFQLDITFIENTPATETVLMCSTGDNCGSSCPSACTTS					LanB elimination domain is fused to PIMT
Yes	Lanthipeptides		Streptomyces rimosus subsp. pseudoverticillatus	WP_053802382.1		WP_199829125.1	LanB			WP_053802383.1	LanC			WP_053802382.1	LanB_elimination			WP_030630840.1	MTRNTVVPSHTQVRPQPPEATDGFDLDVSLVEVADPAGLVNLTDDNCGSTCGACTTNVA					LanB elimination domain is fused to PIMT
Yes	Lanthipeptides		Actinomadura sp. KC216	WP_132171981.1		WP_132171941.1	LanB			WP_207935832.1	LanC			WP_207935833.1	LanB_elimination			WP_132171939.1	MLHGQTSGAATALAERPVEEDEFDLDVRVLVAYAPAARGNCPTDDGCGNTCAGNDSTCNSTFDDPS
Yes	Lanthipeptides		Streptomyces sp. TS71-3	WP_212909685.1		WP_212909683.1	LanB			WP_212909682.1	LanC			WP_212909681.1	LanB_elimination			WP_212909684.1	MTTSAILNPPAAPADEDDDFAPLDVKVVVAEYPHGKLMCTTGDGCGTTCATGSSACNSFVEDPA
Yes	Lanthipeptides		Actinobacteria bacterium OV320	KPI27136.1		KPI27138.1	LanB			KPI27137.1	LanC			KPI27136.1	LanB_elimination			KPI27139.1	MTRSTVVPSRTEVRPQIPGASDGFDLDVSLVEIADPAGLVNLTDDNCGSTCGACTTNVA					LanB elimination domain is fused to PIMT
Yes	Lanthipeptides		Streptomyces sp. GbtcB6	WP_217546085.1		WP_217546083.1	LanB			WP_217546084.1	LanC							WP_217546082.1	MTATTLSPISAPPPVTAGAEASVVAGALDVPADPFDVDLTIITEVDSDLLPRACDTGDGCKPSCASSCASAV
Yes	Lanthipeptides		Myceligenerans indicum	WP_201847331.1		WP_201847335.1	LanB			WP_201847337.1	LanC	WP_201847408.1	LanC	WP_207193396.1	LanB_elimination	WP_201847340.1	LanB_elimination	WP_201847333.1	MPTSTKTRADFGEFDLDVTTVKSAPVVGSLLRGTTDGCTSTCESACANSTCD
Yes	Lanthipeptides		Micromonospora inaquosa	WP_124774360.1		WP_124774388.1	LanB			WP_124774389.1	LanC			WP_124774360.1	LanB_elimination			WP_124774359.1	MNDLLAVNDDPFQLDVQIVTEGPVAAALLADTDDGCDTVKGSDC					LanB elimination domain is fused to PIMT
Yes	Lanthipeptides		Frankia sp. CN6	WP_202998860.1		WP_202998856.1	LanB			WP_202998854.1	LanC			WP_202998852.1	LanB_elimination			WP_202998858.1	MDPTEFQLNVHLVDAGPAGAVASEDCTSDECGSGETSSDACTTNS
Yes	Lanthipeptides		Streptomyces tsukubensis	WP_077966589.1		WP_077966593.1	LanB			WP_077966595.1	LanC			WP_077966597.1	LanB_elimination			WP_077966591.1	MTSATLAPPPIAPAPSADPDDDFAPLDVKVVVAEHAYGHLMCSTGDGCGSTCATGASACGSFTEDPA
Yes	Lanthipeptides		Streptomyces ipomoeae 91-03	WP_009334866.1														WP_009334870.1	MAPRITGTTLKAGTDFAAGGGSDFDLSIETVASAPVVGALLNDTGDGCGQTCESACSNSTCE
Yes	Lanthipeptides		Streptomyces sp. Root369	WP_158012928.1		WP_057608416.1	LanB			WP_057608339.1	LanC			WP_057608340.1	LanB_elimination			WP_057608338.1	MTAVQTERPTAPVQSDLATTDETDPFGLDITFIEGTPATETVLMCSTGDTCGSSCPSACTTS
Yes	Lanthipeptides		Streptomyces sp. NBRC 110611	WP_066938283.1		WP_107288488.1	LanB			WP_066938280.1	LanC			WP_066938283.1	LanB_elimination			WP_066938278.1	MDASTIERQSQPATAATTTDSFGLDIRVLESGDGSAALINLTDDGCKPSCQGSCATNVA	WP_079124468.1	MDNDEFDLDISILESDDGTATLINLTDDGCGSTCSSPCATNVA	WP_181690478.1	MAPITKECRPQPVRAATPQDPFDLDVSVIESGGTVGAVAAYDGGCMATCGNACVSNAA	LanB elimination domain is fused to PIMT
Yes	Lanthipeptides		Actinokineospora xionganensis	WP_222719959.1		WP_187223987.1	LanB			WP_187223988.1	LanC							WP_222719951.1	MINTLDDFDLDVAISTDLGTGDQAAAAAACRTDDGCAATCASSCVSNV
Yes	Lanthipeptides		Streptomyces sp. MNP-20	WP_172387955.1		WP_172387954.1	LanB			WP_172387968.1	LanC			WP_172387955.1	LanB_elimination			WP_172387967.1	MQTTEARAAVPAATEVDLDLTVSIVTVGPVASALLSSTDDGCDTVRGSDC					LanB elimination domain is fused to PIMT
Yes	Lanthipeptides		Streptomyces thermovulgaris	WP_086791695.1		WP_086791677.1	LanB											WP_067388356.1	MVQQHTTLKAATDFGADADFDLDITTISSAPVLGSLLNDTSDNCGSTCQSACSNSTCIGG
Yes	Lanthipeptides		Streptomyces albogriseolus	GHC00885.1		GHC00875.1	LanB			GHC00880.1	LanC			GHC00885.1	LanB_elimination			GHC00869.1	MNANTIKGQAQSPAATAGGDAFDLDISVLESGDGSATVINLTDDGCKPSCQGSCATNVA	GHC00864.1	MQIDEFDLDISVLESDDGSATLINLTDDGCGSTCSSPCATNVA	GHC00858.1	MTPRVTDQGMRTASASAAQDPFDLDISVIESGGTVGASIASDGGCGSTCGGNACISSGS	LanB elimination domain is fused to PIMT
Yes	Lanthipeptides		Nonomuraea antri	WP_217369069.1		WP_173521308.1	LanB			WP_173521307.1	LanC			WP_173521306.1	LanB_elimination			WP_217369068.1	MDVSIVESGVAAEQLIRMTDDGCNSTCGTACVSCGT
Yes	Lanthipeptides		Streptomyces otsuchiensis	WP_130797494.1		WP_227870124.1	LanB			WP_130797491.1	LanC							WP_103502109.1	MTQPLEAPVKEMADAFDLELQQHPIGELSAWPGGGEDGEEGDTTGDGCGESPPQGPTTGC
Yes	Lanthipeptides		Frankia sp. CcI156	WP_076807249.1		WP_175637624.1	LanB			WP_011436258.1	LanC			WP_083342718.1	LanB_elimination			WP_011436256.1	MSLFPIPSQGGSVTPQNAPAPVVDPDSALDLDEFDLDVTVVESGQLVEELIRMTDDGCGTTCQSACPNTCPGD
Yes	Lanthipeptides		Micromonospora pallida	SCL20315.1		SCL20322.1	LanB			SCL20326.1	LanC			SCL20330.1	LanB_elimination			SCL20318.1	MSIMTEERTAPLASPVAVDGKKDEFGPDDWELDITFIESGESVDKLIYMTNDGCGKTCQSACSTTCPA
Yes	Lanthipeptides		Microbispora catharanthi	WP_139573947.1		WP_205825653.1	LanB			WP_139573948.1	LanC			WP_139573947.1	LanB_elimination			WP_036325216.1	MSTQTIARSAEPRQHVGDDADDPFQLDITFIENTPATETVLLCSTGDNCGSSCPSACTTS					LanB elimination domain is fused to PIMT
Yes	Lanthipeptides		Streptomyces sp. CNH099	WP_027756008.1		WP_027756007.1	LanB			WP_027756006.1	LanC			WP_063619286.1	LanB_elimination			WP_078627823.1	MEAAVPAAPAGAEADFDLDISVVEQGPVIPSLLNDTSDNCTATCNSACANSTCIIG
Yes	Lanthipeptides		Saccharothrix sp. CB00851	WP_143193434.1		WP_083668688.1	LanB			WP_073894414.1	LanC							WP_143193426.1	MTTMLEPGTAPVTGDPFDLDIEVVPTRTTAQPGQVWNSGTNCHTDDGCGQTCESACSNSCTDGG
Yes	Lanthipeptides		Streptomyces sp. 604F	WP_164180066.1		WP_164180062.1	LanB			WP_164180060.1	LanC			WP_164180058.1	LanB_elimination			WP_164180064.1	MTSTTLAPPAPLAGLDDDFAPLDVKVVIAEHSYGHLMCQTGDGCGTTCATGASACGSFTEDPA
Yes	Lanthipeptides		Amycolatopsis anabasis	WP_158889084.1		WP_158889082.1	LanB			WP_158889114.1	LanC			WP_158889081.1	LanB_elimination			WP_158889083.1	MTQAVMPRPAAEVGDEFALDLRVIEDSLPLAKMSCDTEDNCGNTTCGSACTSQVAQAPF
Yes	Lanthipeptides		Microbispora sp. CL1-1	WP_142651658.1		WP_142651659.1	LanB			WP_142651660.1	LanC			WP_142651661.1	LanB_elimination			WP_142567707.1	MSIQIENAPATQAGEEDFGEWDLDVSIVESGPAADKLIRMTDDGCGTTCQSACSTTCP
Yes	Lanthipeptides		Micromonospora sp. B006	WP_116510059.1		WP_225980534.1	LanB			WP_116511892.1	LanC			WP_116510059.1	LanB_elimination			WP_104113317.1	MSTSTAEQSTTADGGDFDLDVSLLEVADVAGLVNLTDDGCGSTCTACTTNVA					LanB elimination domain is fused to PIMT
Yes	Lanthipeptides		Sphaerisporangium album	WP_114033845.1		WP_114033847.1	LanB			WP_114033848.1	LanC			WP_114033849.1	LanB_elimination			WP_114033846.1	MEYELNLRLVDAGPAASGYATSTDDNCGSGDTGSDACSGDGSS
Yes	Lanthipeptides		Streptomyces aquilus	AZP23302.1		AZP23301.1	LanB			AZP17820.1	LanC			AZP17821.1	LanB_elimination			AZP17819.1	MTTAVLELPSTTSPVDSLAEDDFELDIRVVISESPYTVFMCPTSDGCGNTCENGASACQSSIEDAA
Yes	Lanthipeptides		Micromonospora sp. C72	WP_210891797.1		WP_210892371.1	LanB			WP_210891799.1	LanC			WP_210891797.1	LanB_elimination			WP_018829768.1	MASGTLELSATGSDDEFDLDVSLLEVADLAGLVNLTDDGCGSTCTACTTNVA					LanB elimination domain is fused to PIMT
Yes	Lanthipeptides		Streptomyces aidingensis	WP_093841372.1		WP_093841370.1	LanB			WP_093841389.1	LanC			WP_093841369.1	LanB_elimination			WP_207957328.1	MVDGWDLDVSIVESGPEADRLIRMTDDGCGETCESACSTTCP
Yes	Lanthipeptides		Streptomyces sp. JV178	WP_099965800.1		WP_099965801.1	LanB			WP_099965802.1	LanC			WP_099965803.1	LanB_elimination			WP_013000959.1	MKNFEAATTQVDVDFTLDVRVIEAGLPVRDLLRDTSDNCGSTCSGTACASFTGDPA
Yes	Lanthipeptides		Streptomyces sp. SLBN-118	WP_142217315.1		WP_142217313.1	LanB			WP_142217312.1	LanC			WP_142217311.1	LanB_elimination			WP_142217314.1	MTVQLERPVAPAQPAGEDQQAPGLADFDLDITIVEGGPAADQLIRLTSDGCNSTCATACVSCP
Yes	Lanthipeptides		Streptomyces sp. 7G	WP_225050590.1		WP_225050592.1	LanB			WP_225050591.1	LanC			WP_225050590.1	LanB_elimination			WP_225050593.1	MTRTVTKSTTHVQEPTAGGQSDGFDLNVSLLEVSDAAGLTVLTDDNCGSSCGACVTFTD					LanB elimination domain is fused to PIMT
Yes	Lanthipeptides		Nonomuraea sp. TT08I-71	WP_212834588.1		WP_212834592.1	LanB			WP_212834590.1	LanC			WP_212834588.1	LanB_elimination			WP_212834594.1	MAISTTEQSTTADSEEFDLDVRLLEVADMAGLVNLTDDGCGSTCTACTTNVA					LanB elimination domain is fused to PIMT
Yes	Lanthipeptides		Streptomyces sp. BK239	RZU18315.1		RZU18310.1	LanB			RZU18311.1	LanC			RZU18312.1	LanB_elimination			RZU18309.1	MTAIQAERPTVPAQADLAKTDDDPFGLDITFIEGTPATETVLMCSTGDTCGSSCPSACTTS
Yes	Lanthipeptides		Streptomyces xylophagus	WP_043680787.1		WP_043681076.1	LanB			WP_043680784.1	LanC			WP_043680787.1	LanB_elimination			WP_043680782.1	MTRSTVVPITTLVSHQTPAATDGFDLDVSLVEIADPAGLVNLTDDNCGSTCGACTTNVA					LanB elimination domain is fused to PIMT
Yes	Lanthipeptides		Streptomyces fildesensis	WP_198358870.1														WP_138359279.1	MAQQTTGSVLKAATDYRPDGDFDLDVSTVGAVPVLGSLLNDTSDNCTSTCASACSNSTCIGG
Yes	Lanthipeptides		Streptomyces fulvissimus DSM 40593	WP_015612041.1		WP_043973606.1	LanB			WP_043973604.1	LanC			WP_015612041.1	LanB_elimination			WP_015612045.1	MTRSTVVASRTEVRPRIPGTSDGFDLDVSLVEIADSAGLVNLTDDNCGSTCGACTTNVA					LanB elimination domain is fused to PIMT
Yes	Lanthipeptides		Streptomyces rimosus subsp. paromomycinus	WP_125055046.1		WP_125055048.1	LanB			WP_125055049.1	LanC			WP_125055050.1	LanB_elimination			WP_125055047.1	MAPQGSTTFKAATDFSAGPGSDFDLDIETIASAPVVAGLLNDTSDGCTATCQSACSNSTCISG
Yes	Lanthipeptides		Kribbella aluminosa	WP_209696289.1		WP_209696291.1	LanB			WP_209696292.1	LanC			WP_209696293.1	LanB_elimination			WP_209696290.1	MTHHLQATTAIPDTDFDLDLSIVSSGPVIADLMRNTDDNCGQTCQSACSNSTC
Yes	Lanthipeptides		Nocardiopsis sp. MG754419	WP_211715623.1		WP_211715621.1	LanB			WP_211715622.1	LanC			WP_211715623.1	LanB_elimination			WP_211715620.1	MLQAAQETRQETSSPFTLDIRLIENSDTTPLINLTDDGCGSSCPSACTTSTAD					LanB elimination domain is fused to PIMT
Yes	Lanthipeptides		Streptomyces sp. CB02366	WP_073767955.1		WP_073767957.1	LanB			WP_073767959.1	LanC			WP_073767962.1	LanB_elimination			WP_012380187.1	MTSATLAPPAPLAGLDDDFAPLDVKVVIAEHAYGKLMCSTGDGCGTTCATGASACGSFTEDPA
Yes	Lanthipeptides		Streptomyces acididurans	WP_205358630.1		WP_205358632.1	LanB			WP_205358769.1	LanC			WP_205358633.1	LanB_elimination			WP_205358631.1	MTVQLDRPVAPAQSVAGDQEVPGSEWELDVTIVEGGPAADQLIRMTNDGCNSTCATACVSCP
Yes	Lanthipeptides		Streptomyces rubradiris	WP_189998218.1		WP_229926929.1	LanB			WP_189998219.1	LanC			WP_189998218.1	LanB_elimination			WP_189998221.1	MTHNVTQSTTQVQEPVAQEDGFTLNVSLLEVSDAAGLTNLTDDNCGTTCGACVTNVA					LanB elimination domain is fused to PIMT
Yes	Lanthipeptides		Streptomyces sp. NBRC 110468	WP_078889978.1		WP_078889977.1	LanB			WP_062641207.1	LanC			WP_062641205.1	LanB_elimination			WP_062641210.1	MAPQISTKPQTGTPFTADTGSDFDLNIETVSALPVVGALLNDTGDGCTSTCQSACSNSTCG
Yes	Lanthipeptides		Streptomyces cadmiisoli	AWW36462.1		AWW42329.1	LanB			AWW36457.1	LanC			AWW36458.1	LanB_elimination			AWW36456.1	MTAVQTERPTAPVQSDLATTDETDPFGLDITFIEGTPATETVLMCSTGDTCGSSCPSACTTS
Yes	Lanthipeptides		Saccharopolyspora phatthalungensis	WP_221468532.1		WP_184731398.1	LanB												MDASEFQLNVSLVVSGDAPAMTSEECTSDNCGSGNTGSDACTTRS
Yes	Lanthipeptides		Streptomyces tauricus	WP_189774879.1		WP_189774874.1	LanB			WP_189774876.1	LanC			WP_189774879.1	LanB_elimination			WP_016825826.1	MTRSTVVPSRTEVRPQIPGASDGFDLDVSLVEIADPAGLVNLTDDNCGSTCGACTTNVA					LanB elimination domain is fused to PIMT
Yes	Lanthipeptides		Nonomuraea ceibae	WP_219508972.1		WP_219508975.1	LanB			WP_219508973.1	LanC			WP_219509033.1	LanB_elimination	WP_219508972.1	LanB_elimination	WP_219508976.1	MSTSTINPGTGRAGAVAVEEAAFDPFDLDIKLTENTPAANTSLRCGTGDTCGSSCPSACTTS
Yes	Lanthipeptides		Streptomyces clavuligerus	ANW19640.1		ANW19638.1	LanB			ANW19637.1	LanC			ANW19636.1	LanB_elimination			ANW19639.1	MSVQQIEDAAIAPHPQGAGEEGSFEDWDLDVSIVESGPSADRLIRMTDDGCGVTCESACSTTCP
Yes	Lanthipeptides		Streptomyces sp. TSRI0384-2	WP_100458262.1		WP_100458264.1	LanB			WP_100458263.1	LanC			WP_100458262.1	LanB_elimination			WP_054100455.1	MNANTIKGQAQSPAATAGGDAFDLDISVLESGDGSATVINLTDDGCKPSCQGSCATNVA	WP_100458265.1	MQNDEFDLDISVLESDDRSATLINLTDDGCGSTCSSPCATNVA	WP_007491159.1	MTPRVTDQGMRTASASAAQDPFDLDISVIESGGTVGASIASDGGCGSTCGGNACISSGS	LanB elimination domain is fused to PIMT
Yes	Lanthipeptides		Streptomyces sp. CB02460	WP_073967569.1		WP_073967696.1	LanB			WP_073967570.1	LanC			WP_073967569.1	LanB_elimination			WP_073967571.1	MTAVQAERPTPHVQADLVKADADPFGLDITFIEGTPATETVLMCSTGDTCGSSCPSACTTS					LanB elimination domain is fused to PIMT
Yes	Lanthipeptides		Virgisporangium aurantiacum	WP_203993815.1		WP_203993811.1	LanB			WP_203993813.1	LanC							WP_203994148.1	MTDTEDIFTLDVRIVTDANVGDTGRGCDTSDGCAATCASSCVSNS
Yes	Lanthipeptides		Streptomyces sp. ms115	WP_097948780.1		WP_097948781.1	LanB			WP_097948782.1	LanC			WP_097948785.1	LanB_elimination			WP_012380187.1	MTSATLAPPAPLAGLDDDFAPLDVKVVIAEHAYGKLMCSTGDGCGTTCATGASACGSFTEDPA
Yes	Lanthipeptides		Streptomyces sp. CC53	WP_071278437.1		WP_079170892.1	LanB			WP_071278435.1	LanC			WP_071278437.1	LanB_elimination			WP_079170879.1	MTRNIAQSTTQVQEPVAQEDGFTLNVGLLEVSDAAGLTNLTDDNCGTTCGACTTNVA					LanB elimination domain is fused to PIMT
Yes	Lanthipeptides		Streptomyces sp. SID5910	WP_161163300.1		WP_161163298.1	LanB			WP_161163299.1	LanC								VPIPTYQPPQPATVVAEPLPAEEWELDTTITRAPTPIVEACGTGDGCAKTCASSCASS
Yes	Lanthipeptides		Microbispora triticiradicis	RGA05564.1		RGA05671.1	LanB			RGA05563.1	LanC			RGA05564.1	LanB_elimination			RGA05562.1	MSSNLGPVQGHPSGSPALGAAARRGPFDLDVSVVEAADAGSLISVTDDGCGTTCPKACTTGSR					LanB elimination domain is fused to PIMT
Yes	Lanthipeptides		Kitasatospora atroaurantiaca	WP_145789681.1		WP_145789677.1	LanB			WP_145789679.1	LanC							WP_145789675.1	MANTVLTQDALEADPFDLDVTVTTEFGGDRMPKACGTSDGCAPTCASSCASAV
Yes	Lanthipeptides		Micromonospora sp. WMMB235	WP_083395331.1		WP_030500418.1	LanB			WP_052165555.1	LanC			WP_030500416.1	LanB_elimination			WP_082171406.1	MAQLATVQPDVEGGTLDDFDLDIEFIEAGGTVEHIIKMTEDNCGSTCASACTSC
Yes	Lanthipeptides		Streptomyces sp. BK022	WP_130329665.1		WP_130330979.1	LanB			WP_130329667.1	LanC			WP_130329665.1	LanB_elimination			WP_057608338.1	MTAVQTERPTAPVQSDLATTDETDPFGLDITFIEGTPATETVLMCSTGDTCGSSCPSACTTS					LanB elimination domain is fused to PIMT
Yes	Lanthipeptides		Streptomyces sp. HB-N217	WP_197924120.1		WP_197924122.1	LanB			WP_197924121.1	LanC							WP_197924123.1	MSIPSYQPPLQTAAVAELVPVPVPVEEWELETTVTRTPTPIVEACGTGDGCAKTCASSCASS
Yes	Lanthipeptides		Micromonospora craterilacus	WP_111216719.1		WP_111216706.1	LanB			WP_111216708.1	LanC			WP_111216710.1	LanB_elimination			WP_199523873.1	METKVIDPDEFDLDITLVDVGPAASGYATSTDDNCGSGNTGSNACSGGSK
Yes	Lanthipeptides		Streptomyces albus subsp. albus	WP_030542440.1		WP_030542442.1	LanB			WP_107046690.1	LanC							WP_030542443.1	MAPAAVLTKPITETTTAPTEDPFDVQVEVVTEIDAEQLPQACGTGDGCKSTCASSCASAV
Yes	Lanthipeptides		Streptomyces acidicola	WP_152860962.1						WP_152860960.1	LanC			WP_152860962.1	LanB_elimination			WP_152860958.1	MTRSTVVPSSTQVSRQIAGTPDGFDLDVSLVEVADPAGLVNLTDDNCGTTCGACTTNVA					LanB elimination domain is fused to PIMT
Yes	Lanthipeptides		Streptomyces europaeiscabiei	WP_119581089.1		WP_119581091.1	LanB			WP_119581092.1	LanC							WP_119581090.1	MTTAVLDHPTAPAVLPVDGLAEDDFELDIKVVISESPLTVFMCPTSDGCGNTCVNGASACQSSIEDAA
Yes	Lanthipeptides		Streptacidiphilus jeojiense	WP_198037675.1		WP_051726601.1	LanB			WP_051726602.1	LanC			WP_051726603.1	LanB_elimination			WP_084715493.1	MNSTEDFDLDVSFADRGTVIGELLNSTSDGCGSTGASACAGCVTD		MNSTEDFDLDVSFANRGTVIGELLDSTSDGRTACTAP		MNSTEDFDLDVSFANRGTVIGELLDSTSDAQNWRTR
Yes	Lanthipeptides		Glycomyces xiaoerkulensis	WP_198587109.1		WP_100447240.1	LanB			WP_100447242.1	LanC			WP_157930673.1	LanB_elimination			WP_100447238.1	MLTPLAEPETSNAVIEDDDFALDLRIVESHEPIAQLRCDTDDGCGNTCQGSACASFTNNPV
Yes	Lanthipeptides		Streptomyces sp. NRRL F-2295	WP_053624768.1		WP_199845241.1	LanB			WP_053624767.1	LanC			WP_053624768.1	LanB_elimination			WP_016825826.1	MTRSTVVPSRTEVRPQIPGASDGFDLDVSLVEIADPAGLVNLTDDNCGSTCGACTTNVA					LanB elimination domain is fused to PIMT
Yes	Lanthipeptides		Micromonospora sp. C51	WP_210940254.1		WP_210940252.1	LanB			WP_210940251.1	LanC			WP_210940250.1	LanB_elimination			WP_210940253.1	MSCPHGLPTATCRPGRCWTSGTAASSSPSPPHRKAQRVETTDLDEFDLDITLVDAGPAAGGYATSTDDNCGSGNTGSNACSGGSK
Yes	Lanthipeptides		Micromonosporaceae bacterium DSM 106523	QSB17499.1		QSB17498.1	LanB			QSB14159.1	LanC			QSB14160.1	LanB_elimination			QSB14158.1	MPPVLMLDEADTSTPIPDEEFELDLRVVQTTAAVTSMRCDTSDNCGATCGTSACNSGSLDPS
Yes	Lanthipeptides		Streptomyces chrestomyceticus	WP_206507374.1		WP_206507372.1	LanB			WP_206507373.1	LanC			WP_206507374.1	LanB_elimination			WP_206507371.1	MTRNTVVPSHTQVRPQPPEASDGFDLDVSLVEVADPAGLVNLTDDNCGSTCGACTTNVA					LanB elimination domain is fused to PIMT
Yes	Lanthipeptides		Streptomyces carminius	WP_100200460.1		WP_100200461.1	LanB			WP_199185583.1	LanC			WP_100200463.1	LanB_elimination			WP_199185582.1	MDTAEVSTTSSDFDLDVTFAEKGTVIAELMNKTSDNCGSTSESACAGCITD
Yes	Lanthipeptides		Streptomyces sp. 13K301	WP_102911629.1		WP_102911634.1	LanB			WP_102911628.1	LanC			WP_102911629.1	LanB_elimination			WP_210961668.1	MTAMQTERPTAPAQPDLATTDETDPFGLDITFIEGTPATETVLMCSTGDTCGSSCPSACTTS					LanB elimination domain is fused to PIMT
Yes	Lanthipeptides		Streptomyces sp. NRRL F-5650	WP_031045780.1		WP_031045774.1	LanB			WP_031045778.1	LanC			WP_031045780.1	LanB_elimination			WP_037836663.1	MTAIQTERPTAPVQADLVKSDDDPFGLDITFIEGTPATETVLMCSTGDTCGSSCPSACTTS					LanB elimination domain is fused to PIMT
Yes	Lanthipeptides		Kitasatospora cineracea	WP_123553668.1		WP_100837012.1	LanB			WP_100837011.1	LanC			WP_159073108.1	LanB_elimination			WP_100837013.1	MTKTLTGTAPVDDFDLDVTIVEGADPVAALLRSTDDGCGATCAGTACVSFGGNV
Yes	Lanthipeptides		Actinokineospora cianjurensis	WP_211346541.1		WP_121390476.1	LanB			WP_121390477.1	LanC							WP_121390475.1	MIATLDEFALDVQIVSDSPAGEPAACATDDGCASTCASSCVSNV
Yes	Lanthipeptides		Streptomyces sp. GMR22	WP_182472998.1		WP_182472996.1	LanB			WP_182472997.1	LanC							WP_182472995.1	MTVRIAKTTAPPIGSIAVISSFPDGDWELEVSITDAPHPVAPDSCDTSDGCESSCASSCTSD
Yes	Lanthipeptides		Streptomyces albidoflavus	WP_129856954.1		WP_207231624.1	LanB			WP_129856953.1	LanC			WP_129856954.1	LanB_elimination			WP_028444064.1	MTRIVTKSTTQVQEPTAGGQSDGFDLNVSLLEVSDAAGLTVLTDDGCGSSCGACVTFTD					LanB elimination domain is fused to PIMT
Yes	Lanthipeptides		Streptomyces sp. EAS-AB2608	WP_221334030.1		WP_221335554.1	LanB			WP_221334032.1	LanC			WP_221334033.1	LanB_elimination			WP_221334031.1	MAPQNSTVPLKAATDFTGDGGSDFDLRVETVASVAVPGALLNDTGDGCGSTCQSACANSTCIGG
Yes	Lanthipeptides		Actinomadura rayongensis	WP_161103668.1		WP_161103666.1	LanB			WP_202420688.1	LanC			WP_161103664.1	LanB_elimination			WP_161103667.1	MDEENPPLDTELNLRLVDAGPVASGYATSTDDNCGSGNTGSDACSGG
Yes	Lanthipeptides		Streptomyces thermodiastaticus	GHF94933.1		GHF94911.1	LanB			GHF94926.1	LanC			GHF94933.1	LanB_elimination			GHF94903.1	MSTQTIESVSNPESEPDDPFQLDITFIENTPATETVLTCSTGDNCGSSCPSACSGSTV					LanB elimination domain is fused to PIMT
Yes	Lanthipeptides		Thermobifida cellulosilytica TB100	WP_068758075.1		WP_083948317.1	LanB			WP_068757966.1	LanC							WP_068757968.1	MSTLTVSDTPDGMVPVSRDRHPAGDLFDLDLRVHVPQQGEPLWSMTNDGCGKTCETACTPSCTDNG
Yes	Lanthipeptides		Amycolatopsis acidicola	KAA9163332.1						KAA9163217.1	LanC							KAA9163331.1	MADLVDLDLEIVTDTGPLVSRGCATDDGCDPTCASSCVSNA
Yes	Lanthipeptides		Streptomyces monomycini	WP_030023378.1		WP_208870219.1	LanB			WP_030023380.1	LanC			WP_030023378.1	LanB_elimination			WP_030023383.1	MTRNTVVPSHTRVRPQPPEATDGFDLDVSLVEVADPAGLVNLTDDNCGSTCGACTTNVA					LanB elimination domain is fused to PIMT
Yes	Lanthipeptides		Streptomyces aidingensis	WP_093838413.1		WP_175541343.1	LanB							WP_093838416.1	LanB_elimination			WP_093838414.1	MAAARGNTGAAEEDFELDIAFVEKAPVIPALLNDTDDNCTSTCQSACSNSTCIGG
Yes	Lanthipeptides		Streptomyces coelicolor	WP_011031310.1		WP_011031312.1	LanB			WP_011031311.1	LanC			WP_011031310.1	LanB_elimination			WP_011031314.1	MQNDEFDLDISVLESDDGSATLINLTDDGCGSTCSSPCATNVA	WP_011031313.1	MNANTIKGQAHSPAATAGGDAFDLDISVLESDDGSATLINLTDDGCGSTCSSPCATNVA	WP_134111938.1	MTPRMTGQGMRTASASTAQDPFDLDISVIESGGTVGASIASDGGCGSTCGGNACISSGS	LanB elimination domain is fused to PIMT
Yes	Lanthipeptides		Frankia casuarinae	ORT97743.1		ORT97741.1	LanB			ORT97740.1	LanC			ORT97739.1	LanB_elimination			ORT97742.1	MTPAHTTAPAPLPLAGDYDLDVEIVDGGPVIPELLRSTSDNCGKTCSSACTSCKQN
Yes	Lanthipeptides		Nocardiopsis algeriensis	WP_184293688.1		WP_184293703.1	LanB			WP_221443294.1	LanC			WP_221443291.1	LanB_elimination			WP_184293689.1	MQSSTIGATALAERPLDDFALDVRVVVATHPVGKLMCNTGDGCGNTCAGSASACNSYVGDPV
Yes	Lanthipeptides		Streptomyces albus	WP_159392989.1		WP_040256321.1	LanB			WP_040246934.1	LanC			WP_040246936.1	LanB_elimination			WP_040246932.1	MTAIQTERPTAPAQADLVKNDNDPFGLDITFIEGTPATETALMCGTGDNCGSSCPSACTTS
Yes	Lanthipeptides		Actinopolyspora alba	WP_175496999.1		WP_092930158.1	LanB			WP_092930155.1	LanC			WP_175496998.1	LanB_elimination			WP_043578530.1	MTQALEQTAAPGELDEFTLDISVVEDSLPLAKMSCDTSDGCGGTTCGSACTSQVAQTPY
Yes	Lanthipeptides		Streptomyces qinzhouensis	WP_146482429.1		WP_146482434.1	LanB			WP_146482435.1	LanC			WP_146482436.1	LanB_elimination			WP_146482433.1	MSAQQIEDAAIAPHPQSAGEEESFENWDLDVSIVESGPSADRLIRMTDDGCGVTCESACSTTCP
Yes	Lanthipeptides		Streptomyces sp. SM14	WP_181010372.1														WP_103502109.1	MTQPLEAPVKEMADAFDLELQQHPIGELSAWPGGGEDGEEGDTTGDGCGESPPQGPTTGC
Yes	Lanthipeptides		Streptomyces sp. SCSIO 3032	WP_086159722.1		WP_086159720.1	LanB			WP_086159719.1	LanC							WP_086159721.1	MTPSSAPSPAPAPELADAFDLDLRQQPVSGLHVWLSGGEEEGDTTGDGCGESPPQGPTTGC
Yes	Lanthipeptides		Microbispora sp. H10949	WP_182880454.1		WP_182880455.1	LanB			WP_220499002.1	LanC			WP_182880457.1	LanB_elimination			WP_150935661.1	MSIQIENAPATQAGEEDFGEWDLDVSIVESGPAADKLIRMTDDGCGTSCQSACPATCP
Yes	Lanthipeptides		Actinomadura sp. CNU-125	OLT34220.1						OLT34231.1	LanC			OLT34220.1	LanB_elimination			OLT34221.1	MMSHSMMEPSQAAGEAANQDPFELDIRVLESSDGAASLINLTDDNCGSSCPKACATNVG					LanB elimination domain is fused to PIMT
Yes	Lanthipeptides		Streptomyces sp. SLBN-134	WP_142171896.1		WP_160160358.1	LanB			WP_142171894.1	LanC							WP_222126044.1	MSIATHQPAPPPAVLTEPVPAEEWELKTTVTRTPTPIVEACGTGDGCASTCASSCASS		LSQDPRCWLHRRHGSPQRGPWGPPAPFPGRTD
Yes	Lanthipeptides		Lentzea violacea	SDN10257.1		SDN10336.1	LanB			SDN10379.1	LanC			SDN10420.1	LanB_elimination			SDN10297.1	MSEVQFSGGATALAERPAEDDEFALDVRVVVAYGPVMGDCPTDDGCGNTCEGDASSCGSFADDPS
Yes	Lanthipeptides		Nocardiopsis sp. JB363	SIO88469.1		SIO88465.1	LanB			SIO88464.1	LanC			SIO88457.1	LanB_elimination	SIO88460.1	LanB_elimination	SIO88467.1	MQENQLDVDGFDLDVEVVESGPRLDALLNLTGDNCGGTCASACTSCP
Yes	Lanthipeptides		Candidatus Frankia californiensis	SBW24291.1		SBW24287.1	LanB											SBW24289.1	MEHDEYELNLRLVDAGTVASGHATNTDDECGSGNTGTSACTTTPST
Yes	Lanthipeptides		Salinispora cortesiana	WP_025620237.1														WP_018253023.1	MNETVPEFTLDVTLVDAGPAANGYATGTDDNCGSGNTGSNACTTRCDASD
Yes	Lanthipeptides		Microbispora cellulosiformans	KAA9374879.1		KAA9374901.1	LanB			KAA9374872.1	LanC							KAA9374873.1	MSTQTITRSAEPRQHASDEADDPFQLDITFIENTPATETVLLCSTGDNCGSSCPSACTTS
Yes	Lanthipeptides		Kitasatospora albolonga	WP_084747560.1		WP_084747562.1	LanB			WP_084747563.1	LanC			WP_107424338.1	LanB_elimination			WP_084747561.1	MTSATLASPLVTPSADLDDDFAPLDVKVVIAEHSYGHLMCSTGDGCGSTCATGASACGSFTEDPA
Yes	Lanthipeptides		Allonocardiopsis opalescens	PRX97895.1		PRX97897.1	LanB			PRX97896.1	LanC			PRX97895.1	LanB_elimination			PRX97898.1	MHITTIEQTQAADTVDLDLNVSIVTAGPVAAALLSSTDDGCDTVRGSDC					LanB elimination domain is fused to PIMT
Yes	Lanthipeptides		Streptomyces violaceusniger Tu 4113	WP_014054574.1		WP_014054576.1	LanB			WP_014054577.1	LanC			WP_014054578.1	LanB_elimination			WP_106685620.1	MNPEAATTQVDVDFTLDVRVIEAGLPVRDLLRDTSDNCGSSCSGTACTSFVGDPA
Yes	Lanthipeptides		Streptacidiphilus neutrinimicus	WP_042366857.1		WP_174501700.1	LanB			WP_042366859.1	LanC			WP_042366857.1	LanB_elimination			WP_084729400.1	MSNIQHITKAQPDTEVSGFELDVTLVEVADPAGLVNLTDDGCGETCGACTTNVA					LanB elimination domain is fused to PIMT
Yes	Lanthipeptides		Streptomyces sp. CRB46	WP_199578153.1		WP_199578167.1	LanB			WP_199578157.1	LanC			WP_199578156.1	LanB_elimination			WP_199578158.1	MTAIQAERPTGPATTDLVKADDDPFKLDITFIEGTPATETALMCSTGDTCGSSCPSACTTS
Yes	Lanthipeptides		Streptomyces malaysiensis	WP_167503184.1		WP_167503186.1	LanB			WP_208973933.1	LanC			WP_167503184.1	LanB_elimination			WP_167503187.1	MKSRSNAPGTTQAHPQPKPSDGFELDVALLEVSDTAGLINLTDDGCGETCGACTTNVA					LanB elimination domain is fused to PIMT
Yes	Lanthipeptides		Streptomyces sp. SID5473	WP_006345934.1		WP_202488971.1	LanB			WP_202488974.1	LanC			WP_006345938.1	LanB_elimination			WP_202488973.1	MDVSIVESGPSADRLIRMTDDGCGVTCESACSTTCP
Yes	Lanthipeptides		Saccharomonospora amisosensis	WP_167165537.1		WP_083840997.1	LanB			WP_009156857.1	LanC			WP_009156858.1	LanB_elimination			WP_208415804.1	MDSARACVGGSTRHIELSSGLVCLLAVVSHSPDSERETHEGGFVTVQTEWSQTTVTTPAAEVATGSEFDLDITLVEVVDPAHLINMTDDGCGHTCEKSTCISAA
Yes	Lanthipeptides		Streptomyces gilvigriseus	OIV35637.1						OIV35631.1	LanC			OIV35630.1	LanB_elimination				MNPTTNPPAESDFDLDITVVRNGATIAELMNSTSDGCGSSNSGACVTCIVE
Yes	Lanthipeptides		Streptomyces globosus	WP_114059329.1		WP_114059327.1	LanB			WP_114059326.1	LanC			WP_114059325.1	LanB_elimination			WP_114059328.1	MARQNNPVLKAATDYASGTDSDFNLDIETLASAPVVAGLLNDTGDGCGSTCQSACSNSTCISG
Yes	Lanthipeptides		Streptomyces sp. GbtcB6	WP_217557073.1		WP_217556807.1	LanB			WP_217556814.1	LanC			WP_217557064.1	LanB_elimination			WP_217556799.1	MTTATLSNVTASTLLPVDGLADDDFELDIKVVIAESPLTVFMCPTSDGCGNTCENGASACQSSIEDAA
Yes	Lanthipeptides		Actinomadura sp. WAC 06369	WP_125618148.1		WP_199747996.1	LanB			WP_125618146.1	LanC			WP_125618148.1	LanB_elimination			WP_199747998.1	MDAPQAAGEAANQDPFELDIRVLESSDAAASLINLTDDNCGSSCPKACATNVG					LanB elimination domain is fused to PIMT
Yes	Lanthipeptides		Streptomyces sp. CRXT-G-22	WP_187751884.1		WP_187751886.1	LanB			WP_187751887.1	LanC	WP_223006890.1	LanC	WP_187751889.1	LanB_elimination			WP_187751885.1	MTVHLERPLVQPIAEQEEPGQDDFDLDITIVEGGPAADQLIRLTNDGCGSTCASACTSCP
Yes	Lanthipeptides		Streptomyces sp. NRRL F-5053	WP_030894158.1		WP_030894153.1	LanB			WP_030894148.1	LanC			WP_030894145.1	LanB_elimination			WP_030894155.1	MTTAVLDSVTTPAELPVEDLADDDFQLDVRVVVSHSPVYNFNCPTSDGCGNTCANGASSCASTIEDAA
Yes	Lanthipeptides		Streptomyces sp. H28	WP_192229359.1		WP_192229357.1	LanB			WP_225610445.1	LanC							WP_192229356.1	MTATLLSPIMTATSGASAATAAPEAPADPFDVDLTIVTEIGADLLPKACGTGDGCAASCASSCASAV
Yes	Lanthipeptides		Actinomadura sp. LD22	WP_151597120.1		WP_151597135.1	LanB			WP_151597119.1	LanC			WP_151597120.1	LanB_elimination			WP_151597118.1	MSPKPVETETRPADTDSAFDLDVRLLEIADPAGLVNVTDDGCTSTCGACVSGAV					LanB elimination domain is fused to PIMT
Yes	Lanthipeptides		Dactylosporangium vinaceum	WP_223099632.1		WP_223099628.1	LanB			WP_223099630.1	LanC			WP_223099632.1	LanB_elimination			WP_223099626.1	MQGNRPGLSLTGGLAQQPVEGAGRFELDVRIVESGELDRVLLASTDDGCDTQKQGDC					LanB elimination domain is fused to PIMT
Yes	Lanthipeptides		Streptomyces stelliscabiei	WP_078907687.1		WP_192781797.1	LanB			WP_046914048.1	LanC			WP_208613840.1	LanB_elimination			WP_046914046.1	MAPRSTGTTLKSGTDFAMHGGSDFDLSIETVASAPVIGALLNDTGDGCGQTCQSACSNSTCE
Yes	Lanthipeptides		Microbispora sp. H10830	WP_220505531.1		WP_182899762.1	LanB											WP_142567707.1	MSIQIENAPATQAGEEDFGEWDLDVSIVESGPAADKLIRMTDDGCGTTCQSACSTTCP
Yes	Lanthipeptides		Kribbella albertanoniae	WP_132399722.1		WP_132399728.1	LanB			WP_132399731.1	LanC			WP_165952276.1	LanB_elimination			WP_132399725.1	MTVTTLDTTALDDEFDLEMRVFESGEPIAALLRNTDDNCGSTCVGTACPTNVANPS
Yes	Lanthipeptides		Frankia discariae	WP_026239490.1		WP_018501535.1	LanB											WP_018501534.1	MDDEYELDLRLVDAGPVASPHATGTDDNCGSGNTKSDACTTKADGS
Yes	Lanthipeptides		Streptomyces griseus subsp. griseus	WP_012380188.1		WP_012380186.1	LanB			WP_012380185.1	LanC			WP_042496772.1	LanB_elimination			WP_012380187.1	MTSATLAPPAPLAGLDDDFAPLDVKVVIAEHAYGKLMCSTGDGCGTTCATGASACGSFTEDPA
Yes	Lanthipeptides		Streptomyces sp. PAM3C	WP_216717422.1		WP_216717704.1	LanB			WP_216717421.1	LanC			WP_216717422.1	LanB_elimination			WP_216717420.1	MTAIQAERPTAPAQANLVKADDDPFGLDITFIEGTPATETALMCSTGDNCGSSCPSACTTS					LanB elimination domain is fused to PIMT
Yes	Lanthipeptides		Sphaerisporangium album	WP_114033296.1		WP_114033295.1	LanB			WP_114033326.1	LanC			WP_114033296.1	LanB_elimination			WP_114033294.1	MNTIVDADQPFDLDVRVLESSGGAANLINLTDDGCGSTCASPCATAMG					LanB elimination domain is fused to PIMT
Yes	Lanthipeptides		Nocardiopsis trehalosi NBRC 14201	WP_067966339.1		WP_067966341.1	LanB			WP_067966344.1	LanC			WP_067966342.1	LanB_elimination	WP_084468776.1	LanB_elimination	WP_084468774.1	MPTNTSPDWTDFDLDVSVVQSAPVVAELMRNTDDGCTSTCESACTNSTCIV
Yes	Lanthipeptides		Streptomyces sp. ISL-12	WP_215167796.1		WP_215167787.1	LanB			WP_215167788.1	LanC			WP_215167789.1	LanB_elimination			WP_215167786.1	MTAAVLDTSAPAPETGLTDDDFDLDVQVVISETGFGAFNCPTSDGCGDTCANGASSCVSSIEDAG
Yes	Lanthipeptides		Haloactinospora alba	WP_211351863.1		WP_141924863.1	LanB			WP_211351864.1	LanC			WP_141924864.1	LanB_elimination			WP_141924862.1	MDSPDFRDLDLDVTFLEQSVAAVELMNQTSDNCGSSNESACVGCFTE
Yes	Lanthipeptides		Actinomadura bangladeshensis	WP_207924082.1		WP_207924080.1	LanB			WP_207924081.1	LanC			WP_207924082.1	LanB_elimination			WP_207924083.1	MEPLPSAGQTAYEDPFDLDIRILESSDAAASLINLTDDNCGSSCPKACATNVG					LanB elimination domain is fused to PIMT
Yes	Lanthipeptides		Glycomyces tenuis	WP_051326201.1		WP_026931899.1	LanB			WP_026931900.1	LanC			WP_026931901.1	LanB_elimination			WP_035700083.1	MPTLLAEPETPTMTVEDDDFALDLRVIESFEPIAQLRCDTSDGCGNTCQTSACSSFTNNPV
Yes	Lanthipeptides		Streptomyces katsurahamanus	WP_153484657.1		WP_153484654.1	LanB			WP_153484653.1	LanC			WP_153484652.1	LanB_elimination			WP_153484656.1	MTNATLAQAEPPMAFEEDDFAPLDVRVVVAEHPYGKLMCSTGDGCGPTCQGGASACNSFVEDSA
Yes	Lanthipeptides		Micromonospora sp. M71_S20	WP_199729420.1		WP_121396802.1	LanB			WP_121396801.1	LanC			WP_121396800.1	LanB_elimination			WP_121396803.1	MNETDASEFALDVSLVDAGPTAGGYATATDDGCGSGNTGSNACTTRCDGGN
Yes	Lanthipeptides		Streptomyces parvus	WP_164206144.1		WP_164206148.1	LanB			WP_164206146.1	LanC			WP_164206144.1	LanB_elimination			WP_164206150.1	MNANTIKGQAQSPSATVDGDAFDLDVSVLESGDGSATVINLTDDGCKPSCKGSCATNVA	WP_093542812.1	MENDQFDLDISVLESSEGQATLINLTDDGCGSTCSSPCATNVA	WP_164206152.1	MAPRVIDQRERTVPASAAQGPFDLDINVVVSGGTVEASTASDGGCAATCGSSACISSGS	LanB elimination domain is fused to PIMT
Yes	Lanthipeptides		Streptomyces sp. SID8356	WP_018489259.1		WP_202439811.1	LanB			WP_202439812.1	LanC			WP_018489259.1	LanB_elimination			WP_018489256.1	MTRSTVVPSRTEVRPQLPGASDGFDLDVSLVEIADPAGLVNLTDDNCGSTCGACTTNVA					LanB elimination domain is fused to PIMT
Yes	Lanthipeptides		Nonomuraea candida	WP_043615238.1		WP_043615231.1	LanB			WP_043615228.1	LanC			WP_043615224.1	LanB_elimination			WP_043615234.1	MTARTSGGAAALASPAPDQTSHGWDAEWLADLDVTIVESGVAAEQLIRMTDDGCNSTCGTACVSCGT
Yes	Lanthipeptides		Micromonospora chalcea	RBJ11560.1						RBJ11559.1	LanC			RBJ11560.1	LanB_elimination			RBJ11558.1	MENLLAVSGEPFQLDVEIVTEGPVAAALLGDTDDGCDTVRGGDC					LanB elimination domain is fused to PIMT
Yes	Lanthipeptides		Streptomyces scabiei	WP_060878340.1		WP_060878341.1	LanB			WP_013000961.1	LanC			WP_013000962.1	LanB_elimination			WP_013000959.1	MKNFEAATTQVDVDFTLDVRVIEAGLPVRDLLRDTSDNCGSTCSGTACASFTGDPA
Yes	Lanthipeptides		Streptomyces sp. SID8367	WP_111666819.1		WP_111666817.1	LanB			WP_111666816.1	LanC			WP_111666815.1	LanB_elimination			WP_111666818.1	MSAAAVLDQTTATPVDEDDDFAPLSVKVVLAAHPLGRLMCSTNDGCGQTCSGGASSCSSLVRDPE
Yes	Lanthipeptides		Streptomyces davaonensis JCM 4913	WP_015662449.1		WP_015662447.1	LanB			WP_015662446.1	LanC			WP_015662445.1	LanB_elimination			WP_015662448.1	MTAAVLNHPTASAALPVDGLADDDFELDIKVVISESPLTVFMCPTSDGCGNTCENGASACQSSIEDAA
Yes	Lanthipeptides		Streptomyces albus subsp. albus	WP_030546355.1		WP_030546351.1	LanB			WP_030546353.1	LanC			WP_030546355.1	LanB_elimination			WP_030546349.1	MTRSTVVSSRTEVRPQIPGASDGFDLDVSLVEIADPAGLVNLTDDNCGSTCGACTTNVA					LanB elimination domain is fused to PIMT
Yes	Lanthipeptides		Actinosynnema pretiosum subsp. pretiosum	AXX28966.1		AXX28964.1	LanB			AXX28965.1	LanC							AXX28963.1	MTALSLVTPVDSSLIGAANLDAEFDLDLQVSTDALPGISGGCATDDGCDPTCASSCISNA
Yes	Lanthipeptides		Streptomyces caniferus	WP_159482673.1		WP_159482870.1	LanB			WP_159482674.1	LanC			WP_159482673.1	LanB_elimination			WP_159482675.1	MTAVHTEKPVAPVQPTLDILDDVDPFGLDIAFIEGTPASETVLMCTTGDTCGSSCPSACTTS					LanB elimination domain is fused to PIMT
Yes	Lanthipeptides		Micromonospora chalcea	WP_104113316.1		WP_208635218.1	LanB			WP_104113366.1	LanC			WP_104113316.1	LanB_elimination			WP_104113317.1	MSTSTAEQSTTADGGDFDLDVSLLEVADVAGLVNLTDDGCGSTCTACTTNVA					LanB elimination domain is fused to PIMT
Yes	Lanthipeptides		Streptomyces sp. SID5468	WP_014143556.1		WP_041825098.1	LanB							WP_014143556.1	LanB_elimination			WP_014143559.1	MTRPVTQSTTQVQEPTATSQSDGFDLNVSLLEVSDAAGLTSLTDDNCGSTCGACTTNVA					LanB elimination domain is fused to PIMT
Yes	Lanthipeptides		Streptomyces parvus	WP_148903448.1		WP_148903455.1	LanB			WP_148903449.1	LanC			WP_148903448.1	LanB_elimination			WP_148903450.1	MTAIQTETPTTPAQAALVTPDDPFGLDITFIEGTPATETVLMCSTGDTCGSSCPSACTTS					LanB elimination domain is fused to PIMT
Yes	Lanthipeptides		Saccharothrix australiensis	WP_211347217.1		WP_121011265.1	LanB			WP_211347216.1	LanC							WP_121011262.1	MTALALVPPIDTAVTGAANLDPEFDLDLRVSTDALPAGVGRCATDDGCDPTCASSCISNA
Yes	Lanthipeptides		Streptomyces sp. Termitarium-T10T-6	SCE59913.1		SCE59909.1	LanB			SCE59911.1	LanC			SCE59913.1	LanB_elimination			SCE59907.1	MTRTIAKSTTQVQEPAAGGQPDGFDLNVSLLEVSDAAGLTVLTDDNCGSSCGACVTFTD					LanB elimination domain is fused to PIMT
Yes	Lanthipeptides		Micromonospora sp. WMMB235	OHX07576.1		OHX06888.1	LanB			OHX06887.1	LanC			OHX06886.1	LanB_elimination				MAQLATVQPDVEGGTLDDFDLDIEFIEAGGTVEHIIKMTEDNCGSTCASACTSC
Yes	Lanthipeptides		Streptomyces sp. ISL-96	WP_215130154.1		WP_215130151.1	LanB			WP_215130152.1	LanC			WP_215130154.1	LanB_elimination			WP_016825826.1	MTRSTVVPSRTEVRPQIPGASDGFDLDVSLVEIADPAGLVNLTDDNCGSTCGACTTNVA					LanB elimination domain is fused to PIMT
Yes	Lanthipeptides		Actinomadura chibensis	WP_067892858.1		WP_067892857.1	LanB			WP_067892856.1	LanC			WP_067892855.1	LanB_elimination			WP_083980848.1	MERDEQYELNVRLVDSGDAASGHATSTDDDCGSGNTGSDACTTNADVGVR
Yes	Lanthipeptides		Streptomyces parvulus	WP_114530920.1		WP_061441531.1	LanB			WP_061441532.1	LanC			WP_114530920.1	LanB_elimination			WP_054100455.1	MNANTIKGQAQSPAATAGGDAFDLDISVLESGDGSATVINLTDDGCKPSCQGSCATNVA	WP_011031314.1	MQNDEFDLDISVLESDDGSATLINLTDDGCGSTCSSPCATNVA	WP_061441530.1	MTPRVTDQGMRTASASAAQDPFDLDISVIESGGTVGACIASDGGCGSTCGGNACISSGS	LanB elimination domain is fused to PIMT
Yes	Lanthipeptides		Frankia sp. Cc1.17	WP_084133145.1		WP_071092092.1	LanB			WP_071092094.1	LanC			WP_071092103.1	LanB_elimination			WP_084133146.1	MTPAQPTAPAPLPLAGDYDLDVEIXEGGPVIPELLRSTSDNCGKTCASACTSCKQD
Yes	Lanthipeptides		Amycolatopsis orientalis DSM 46075	WP_043837578.1		WP_043837576.1	LanB			WP_043837574.1	LanC			WP_043837572.1	LanB_elimination			WP_081685088.1	MTLALTSPAEEADEFSLDLTVIADSLPLAKMSCDTSDNCGGTTCGSACTSHVATPL
Yes	Lanthipeptides		Micromonospora sagamiensis	TWJ32223.1		TWJ32229.1	LanB			TWJ32228.1	LanC			TWJ32227.1	LanB_elimination			TWJ32230.1	METTELEEFDLDITLVDAGPAASGYATNTDDGCGSGNTGSNACTGK
Yes	Lanthipeptides		Streptomyces sp. WM6386	WP_046259645.1		WP_046259643.1	LanB			WP_046259644.1	LanC			WP_046259645.1	LanB_elimination			WP_046259642.1	MKRSTVVPSRTEVRPQIPGASDGFDLDVSLVEVADPAGLVNLTDDNCGSTCGACTTNVA					LanB elimination domain is fused to PIMT
Yes	Lanthipeptides		Streptomyces sp. ISID311	WP_147245122.1		WP_147245124.1	LanB			WP_147245123.1	LanC			WP_147245122.1	LanB_elimination			WP_147245125.1	MSPQITHTTQVTAQSSGTTSDGFDLDVTLVEVSDVAGLISLTDDGCGETCGACTTNVA					LanB elimination domain is fused to PIMT
Yes	Lanthipeptides		Streptomyces sp. SID13588	WP_164294780.1		WP_164294894.1	LanB			WP_164294781.1	LanC			WP_164294780.1	LanB_elimination			WP_164294782.1	MNTSTTTRPAADAVDLDLDVRIVTAGPVAAALLSSTDDGCDTKTDGDC					LanB elimination domain is fused to PIMT
Yes	Lanthipeptides		Frankia sp. BMG5.30	WP_083731179.1		WP_076844228.1	LanB			WP_076844203.1	LanC			WP_076844201.1	LanB_elimination			WP_175648412.1	MDTSEFRLNIQLVDAGPAPATGSDDCTSDKCGSGETGSDACTTNG
Yes	Lanthipeptides		Streptomyces sp. NA03103	WP_176156397.1		WP_176156395.1	LanB			WP_176156396.1	LanC							WP_176156416.1	MPVEEWELDTTVTRTPTPIVEACGTGDGCAKTCASSCASS
Yes	Lanthipeptides		Streptomyces sp. WAC00469	WP_125499606.1		WP_125499644.1	LanB											WP_125499604.1	MASQTTGTTLKAATDFGTDGDADFDLRIETVASAPVLGSLLNDTSDGCTSTCQSACSNSTCIGG
Yes	Lanthipeptides		Streptomyces sp. SID4956	WP_161232615.1		WP_202503850.1	LanB			WP_202503849.1	LanC			WP_161232612.1	LanB_elimination			WP_161232610.1	MTAIQAERPTAPAQADLVKADDDPFGLDITFIEGTPATETVLMCSTGDTCGSSCPSACTTS
Yes	Lanthipeptides		Kitasatospora aureofaciens	WP_218202203.1		WP_218202197.1	LanB			WP_218202200.1	LanC			WP_218202203.1	LanB_elimination			WP_218202195.1	MVQQIKGEAPVSAAEDFDLDVKAVEVADAASLQVLTDDGCGSTCGACTTGVH					LanB elimination domain is fused to PIMT
Yes	Lanthipeptides		Saccharopolyspora spinosa	WP_044576534.1		WP_083822260.1	LanB											WP_083822261.1	MPHATNTLPRPATPDTTAGPGASTTAEDFTLNFQVIEAAYPLAKLTCDTSDGCGQTCSTSACNSQANNPS
Yes	Lanthipeptides		Nocardiopsis sp. CNR-923	OLT26886.1		OLT26887.1	LanB							OLT26886.1	LanB_elimination				LAQESHKDTQTPASSSPFTLDIRLIETSDTTPLINLTDDGCGTSCPDTCVTSTSD					LanB elimination domain is fused to PIMT
Yes	Lanthipeptides		Streptomyces sp. MJM8645	WP_063352777.1						WP_063352364.1	LanC			WP_063352363.1	LanB_elimination			WP_079136525.1	MDTHMDMDTGFELDITIVAQGPVIGELMSSTDDGCGKTCQSACSNSGCIA
Yes	Lanthipeptides		Streptomyces turgidiscabies Car8	ELP66357.1		ELP66012.1	LanB			ELP66082.1	LanC			ELP66146.1	LanB_elimination			ELP66294.1	MTTAVLHSVPAPVGLPADALADDDFELDIRVVISESPLTVLMCPTSDGCGNTCVNGASACQSSIEDAA
Yes	Lanthipeptides		Frankia sp. EUN1f	WP_006544848.1						WP_006544852.1	LanC			WP_006544853.1	LanB_elimination			WP_006544849.1	MDYEDELNLNLVDAGTAASGHATSTDDECGSGDTNSDACSGGSGR
Yes	Lanthipeptides		Saccharopolyspora sp. HNM0986	WP_200073156.1		WP_200073139.1	LanB			WP_200073140.1	LanC			WP_200073141.1	LanB_elimination			WP_200073138.1	MAANTTTLSRTEDVDISDDFTLDFQVIESAYPLAKLSCDTDDGCGQTCSTSACNSQANNPS
Yes	Lanthipeptides		Streptomyces sp. LBUM 1481	WP_210551125.1		WP_210551126.1	LanB			WP_210551127.1	LanC							WP_107466773.1	MAPQNPATTLKAATDYSTTAGSDFDLDIETLASAPVIGSLLNDTSDNCTSTCQSACTNSTCIGG
Yes	Lanthipeptides		Actinomadura sp. LCR2-06	WP_208243743.1		WP_208243741.1	LanB			WP_208243742.1	LanC			WP_208243743.1	LanB_elimination			WP_208243740.1	MSPKPVETETRAAEADGAFDLDVRLLEIADPAGLVNVTDDGCTSTCGACVSGAV					LanB elimination domain is fused to PIMT
Yes	Lanthipeptides		Actinomadura sp. 7K507	WP_132159153.1		WP_132159151.1	LanB			WP_132159150.1	LanC			WP_132159149.1	LanB_elimination			WP_132159152.1	MEHDELYDLNVRLVDSGDIASGHATSTDDDCGSGNTGSDACTTNADVGGVR
Yes	Lanthipeptides		Streptomyces nanshensis	WP_070200815.1		WP_070200814.1	LanB			WP_070200813.1	LanC			WP_070200812.1	LanB_elimination			WP_030881377.1	MTSATLAPPPVAPAPSADLDDDFAPLDVKVVIAEHSYGHLMCSTGDGCGTTCATGASACGSFTEDPA
Yes	Lanthipeptides		Actinomadura cellulosilytica	WP_182704945.1		WP_182704938.1	LanB			WP_182708568.1	LanC							WP_182704939.1	MGTGNGISGVLASAGTALDEEFALDVRVVEASQPVGGLLLSTSDNCGSTCDGTACTSAMAYPA
Yes	Lanthipeptides		Streptomyces thermovulgaris	WP_067391932.1														WP_067391935.1	MTSITLTAPPAPTGLDDDFAPLDVKVVIAEHPHGKLMCSTGDGCGTTCATNSSACNSFVEDPA
Yes	Lanthipeptides		Streptomyces lasalocidi	WP_137309513.1		WP_137311048.1	LanB			WP_137309514.1	LanC			WP_137309513.1	LanB_elimination			WP_137309515.1	MTHNIAQSTTGAQESVAQEDGFTLNIGLLEVSDAAGLTNLTDDNCGTTCGACTTNVA	WP_067230160.1	MTAIQAERPTAPAQADLVKTDDDPFGLDITFIEGTPATETVLMCSTGDTCGSSCPSACTTS			LanB elimination domain is fused to PIMT
Yes	Lanthipeptides		Micromonospora aurantiaca ATCC 27029	WP_013287255.1		WP_013287251.1	LanB			WP_013287252.1	LanC			WP_013287253.1	LanB_elimination			WP_013287250.1	MENLLAVSGDPFQLDVEIVTEGPVAAALLADTDDGCDTVKGSDC
Yes	Lanthipeptides		Streptomyces sp. M10	WP_047471423.1		WP_047471419.1	LanB			WP_047471416.1	LanC			WP_047471414.1	LanB_elimination			WP_047471421.1	MTSATLAPPPVTPSADLDDDFAPLDVKVVIAEHSYGHLMCQTGDGCGTTCATGASACGSFTEDPA
Yes	Lanthipeptides		Streptomyces parvus	WP_148902756.1		WP_187451892.1	LanB			WP_148902755.1	LanC			WP_148902756.1	LanB_elimination			WP_148902754.1	MTRIVTKSTTQVQEPTAGGQSDGFDLNVSLLEVSDAAGLTVLTDDNCGSSCGACVTFTD					LanB elimination domain is fused to PIMT
Yes	Lanthipeptides		Streptomyces puniciscabiei	WP_055705402.1		WP_055705424.1	LanB			WP_055705403.1	LanC			WP_055705402.1	LanB_elimination			WP_055705404.1	MTAIQAERPTAPPQADLVTTDDDPFGLDITFIEGTPATETVLMCSTGDTCGSSCPSACTTS					LanB elimination domain is fused to PIMT
Yes	Lanthipeptides		Micromonosporaceae bacterium DSM 106523	QSB12852.1		QSB12855.1	LanB			QSB12856.1	LanC			QSB12857.1	LanB_elimination			QSB12854.1	MSNALDQTDTTKSHPARDGEQAGADDWELDIKFIEAGDAVKHLIYMTNDQCGTTCQSACTNTCPS
Yes	Lanthipeptides		Streptomyces gilvigriseus	WP_107409652.1						WP_071658415.1	LanC			WP_071658414.1	LanB_elimination			WP_079170546.1	MNPTTNPPAESDFDLDITVVRNGATIAELMNSTSDGCGSSNSGACVTCIVE
Yes	Lanthipeptides		Streptomyces pactum	WP_055419569.1		WP_055419965.1	LanB			WP_055419964.1	LanC			WP_055419569.1	LanB_elimination			WP_055419570.1	MTRSTVVPSNTQVNGRTPRPSDGFDLDVSLVEVADPAGLVNLTDDNCGSTCGACTTNVA					LanB elimination domain is fused to PIMT
Yes	Lanthipeptides		Salinispora arenicola DSM 45545	WP_019901918.1		WP_230540573.1	LanB			WP_019901917.1	LanC			WP_019901918.1	LanB_elimination			WP_018805745.1	MTAAPTVLEPPAQWTGPLDSAAFELDITVIEQADLGGLVRLTDDGCGSTCTACTTG					LanB elimination domain is fused to PIMT
Yes	Lanthipeptides		Actinomadura sp. LCR2-06	WP_208251793.1															MVHDQTRGGAAALAERPAEVDEFDEFDLDVRVLVA
Yes	Lanthipeptides		Streptomyces sp. SCSIO 3032	WP_086160498.1		WP_086160496.1	LanB			WP_086160495.1	LanC			WP_086160494.1	LanB_elimination			WP_176583062.1	MESLATSAHSAGVLMSSGEPADWELDVSIVEGGPAADQLIRLTGDGCNSTCATACVSCP
Yes	Lanthipeptides		Streptomyces sp. di50b	SCD65164.1		SCD65141.1	LanB			SCD65131.1	LanC			SCD65123.1	LanB_elimination			SCD65152.1	MTILALNPPSATPTKVLDDDFAPLDVKIVIAEHGYGHLMCSTGDGCGTTCATGASACGSFTEDPA
Yes	Lanthipeptides		Micromonospora palomenae	TWG28239.1		TWG28237.1	LanB			TWG28236.1	LanC			TWG28235.1	LanB_elimination			TWG28238.1	MNETDASEFALDVSLVDAGPTAGGYATATDDGCGSGNTGSNACTTKCDGGN
Yes	Lanthipeptides		Frankia sp. EUN1f	WP_006541258.1		WP_006541250.1	LanB			WP_006541251.1	LanC			WP_006541252.1	LanB_elimination			WP_006541249.1	MSIQLDDPVLAVPPQAGRDQEEDFTTWDLDVSIVESGPAADRLIRMTDDGCGTTCETACSTTCP
Yes	Lanthipeptides		Streptomyces sp. NRRL F-5065	WP_030422117.1		WP_030422119.1	LanB			WP_030422118.1	LanC			WP_030422117.1	LanB_elimination			WP_030422121.1	MTAIQAERPTAPAQANLVKADDDPFGLDITFIEGTPATETVLMCSTGDNCGSSCPSACTTS					LanB elimination domain is fused to PIMT
Yes	Lanthipeptides		Streptomyces sp. SID685	WP_161254877.1		WP_161254884.1	LanB			WP_161254887.1	LanC			WP_161254890.1	LanB_elimination			WP_161254880.1	MTSATLAPPPVAPAASADLDDDFAPLDVKVVIAEHSYGHLMCSTGDGCGTTCATGASACGSFTEDPA
Yes	Lanthipeptides		Nonomuraea rubra	WP_185101623.1		WP_221524659.1	LanB			WP_185101622.1	LanC			WP_185101623.1	LanB_elimination			WP_185101621.1	MSTSTIEQGTEQVNEVTSAEAAFDPFNLDIKLVENTPAANTSLRCGTGDTCGSSCPSACTTS					LanB elimination domain is fused to PIMT
Yes	Lanthipeptides		Streptomyces sp. MnatMP-M17	SCF80966.1														SCF80961.1	MTVQMERPVAPVRPAAEEQDLTDFDLDITIVEGGPAADQLIRLTSDGCNSTCATACVSCP
Yes	Lanthipeptides		Lentzea atacamensis	WP_211337682.1		WP_109640935.1	LanB											WP_211337673.1	MSLIMIDEPIAADDLFALEHLEFITDVPADAAMNPCTNGTDDGCDPTCASACVTGGV
Yes	Lanthipeptides		Frankia sp. KB5	ORT48135.1		ORT48137.1	LanB			ORT48138.1	LanC			ORT48143.1	LanB_elimination			ORT48136.1	MTPAHTTAPAPLPLAGDYDLDVEIVDGGPVIPELLRSTSDNCGKTCSSACTSCKQN
Yes	Lanthipeptides		Streptomyces sp. SS06011	WP_222515152.1		WP_186779818.1	LanB			WP_186779819.1	LanC							WP_197924123.1	MSIPSYQPPLQTAAVAELVPVPVPVEEWELETTVTRTPTPIVEACGTGDGCAKTCASSCASS
Yes	Lanthipeptides		Nonomuraea cypriaca	WP_195893895.1		WP_207755506.1	LanB			WP_195893896.1	LanC			WP_195893895.1	LanB_elimination			WP_195893897.1	MSTTTIEQSTGQVNAVTGAEAAFDPFNLDIKLAENTPAANTSLRCGTGDTCGSSCPSACTTS					LanB elimination domain is fused to PIMT
Yes	Lanthipeptides		Frankia sp. CH37	WP_091282416.1		WP_091282408.1	LanB			WP_226932848.1	LanC							WP_165615789.1	MTMTLGGSASAVLERTEAPPLGLLDEFQLDVQVTVEAAPGYTMRACDTSDTCGSTCASACASD
Yes	Lanthipeptides		Micromonospora sp. 4G51	WP_109803943.1		WP_109803945.1	LanB											WP_109803944.1	MNETDSSEFALDVSLVDAGPTAGGYATATDDGCGSGNTGSNACTTKCDGGN
Yes	Lanthipeptides		Sinosporangium album	WP_093168834.1		WP_093168830.1	LanB			WP_093168832.1	LanC			WP_093168834.1	LanB_elimination			WP_093168828.1	MSAPTIETQTQVASVEGQGGGFDPFDLDIAFIEGTPAADTVLMCGTGDTCGSSCPSACTTS					LanB elimination domain is fused to PIMT
Yes	Lanthipeptides		Streptomyces hygroscopicus	WP_159037644.1		WP_078638076.1	LanB			WP_078638077.1	LanC							WP_078646996.1	MAPPTPQAQPTRKLAELPEELADAFDLDPTQEDIGRLGGWLGGDEDDEGDTTGDGCGESPPQGPTTGC
Yes	Lanthipeptides		Phytohabitans rumicis	WP_173079922.1		WP_173079921.1	LanB			WP_173084401.1	LanC			WP_173079922.1	LanB_elimination			WP_173079920.1	MFTSTKPLSAVDQAPSAAGADGDRFELDVRIVEAGPVSAALLANTDDGCDTVRGSDC					LanB elimination domain is fused to PIMT
Yes	Lanthipeptides		Streptosporangium minutum	WP_086566472.1		WP_207620608.1	LanB			WP_086566470.1	LanC			WP_086566472.1	LanB_elimination			WP_108724510.1	MSTLTPEETATVDTGETFDPFALNIEFIENTPAADTVLMCTTGDNCGTSCPSACTTS					LanB elimination domain is fused to PIMT
Yes	Lanthipeptides		Streptomyces sp. E1N211	WP_114872977.1		WP_114875903.1	LanB			WP_114872976.1	LanC			WP_114872977.1	LanB_elimination			WP_030862011.1	MTAVQTERPTAPVQSDLATTTEADPFGLDITFIEGTPATETVLMCSTGDTCGSSCPSACTTS					LanB elimination domain is fused to PIMT
Yes	Lanthipeptides		Kibdelosporangium phytohabitans	WP_225953778.1		WP_083472259.1	LanB			WP_225953777.1	LanC			WP_054294242.1	LanB_elimination			WP_083472260.1	MTIQLDTPTPAAAPDTDFDLDISIVASGPVVADLMRNTDDNCGSSCQSACSNSTC
Yes	Lanthipeptides		Murinocardiopsis flavida	WP_106584156.1		WP_106584162.1	LanB			WP_106584161.1	LanC			WP_106584159.1	LanB_elimination			WP_106584163.1	MDPKEKEYELNLRLVDVGPAAGGFATSTDDGCGSGNTGSDACTGDGS
Yes	Lanthipeptides		Frankia sp. DC12	WP_045876517.1		WP_045876518.1	LanB			WP_045876519.1	LanC			WP_157488791.1	LanB_elimination	WP_045876520.1	LanB_elimination	WP_084010580.1	MDNPEYELDLTLVDAGPVASGHALTTDDECGSGETGTNACTTNADAS
Yes	Lanthipeptides		Micromonospora inyonensis	WP_218105732.1		WP_218105734.1	LanB			WP_091460520.1	LanC							WP_218105733.1	MSIMTEERTAPLASPVAVDGKKDEFGPDDWELDITFVESGESVDKLIYMTNDGCGKTCQSACSTTCPA
Yes	Lanthipeptides		Streptomyces aurantiogriseus	GGR06364.1		GGR06380.1	LanB			GGR06372.1	LanC							GGR06387.1	MTAVMLNPIATTESESSVATVDTGMPADPFDIDLTIVTEIGADLLPKACGTGDGCASTCASSCASAV
Yes	Lanthipeptides		Streptomyces sp. wa1063	WP_097921474.1		WP_097921502.1	LanB			WP_097921475.1	LanC			WP_097921474.1	LanB_elimination			WP_097921476.1	MTATQTERPTAPAQADLVKTDDDPFGLDITFIEGTPATETVLMCGTGDNCGSSCPSACTTS					LanB elimination domain is fused to PIMT
Yes	Lanthipeptides		Streptomyces sp. SID5785	WP_161301681.1		WP_161301670.1	LanB			WP_161301671.1	LanC			WP_202501360.1	LanB_elimination			WP_161301669.1	MSAPATVLDKPAVQFADDDFAPLDVRVVVAAHPIGRLMCSTSDGCGNTCGGNASSCSSLVRDPE
Yes	Lanthipeptides		Streptomyces sp. Z022	WP_121788285.1		WP_121788284.1	LanB			WP_121791185.1	LanC			WP_121788285.1	LanB_elimination			WP_016825826.1	MTRSTVVPSRTEVRPQIPGASDGFDLDVSLVEIADPAGLVNLTDDNCGSTCGACTTNVA					LanB elimination domain is fused to PIMT
Yes	Lanthipeptides		Streptomyces sp. GS7	WP_159509170.1		WP_159509174.1	LanB			WP_159509175.1	LanC			WP_159509177.1	LanB_elimination			WP_159509172.1	MSVQFEDATATSRPQKAGHEGDLKGWDLDVSIVESGPSADRLIRMTDDGCGQTCESACSATCP
Yes	Lanthipeptides		Streptomyces cellulosae	GHE73899.1		GHE73887.1	LanB			GHE73892.1	LanC			GHE73899.1	LanB_elimination			GHE73883.1	MTRSFEPGTTQVHDQSTSDGFDLDVALLEVSDPAGLTNLTDDGCGSTCGACTTNVA					LanB elimination domain is fused to PIMT
Yes	Lanthipeptides		Streptomyces sp. HB202	WP_128863146.1		WP_181852521.1	LanB			WP_128863145.1	LanC			WP_128863146.1	LanB_elimination			WP_030624062.1	MTRTIAKSTTQVQEPAAGGQPDGFDLNVSLLEVSDAAGLTVLTDDNCGSSCGACVTFTD					LanB elimination domain is fused to PIMT
Yes	Lanthipeptides		Frankia elaeagni	WP_051102462.1		WP_018635957.1	LanB			WP_018635956.1	LanC			WP_230204902.1	LanB_elimination			WP_018635958.1	MTPAHPTAPAPLPLAGDYDLDVEIVDGGPVIPELLRSTSDNCGKTCASACTSCKQD
Yes	Lanthipeptides		Streptomyces monomycini	WP_030021722.1		WP_078624435.1	LanB			WP_030021727.1	LanC			WP_030021728.1	LanB_elimination			WP_030021723.1	MTTAVLEAPAAPPAEGLTDDDFQLDVRVVVSESPAYNFNCPTSDGCGDTCANGASACISSIEDAA
Yes	Lanthipeptides		Streptomyces sp. WAC 06738	AZM47825.1		AZM47827.1	LanB			AZM47826.1	LanC							AZM47828.1	MGGTALSTAIAENASITTATSPDEWELEIVITDSPTPVPADCGSGDGCGSTCASACAS
Yes	Lanthipeptides		Nocardiopsis sp. FR6	WP_159944680.1		WP_159944682.1	LanB			WP_201301360.1	LanC			WP_159944680.1	LanB_elimination			WP_159944683.1	MQNTQDNTRSESPFALDIRLIENSDSLAQLINLTDDGCGSSCPSACTTSASD					LanB elimination domain is fused to PIMT
Yes	Lanthipeptides		Streptomyces anulatus	WP_164260447.1		WP_203621455.1	LanB			WP_164260445.1	LanC			WP_164260447.1	LanB_elimination			WP_164260443.1	MTAVHAERPTAPAQADFVTTDDDPFGLDITFIEGTPASETVLMCSTGDTCGSSCPSACTTS					LanB elimination domain is fused to PIMT
Yes	Lanthipeptides		Streptomyces diastaticus	WP_102927690.1		WP_102927692.1	LanB			WP_102927691.1	LanC			WP_102927690.1	LanB_elimination			WP_102927693.1	MNANTIKGQTQSPAATAGGDAFDLDITVLESGDGSATVINLTDDGCKPSCQGSCATNVA	WP_011031314.1	MQNDEFDLDISVLESDDGSATLINLTDDGCGSTCSSPCATNVA	WP_180988752.1	MTPKVTDQRVRPASASAAQDPFDLDISVIESGGTVGASIASDGGCGSTCGGNACISSGS	LanB elimination domain is fused to PIMT
Yes	Lanthipeptides		Streptomyces mediolani	WP_030804645.1		WP_030804651.1	LanB			WP_030804648.1	LanC			WP_030804645.1	LanB_elimination			WP_028444064.1	MTRIVTKSTTQVQEPTAGGQSDGFDLNVSLLEVSDAAGLTVLTDDGCGSSCGACVTFTD					LanB elimination domain is fused to PIMT
Yes	Lanthipeptides		Streptomyces rhizosphaericus	WP_167442758.1		WP_167442759.1	LanB	WP_167442757.1	LanB									WP_143678424.1	MALPAIAAQPAEEVAKPEEAWADAFDLDPAEGDIGRLGVWLGGDEDEDGGDTTGDGCGESPPQGATTGC
Yes	Lanthipeptides		Streptomyces yanglinensis	WP_103889094.1		WP_103889092.1	LanB			WP_103889091.1	LanC			WP_103889090.1	LanB_elimination			WP_103889093.1	MTSATLSPITEPTSLDDDFAPLDVRVVVAAHPHGKLMCSTGDGCGSTCSNGASACNSFVEDPA
Yes	Lanthipeptides		Nonomuraea nitratireducens	WP_228010470.1		WP_153264313.1	LanB			WP_153264312.1	LanC			WP_153264311.1	LanB_elimination			WP_153264314.1	MSARTGGAATLTPPALEPQDTQDWDADWLADLDVSVVESGVAAEQLIRMTDDGCNSTCGTACVSCGS
Yes	Lanthipeptides		Streptomyces griseostramineus	WP_184829543.1		WP_190012475.1	LanB			WP_184829506.1	LanC							WP_184829510.1	MASVAAPLATETVEVPLSDEWELTTTITRAPTPIVEACGTNDGCAASCASSCASS
Yes	Lanthipeptides		Actinokineospora spheciospongiae	EWC64505.1		EWC64507.1	LanB			EWC64508.1	LanC			EWC64509.1	LanB_elimination			EWC64506.1	MTVQLEDKPETTATAVVDSEFDLDVSIVESGPVVDELLRLTDDGCGATCESACNSCP
Yes	Lanthipeptides		Micromonospora sp. RV43	WP_047890814.1		WP_047890815.1	LanB			WP_047890816.1	LanC			WP_047890817.1	LanB_elimination			WP_082171195.1	MNDTETSEFVLDVSLVDAGPTAGGYATATDDGCGSGNTGSNACTTKCDGGN
Yes	Lanthipeptides		Nocardiopsis sp. JB363	WP_200816042.1		WP_087101033.1	LanB			WP_087101034.1	LanC			WP_087101035.1	LanB_elimination			WP_087101032.1	MVNPLAPNAFDDFTLDIQVVEEATQPLPGLLRSTSDNCGSTCDGTACVSFASDPA
Yes	Lanthipeptides		Streptomyces sp. SID4956	WP_161232612.1		WP_202503850.1	LanB			WP_202503849.1	LanC			WP_161232612.1	LanB_elimination			WP_161232610.1	MTAIQAERPTAPAQADLVKADDDPFGLDITFIEGTPATETVLMCSTGDTCGSSCPSACTTS					LanB elimination domain is fused to PIMT
Yes	Lanthipeptides		Streptomyces subrutilus	WP_069917979.1		WP_069917980.1	LanB			WP_069918017.1	LanC			WP_069917981.1	LanB_elimination			WP_079153891.1	MAQQIQHATTGASEFSLDLRVVEAGAPIASLLRDTDDGCGSTCSNGATACTSLSGDAA
Yes	Lanthipeptides		Frankia casuarinae	ABD12673.1		ABD12672.1	LanB			ABD12671.1	LanC			ABD12669.1	LanB_elimination				LAERPGEDDEYTLDVRVLVAYGPIMGDCPTDDGCGNTCSGNDSSCNSFADDPS
Yes	Lanthipeptides		Catellatospora bangladeshensis	WP_203756721.1		WP_203756723.1	LanB			WP_203756722.1	LanC			WP_203756721.1	LanB_elimination			WP_203756786.1	MQNPTLHDEVDLDLDIQTAATGPVSSVLMSSTDDGCDTVKTGDC					LanB elimination domain is fused to PIMT
Yes	Lanthipeptides		Kribbella catacumbae DSM 19601	WP_020393179.1		WP_020393177.1	LanB			WP_020393176.1	LanC			WP_020393175.1	LanB_elimination			WP_020393178.1	MTQHLQATTAIPDTEFDLDLSIVSSGPVIADLMRNTDDNCGQTCQSACSNSTC
Yes	Lanthipeptides		Streptomyces ipomoeae	WP_141570299.1		WP_141570301.1	LanB			WP_141570300.1	LanC							WP_141570302.1	MTATMLSPITTATTGASAATAVPGAPADPFDVDLTIVTEIGADLLPKACGTGDGCAASCASSCASAV
Yes	Lanthipeptides		Allocatelliglobosispora scoriae	WP_184841266.1		WP_184840286.1	LanB			WP_184840284.1	LanC			WP_184840282.1	LanB_elimination			WP_184840288.1	MEGTVNSSAPTIAADDFDLDVQILEVGPVVPELMRSTDDNCGSTCASACTTCSKK
Yes	Lanthipeptides		Nonomuraea cypriaca	WP_195893902.1		WP_207755506.1	LanB			WP_195893896.1	LanC			WP_195893895.1	LanB_elimination			WP_195893897.1	MSTTTIEQSTGQVNAVTGAEAAFDPFNLDIKLAENTPAANTSLRCGTGDTCGSSCPSACTTS
Yes	Lanthipeptides		Streptomyces pratensis	WP_203183108.1		WP_203183106.1	LanB			WP_203183107.1	LanC			WP_203183108.1	LanB_elimination			WP_203183105.1	MTRIVTKSTTQVQEPTVGGQSDGFDLNVSLLEVSDAAGLTVLTDDGCGSSCGACVTFTD					LanB elimination domain is fused to PIMT
Yes	Lanthipeptides		Streptomyces kebangsaanensis	WP_073947191.1		WP_199880907.1	LanB	WP_199880908.1	LanB	WP_073947192.1	LanC			WP_073947191.1	LanB_elimination			WP_079188957.1	MTAIHTEQPPTAAQPSADTFDEADPFGLDITFIEGTPATETVLMCSTGDNCGSSCPSACTTS					LanB elimination domain is fused to PIMT
Yes	Lanthipeptides		Actinomadura atramentaria DSM 43919	WP_019629699.1		WP_019629697.1	LanB			WP_019629696.1	LanC			WP_019629695.1	LanB_elimination			WP_084693093.1	MDYPTNSTASDTAPSPLRELNLRLVDVGPVASAHATSTDDDCGSGDTGSSACTTTSN
Yes	Lanthipeptides		Catenulispora pinisilvae	WP_194924888.1		WP_194924883.1	LanB			WP_228559961.1	LanC			WP_194924888.1	LanB_elimination			WP_194924882.1	MTASTETIERPAVAASAADSESPFASLDITFLENGPSAALLVASTDDNCGSSCPNACTTSSS					LanB elimination domain is fused to PIMT
Yes	Lanthipeptides		Nocardiopsis sp. NRRL B-16309	WP_053615065.1		WP_231640564.1	LanB			WP_053615068.1	LanC			WP_053615069.1	LanB_elimination			WP_053615066.1	MDTNRGSSMALAEQPAPSFGAVEDDFSLDVRVVVAAHPVGKLMCNTGDGCGNTCQGSASACNSYVSDPV
Yes	Lanthipeptides		Actinosynnema pretiosum subsp. pretiosum	WP_118945654.1		WP_118948228.1	LanB			WP_162945188.1	LanC							WP_118948227.1	MGAANLDAEFDLDLQVSTDALPGISGGCATDDGCDPTCASSCISNA
Yes	Lanthipeptides		Streptomyces sp. CBMA156	WP_188299522.1		WP_188299520.1	LanB			WP_223245003.1	LanC			WP_188299522.1	LanB_elimination			WP_188299519.1	MIPAETKATTAVVGGDEFDLDVRTVETTDAASLQVLTDDGCGSTCGACTTGVH					LanB elimination domain is fused to PIMT
Yes	Lanthipeptides		Streptomyces venezuelae	ALO08209.1		ALO08211.1	LanB			ALO08212.1	LanC			ALO08213.1	LanB_elimination			ALO08210.1	MTSATLAPPPVAPAPSADLDDDFAPLDVKVVIAEHSYGHLMCSTGDGCGTTCATGASACGSFTEDPA
Yes	Lanthipeptides		Streptomyces scabiei	WP_059084014.1		WP_059084051.1	LanB			WP_059084015.1	LanC			WP_059084014.1	LanB_elimination			WP_030750825.1	MTRSTVVPSRTEVRPHIPGASDGFDLDVSLVEIADPAGLVNLTDDNCGSTCGACTTNVA					LanB elimination domain is fused to PIMT
Yes	Lanthipeptides		Nonomuraea antri	WP_173525162.1		WP_173525164.1	LanB			WP_173525163.1	LanC			WP_173525162.1	LanB_elimination			WP_173525165.1	MSTSTIEPNTGRAGAVALEEAAFDPFDLDIKLTENTPAANTWLRCGTGDTCGSSCPSACTTS					LanB elimination domain is fused to PIMT
Yes	Lanthipeptides		Nocardiopsis sp. MT53	WP_220565838.1		WP_220561790.1	LanB			WP_220561789.1	LanC			WP_220565837.1	LanB_elimination			WP_220561791.1	MSLDHHQVDADGFDLDVEVIESAPRLDSLLNLTGDNCGSTCESACSTTCP
Yes	Lanthipeptides		Streptomyces microflavus	WP_032753486.1		WP_032753487.1	LanB			WP_051821671.1	LanC			WP_032753486.1	LanB_elimination			WP_015612045.1	MTRSTVVASRTEVRPRIPGTSDGFDLDVSLVEIADSAGLVNLTDDNCGSTCGACTTNVA					LanB elimination domain is fused to PIMT
Yes	Lanthipeptides		Streptomyces sp. NRRL F-5630	WP_030997903.1		WP_030997906.1	LanB			WP_030997905.1	LanC			WP_030997903.1	LanB_elimination			WP_030997907.1	MTATQSPTPPEQAGLVKADVDPFGLDITFIEGTPATETVLMCSTGDTCGSSCPSACTTS					LanB elimination domain is fused to PIMT
Yes	Lanthipeptides		Streptomyces dengpaensis	AVH55581.1		AVH55577.1	LanB			AVH55578.1	LanC			AVH55579.1	LanB_elimination			AVH55576.1	MTTAVLDHPTAPAVLPVDGLADDDFELDIKVVISESPLTVFMCPTSDGCGNTCENGASACQSSIEDAA
Yes	Lanthipeptides		Nonomuraea rubra	WP_221525481.1		WP_185111498.1	LanB			WP_185112751.1	LanC			WP_221525482.1	LanB_elimination			WP_185111497.1	MPPTATATTPKPVVEDPWDLDMRVVEASIPIPKMLCSTGDGCGSSCSTSACTTNVADPS
Yes	Lanthipeptides		Frankia sp. AvcI1	WP_055748378.1		WP_055748381.1	LanB			WP_055748380.1	LanC			WP_055748379.1	LanB_elimination			WP_095212470.1	MDSSLTDDDYQLDLRLVDAGPASGHATSTDDNCGSGDTESDACSSGSGN
Yes	Lanthipeptides		Actinoplanes couchii	WP_203806405.1		WP_203806409.1	LanB			WP_203806412.1	LanC			WP_203806414.1	LanB_elimination			WP_203806407.1	MLQLTAAPEPEGGTVDDFDLDITFIEAGGTVEHIIKMTEDNCGSTCASACTSC
Yes	Lanthipeptides		Micromonospora pallida	WP_091639518.1		WP_091639510.1	LanB			WP_091639513.1	LanC			WP_218106545.1	LanB_elimination			WP_218106544.1	MSIMTEERTAPLASPVAVDGKKDEFGPDDWELDITFIESGESVDKLIYMTNDGCGKTCQSACSTTCPA
Yes	Lanthipeptides		Streptomyces sp. WAC 01325	WP_126898064.1		WP_126898062.1	LanB			WP_126898061.1	LanC			WP_126898060.1	LanB_elimination			WP_126898063.1	MTIATMAPPPALAGLDDDFAPLDVKVVVAEYPHGKLMCTTGDGCGTTCATGSSACNSFVEDPA
Yes	Lanthipeptides		Kibdelosporangium aridum	WP_037273756.1		WP_185845754.1	LanB			WP_037273758.1	LanC			WP_037273756.1	LanB_elimination			WP_125727655.1	MTAQIDDVAAPITSRESEFDLDVTLLEVVDPAHLINMTDDGCGNTCAGSTCISAA					LanB elimination domain is fused to PIMT
Yes	Lanthipeptides		Streptomyces sp. RPA4-5	WP_168478535.1		WP_168478537.1	LanB			WP_168478538.1	LanC			WP_168478539.1	LanB_elimination			WP_168478536.1	MTSATLAPPAPLADLDDDDFAPLDVKVVIAEHPYGKLMCSTGDGCGSTCATNSSACNSFVEDPA
Yes	Lanthipeptides		Kitasatospora phosalacinea	WP_033252415.1		WP_081973629.1	LanB			WP_033252416.1	LanC			WP_033252415.1	LanB_elimination			WP_081973630.1	MAQSITAQVPATADGEFDLDVTVVETVDAASLQVLTDDGCGSTCGACTTGLH					LanB elimination domain is fused to PIMT
Yes	Lanthipeptides		Micromonospora matsumotoense	WP_091245171.1		WP_091245162.1	LanB			WP_091245166.1	LanC			WP_091245171.1	LanB_elimination			WP_091245159.1	MNSLLAVSNDPFELDVQIVTDGPVAAALLADTDDGCDTVKGSDC					LanB elimination domain is fused to PIMT
Yes	Lanthipeptides		Actinopolyspora erythraea	WP_043577985.1		WP_052428548.1	LanB			WP_043577982.1	LanC			WP_043577979.1	LanB_elimination			WP_043578530.1	MTQALEQTAAPGELDEFTLDISVVEDSLPLAKMSCDTSDGCGGTTCGSACTSQVAQTPY
Yes	Lanthipeptides		Streptomyces peucetius subsp. caesius ATCC 27952	WP_100107619.1		WP_100107620.1	LanB			WP_100111167.1	LanC			WP_100107619.1	LanB_elimination			WP_016825826.1	MTRSTVVPSRTEVRPQIPGASDGFDLDVSLVEIADPAGLVNLTDDNCGSTCGACTTNVA					LanB elimination domain is fused to PIMT
Yes	Lanthipeptides		Streptomyces sp. NRRL F-6131	WP_030310589.1		WP_030310587.1	LanB			WP_030310588.1	LanC			WP_030310589.1	LanB_elimination			WP_078881665.1	MAQQIQVDVPAVPVTADDDFDLDVSIVEVADAASLQVLTDDGCGSTCGACTTGVH					LanB elimination domain is fused to PIMT
Yes	Lanthipeptides		Streptomyces nodosus	WP_221501670.1		WP_170307433.1	LanB			WP_052454294.1	LanC							WP_107070452.1	MAQATATLASKTVEVPLSEDEWDLSTIITTSPMPITEMCDTNDGCAKTCASSCTSS
Yes	Lanthipeptides		Actinopolyspora saharensis	WP_092520695.1		WP_092520698.1	LanB			WP_092520697.1	LanC			WP_092520696.1	LanB_elimination			WP_092522553.1	MEVVLTVSTDSEVTVPGVAEANADVGAEPPAVEDFDLDIRFAESGPIVEELMRPTDDGCGQTCESACMQTCP
Yes	Lanthipeptides		Micromonospora craniellae	WP_117231152.1		WP_117231154.1	LanB			WP_117231155.1	LanC			WP_117231156.1	LanB_elimination			WP_117231153.1	MPTTTLTAPATTGETDTEEDLFDLDISLIESGPVIPELMRSTSDNCGKTCASACTSCKS
Yes	Lanthipeptides		Streptomyces sp. MBT49	WP_200725128.1		WP_200725130.1	LanB			WP_200725129.1	LanC			WP_200725128.1	LanB_elimination			WP_200725131.1	MSPQITHTTQAQPQGATPDGFDLDVTLVEVSDTAGLISLTDDGCGSTCGACTTNVA					LanB elimination domain is fused to PIMT
Yes	Lanthipeptides		Streptomyces sp. CAI-85	WP_175519422.1		WP_175519424.1	LanB			WP_175519425.1	LanC			WP_175519426.1	LanB_elimination			WP_175519423.1	MTSATLTPPPSLDDDDFAPLDVKVVVAEYPHGKLMCTTGDGCGTTCATGSSACNSFVEDPA
Yes	Lanthipeptides		Streptomyces yeochonensis CN732	WP_037913320.1		WP_078901892.1	LanB			WP_078901891.1	LanC			WP_051951565.1	LanB_elimination			WP_037913318.1	MAQQKVTVLKAGTDYSDDDFDLDIETVTAAPVLGALLKDTDDGCGSTCQSACSNSTCIAG
Yes	Lanthipeptides		Lentzea jiangxiensis	SDP80696.1		SDP80681.1	LanB			SDP80696.1	LanC							SDP80660.1	MSSIMLDEPIAADDLFALEHLEFITDVPADAAMNPCTNGTDDGCDPTCASACVTGGV
Yes	Lanthipeptides		Actinomadura sp. LHW63021	WP_111865176.1		WP_111865171.1	LanB			WP_111865168.1	LanC			WP_111865165.1	LanB_elimination			WP_111865174.1	MSIQFGTAPAALPPVTEQAAGFEDWELDVSIVESGPEADKLIRMTDDGCGTTCQSACSPTCP
Yes	Lanthipeptides		Salinispora arenicola CNT859	WP_018825981.1		WP_018909376.1	LanB			WP_018588902.1	LanC			WP_026284554.1	LanB_elimination			WP_018588904.1	MDEYDETFELDVTLVDAGDADGYVSSTDDGCGSGNTGSNACTGK
Yes	Lanthipeptides		Streptomyces microflavus	WP_158706512.1		WP_229887729.1	LanB			WP_032755215.1	LanC			WP_032755214.1	LanB_elimination			WP_032755217.1	MTAIQTEKPATPAQADLMAPDDPFALDITFIEGTPATETVLMCSTGDTCGSSCPSACTTS
Yes	Lanthipeptides		Streptomyces sp. Z423-1	WP_171116583.1		WP_171119015.1	LanB			WP_171116582.1	LanC			WP_171116583.1	LanB_elimination			WP_171116581.1	MTRSTVVPSSTQVSQQTPGTSDGFDLNVSLVEVADPAGLVNLTDDNCGTTCGACTTNVA					LanB elimination domain is fused to PIMT
Yes	Lanthipeptides		Streptomyces sp. NRRL F-5126	WP_030898815.1		WP_030898821.1	LanB			WP_030898824.1	LanC			WP_030898826.1	LanB_elimination			WP_030898818.1	MTSTTLAPPTPPADLDDDFAPLDVKIVIAEHAYGKLMCSTGDGCGSTCATGSSACNSFVEDPA
Yes	Lanthipeptides		Haloactinospora alba	WP_141924145.1		WP_141925241.1	LanB			WP_141924147.1	LanC			WP_141924146.1	LanB_elimination			WP_141924148.1	MRPDDLVVQSDVFDLDVSLVEREDPASLVNMTNDGCGTTCEKDTCISGA
Yes	Lanthipeptides		Streptomyces sp. MNP-20	WP_216678386.1		WP_172387340.1	LanB			WP_172387341.1	LanC							WP_172387339.1	MDATVIAALPLTEDEWALDITVTDAPRVVANEECDTNDGCKSTCDSACAS
Yes	Lanthipeptides		Streptomyces sp. 11-1-2	ASQ94455.1		ASQ94457.1	LanB			ASQ94456.1	LanC							ASQ94458.1	MLHDGSRMRGPRAPLLARCASSIAQHFGGSAMSVQIAESAAPPIGPTTAFSGEDAPPIGPSAAILPFSGEDWELEVSVTDTPRPVASDDCDTSDGCESSCASSCTSD
Yes	Lanthipeptides		Frankia sp. BMG5.30	WP_076844204.1		WP_076844228.1	LanB			WP_076844203.1	LanC			WP_076844201.1	LanB_elimination			WP_175648412.1	MDTSEFRLNIQLVDAGPAPATGSDDCTSDKCGSGETGSDACTTNG
Yes	Lanthipeptides		Amycolatopsis anabasis	WP_158889085.1		WP_158889082.1	LanB			WP_158889114.1	LanC			WP_158889081.1	LanB_elimination			WP_158889083.1	MTQAVMPRPAAEVGDEFALDLRVIEDSLPLAKMSCDTEDNCGNTTCGSACTSQVAQAPF
Yes	Lanthipeptides		Frankia sp. QA3	WP_009737705.1		WP_009737707.1	LanB			WP_009737708.1	LanC			WP_009737709.1	LanB_elimination			WP_009737706.1	MDNENEYELNLRLVDAGPVSGHATSTDDNCGSGDTASDACSGGSGR
Yes	Lanthipeptides		Frankia sp. CeD	WP_152569732.1		WP_035910094.1	LanB			WP_035910095.1	LanC			WP_035910137.1	LanB_elimination			WP_023840439.1	MTPAHTTAPAPLPLAGDYDLDVEIVDGGPVIPELLRSTSDNCGKTCSSACTSCKQN
Yes	Lanthipeptides		Micromonospora lutea	WP_204000590.1		WP_204000596.1	LanB			WP_204000599.1	LanC			WP_204000603.1	LanB_elimination			WP_204000593.1	MNETDDSEFALDVSLVDVGPTATGYATSTNDGCGSGNTGSNACTTKSDGDN
Yes	Lanthipeptides		Lentzea aerocolonigenes	WP_030469989.1		WP_174517899.1	LanB			WP_030469988.1	LanC			WP_030469989.1	LanB_elimination			WP_081902395.1	MTVQMEWSPTTVATPAAGDTTDSEFDLDITLVEVVDPAHLINMTDDGCGHTCEKSTCISAA					LanB elimination domain is fused to PIMT
Yes	Lanthipeptides		Streptomyces sp. SID4912	WP_028443302.1		WP_028443301.1	LanB			WP_028443300.1	LanC			WP_028443299.1	LanB_elimination			WP_012380187.1	MTSATLAPPAPLAGLDDDFAPLDVKVVIAEHAYGKLMCSTGDGCGTTCATGASACGSFTEDPA
Yes	Lanthipeptides		Streptacidiphilus albus	WP_034090887.1		WP_034090886.1	LanB			WP_042438332.1	LanC			WP_081982875.1	LanB_elimination			WP_042438365.1	MTAMLTEHPPTETEDPFALDVRVVVAAHPGGKLMCSTGDGCGTTCATGASACNSSTEEPS
Yes	Lanthipeptides		Streptomyces plicatus	WP_125537281.1		WP_125537283.1	LanB			WP_125537282.1	LanC			WP_125537281.1	LanB_elimination			WP_054100455.1	MNANTIKGQAQSPAATAGGDAFDLDISVLESGDGSATVINLTDDGCKPSCQGSCATNVA	WP_007491158.1	MQIDEFDLDISVLESDDGSATLINLTDDGCGSTCSSPCATNVA	WP_125537284.1	MTPRVTDQGMRTASASASQDPFDLDISVIESGGTVGASIASDGGCGATCGGNACISSGS	LanB elimination domain is fused to PIMT
Yes	Lanthipeptides		Actinomadura montaniterrae	WP_151538275.1		WP_151538274.1	LanB			WP_151538325.1	LanC			WP_151538275.1	LanB_elimination			WP_151538273.1	MAPSMNSPAPLSGPATDSDPFDLDIRIIESGDEFAALINLTDDGCGSSCPSACATNVG					LanB elimination domain is fused to PIMT
Yes	Lanthipeptides		Frankia alni ACN14a	WP_041940440.1		WP_011603854.1	LanB			WP_011603853.1	LanC			WP_011603852.1	LanB_elimination			WP_083866771.1	MDDDYELDLRLVDAGTAASGHATSTDDNCGSGNTRSDACTTKADGS
Yes	Lanthipeptides		Streptomyces sp. S12	WP_205077288.1		WP_205077287.1	LanB											WP_164337305.1	MAPKSTSTTLKAATDFAGTDGSEFDLNIETVTSAAIPGALLNDTGDGCGSTCQSACSNSTCISGG
Yes	Lanthipeptides		Saccharopolyspora antimicrobica	WP_093153560.1		WP_177241997.1	LanB			WP_093153563.1	LanC			WP_093153560.1	LanB_elimination			WP_093153569.1	MTECTKPGNCTIAKEKSVTVQLDHVVAPVVPTTESEFDLDVTLLEVVDPAHLINMTDDGCGHTCEKSTCISSA					LanB elimination domain is fused to PIMT
Yes	Lanthipeptides		Streptomyces sp. RK74B	WP_210917381.1		WP_210917377.1	LanB			WP_210917379.1	LanC							WP_210917375.1	MPIEEWELDTSVTRAPAPIVEACGTGDGCAKSCASSCVSS
Yes	Lanthipeptides		Frankia sp. B2	WP_054565393.1		WP_054564706.1	LanB			WP_054564707.1	LanC			WP_054564708.1	LanB_elimination			WP_083473003.1	MDNPEYELNLRLVDAGPLASGHATSTDDECGSGNTESQACTTTSD
Yes	Lanthipeptides		Rhizocola hellebori	WP_203913788.1		WP_203913790.1	LanB			WP_203913791.1	LanC			WP_203913792.1	LanB_elimination			WP_203913789.1	MDFDLEPDYELDIRLVDAGPMATGYATGTDDGCGSGNTGSSACTGGKV
Yes	Lanthipeptides		Rugosimonospora africana	WP_203919666.1		WP_203919664.1	LanB			WP_203919663.1	LanC			WP_203919662.1	LanB_elimination			WP_203919665.1	MDETEVSEFQLDVTLVDAGPASTGYATNTDDNCGSGNTGSNACTTRCDGSF
Yes	Lanthipeptides		Amycolatopsis cihanbeyliensis	WP_141996422.1		WP_141996418.1	LanB			WP_211358200.1	LanC							WP_141996416.1	MTTALTGEPGGVFDLDVRVETERILSEAVACQTEDGCGHTCQISACVSQL
Yes	Lanthipeptides		Streptomyces aquilus	WP_126272009.1		WP_208870719.1	LanB			WP_126272011.1	LanC			WP_126272012.1	LanB_elimination			WP_126272010.1	MTTAVLELPSTTSPVDSLAEDDFELDIRVVISESPYTVFMCPTSDGCGNTCENGASACQSSIEDAA
Yes	Lanthipeptides		Micromonospora purpureochromogenes	WP_030502735.1		WP_227457387.1	LanB			WP_030502736.1	LanC			WP_030502735.1	LanB_elimination			WP_084213113.1	MSTSTGEQSTAADGGDFDLDVSLLEVADVAGLINLTDDGCGSTCTACTTNVA					LanB elimination domain is fused to PIMT
Yes	Lanthipeptides		Micromonospora inyonensis	WP_091460524.1		WP_218105734.1	LanB			WP_091460520.1	LanC							WP_218105733.1	MSIMTEERTAPLASPVAVDGKKDEFGPDDWELDITFVESGESVDKLIYMTNDGCGKTCQSACSTTCPA
Yes	Lanthipeptides		Streptomyces sp. AC602_WCS936	WP_217247107.1		WP_217247105.1	LanB			WP_217247106.1	LanC							WP_217247104.1	MTTATATATATAPLTTDTLEVPLSDEWVLDTTITRTPTPIVEACGTNDGCAPSCASSCTSS
Yes	Lanthipeptides		Kibdelosporangium persicum	WP_173141600.1		WP_217281582.1	LanB			WP_217281581.1	LanC							WP_173141602.1	MPATTTAPTVDVAAEFDLDLRVITDVDPGVAAPCATDDGCDPTCASSCTSNA
Yes	Lanthipeptides		Salinispora arenicola CNT859	WP_018909420.1		WP_018909419.1	LanB			WP_018808311.1	LanC			WP_230514431.1	LanB_elimination			WP_018794568.1	MSTTIVTAAATAPETGTDDLFDLDISVIESGPVIPELLRSTSDNCGGTCASACTSCKS
Yes	Lanthipeptides		Micromonospora coxensis	WP_088974496.1		WP_197701407.1	LanB			WP_197701408.1	LanC			WP_088974496.1	LanB_elimination			WP_088974495.1	MALTTPEQSTAGSGDEFDLDVSLLEVADLAGLVNLTDDGCGSTCTACTTNVA					LanB elimination domain is fused to PIMT
Yes	Lanthipeptides		Streptomyces sp. NRRL WC-3753	KPC71813.1		KPC72041.1	LanB			KPC71814.1	LanC			KPC71813.1	LanB_elimination			KPC71815.1	MTAIQTERPTAPAQADLVQIGDDPFRLDITFIEGTPATETVLMCSTGDTCGSSCPSACTTS					LanB elimination domain is fused to PIMT
Yes	Lanthipeptides		Micromonospora inaquosa	WP_124772115.1		WP_158630817.1	LanB			WP_124772113.1	LanC			WP_124772112.1	LanB_elimination			WP_123110567.1	MTTQLAPAPTDVDGRPLDEFDLDITFIEAGGTVEHIIKMTQDNCGTTCESACTSC
Yes	Lanthipeptides		Nocardiopsis sp. CNT312	WP_028647933.1		WP_155988956.1	LanB	WP_081748663.1	LanB	WP_081748664.1	LanC			WP_028647933.1	LanB_elimination			WP_081748662.1	MRLAQESQQDTQTHAPSSPFVLDIRLIETSDTTPLINLTDDGCGTTCPSTCVTSVSD					LanB elimination domain is fused to PIMT
Yes	Lanthipeptides		Micromonospora sagamiensis	WP_145821540.1		WP_145821536.1	LanB			WP_145821534.1	LanC			WP_145822267.1	LanB_elimination			WP_145821538.1	METTELEEFDLDITLVDAGPAASGYATNTDDGCGSGNTGSNACTGK
Yes	Lanthipeptides		Streptomyces cellulosae	WP_030661986.1		WP_030661980.1	LanB			WP_030661983.1	LanC			WP_030661986.1	LanB_elimination			WP_030661977.1	MTRSTVVPSSTHVSQQTPRTSDGFDLDVSLVEVADPAGLVNLTDDNCGTTCGACTTNVA					LanB elimination domain is fused to PIMT
Yes	Lanthipeptides		Streptomyces seoulensis	WP_176149173.1		WP_176149175.1	LanB			WP_176149176.1	LanC			WP_176149177.1	LanB_elimination			WP_176149174.1	MTSATLTPPTPLAGLDDDFAPLDVKVVVAEHPYGKLMCSTGDGCGTTCATGASACGSFTEDPA
Yes	Lanthipeptides		Streptomyces zagrosensis	WP_184574000.1		WP_184573999.1	LanB			WP_184573998.1	LanC							WP_184574066.1	MAAPQSAHLRPVEEMGESSSALADAFELDPTGCDTGRLLVWLGGGEEEGDTTGDGCGESPPQGPTTGC
Yes	Lanthipeptides		Streptomyces anthocyanicus	WP_189283451.1		WP_189283453.1	LanB			WP_189283452.1	LanC			WP_189283451.1	LanB_elimination			WP_189283454.1	MEANTIKGQAQSPAATADGDAFDLDISVLESGDGSATVINLTDDGCKPSCKGSCATNVA	WP_189283455.1	MQNDEFDLDISVLESSDDSATLINLTDDGCGSTCSSPCATNVA	WP_189283456.1	MTPRVTDQRVRTASASATQDPFDLDISVIESGGTVGASIASDGGCGSTCGGNACISSGS	LanB elimination domain is fused to PIMT
Yes	Lanthipeptides		Streptomyces griseoloalbus	GGV71407.1		GGV71412.1	LanB			GGV71415.1	LanC			GGV71418.1	LanB_elimination			GGV71409.1	MTSATLAPPAPPTGLDDDFAPLDVKVVIAEHAYGKLMCSTGDGCGTTCATGASACGSFTEDPA
Yes	Lanthipeptides		Salinispora mooreana	WP_018253024.1						WP_018253022.1	LanC			WP_018253021.1	LanB_elimination			WP_018253023.1	MNETVPEFTLDVTLVDAGPAANGYATGTDDNCGSGNTGSNACTTRCDASD
Yes	Lanthipeptides		Streptomyces verrucosisporus	WP_206351723.1		WP_206351739.1	LanB			WP_206351722.1	LanC			WP_206351723.1	LanB_elimination			WP_206351721.1	MTIQLERPAAPAQPDADAVAEADPFNLDITFVEGTPATETVLMCSTGDTCGSSCPSACVTS					LanB elimination domain is fused to PIMT
Yes	Lanthipeptides		Saccharothrix syringae	WP_033434783.1		WP_051766820.1	LanB			WP_051766818.1	LanC							WP_153278955.1	MTTTELHAVDDPFALDVQVITDVPNGAQGACTEGTNDGCDPTCASACVTGGV
Yes	Lanthipeptides		Streptomyces sp. SID4919	WP_099280196.1		WP_099280198.1	LanB			WP_099280199.1	LanC			WP_099280200.1	LanB_elimination			WP_099280197.1	MTNAILAQTEPSMAFDEDDFAPLDVRVVIAEHPYGKLMCSTGDGCGPTCQGGASACNSFVEDSA
Yes	Lanthipeptides		Streptomyces rhizosphaericus	WP_164430975.1		WP_206282371.1	LanB			WP_164430973.1	LanC			WP_164430975.1	LanB_elimination			WP_164430971.1	MTVQLKQPVAPAQPIAVDVVDDDDPFALDITFIENTPATETVLMCSTGDNCGSSCPSACTTS					LanB elimination domain is fused to PIMT
Yes	Lanthipeptides		Frankia sp. AgB1.9	WP_203012981.1		WP_203012983.1	LanB			WP_203012985.1	LanC			WP_203012991.1	LanB_elimination			WP_013428026.1	MTFQPSGGATALLDRPVDEDEFTLDVRVILSARSPLSGDCPTNDGCGETCKDGASACQSVANNVF
Yes	Lanthipeptides		Streptomyces sp. ventii	WP_167931890.1		WP_167931871.1	LanB			WP_167931891.1	LanC			WP_167931892.1	LanB_elimination			WP_167931870.1	MAQQTSSTSGTVLKAGTDFYTNGGDFDLDIETFSSAPVLGALLNDTSDGCTSTCQSACSNSTCVGG
Yes	Lanthipeptides		Streptomyces sp. SID9727	WP_164400681.1		WP_164400713.1	LanB			WP_164400685.1	LanC			WP_164400684.1	LanB_elimination			WP_164247210.1	MTAIQTERPTAPAQADLVKNDDDPFGLDITFIEGTPATETALMCGTGDNCGSSCPSACTTS
Yes	Lanthipeptides		Actinomadura nitritigenes	WP_208268877.1		WP_208268660.1	LanB			WP_208268878.1	LanC			WP_208268661.1	LanB_elimination			WP_208268659.1	MPQTGIAAIPTLAGTPAGDCIEDEFDLDVRVVVAAHPNGKLMCDTGDGCGSTCQGSACNSYIDDPF
Yes	Lanthipeptides		Thermobifida cellulosilytica TB100	WP_068756887.1		WP_083948131.1	LanB			WP_068756308.1	LanC			WP_083948133.1	LanB_elimination			WP_083948129.1	MTVQTPQTAIDGENTQFDLDISIVESGPVINDLMRLTDDGCGTTCESACPAQSGC
Yes	Lanthipeptides		Micromonospora sp. Llam0	WP_123601878.1		WP_123601876.1	LanB			WP_123601875.1	LanC			WP_123601874.1	LanB_elimination			WP_123601877.1	METTEIEEFDLDITLVDAGPATGGYATNTDDNCGSGNTGSNACSGK
Yes	Lanthipeptides		Nonomuraea nitratireducens	QFY14756.1		QFY11517.1	LanB			QFY11516.1	LanC			QFY11515.1	LanB_elimination			QFY11518.1	MSARTGGAATLTPPALEPQDTQDWDADWLADLDVSVVESGVAAEQLIRMTDDGCNSTCGTACVSCGS
Yes	Lanthipeptides		Streptomyces fungicidicus	WP_121546592.1		WP_121546593.1	LanB			WP_121546594.1	LanC			WP_121548485.1	LanB_elimination			WP_012380187.1	MTSATLAPPAPLAGLDDDFAPLDVKVVIAEHAYGKLMCSTGDGCGTTCATGASACGSFTEDPA
Yes	Lanthipeptides		Frankia sp. R43	KPM55191.1		KPM54766.1	LanB			KPM54765.1	LanC			KPM54764.1	LanB_elimination				MTPAHSTAPAPLPLAGDYDLDVEIVDGGPVIPELLRSTSDNCGKTCSSACTSCKQN
Yes	Lanthipeptides		Streptomyces sp. Root369	WP_057608340.1		WP_057608416.1	LanB			WP_057608339.1	LanC			WP_057608340.1	LanB_elimination			WP_057608338.1	MTAVQTERPTAPVQSDLATTDETDPFGLDITFIEGTPATETVLMCSTGDTCGSSCPSACTTS					LanB elimination domain is fused to PIMT
Yes	Lanthipeptides		Herbidospora mongoliensis	WP_066374735.1		WP_083959082.1	LanB			WP_066374733.1	LanC			WP_066374735.1	LanB_elimination			WP_066374732.1	MIGMAAAAPTVLDAPKQQGRLDSAAFELDITVIEQADLGGLVRLTDDGCGSTCTACTTG					LanB elimination domain is fused to PIMT
Yes	Lanthipeptides		Streptomyces sp. T12	WP_145830617.1		WP_145830615.1	LanB			WP_186568753.1	LanC							WP_145830614.1	MLNTLSPFQQPTESDDEGFLVDWELTTTVTTSPVPIVEACGSGDGCKSTCASSCISS
Yes	Lanthipeptides		Streptomyces sp. SM12	WP_103528754.1		WP_181008872.1	LanB			WP_103528756.1	LanC							WP_103502109.1	MTQPLEAPVKEMADAFDLELQQHPIGELSAWPGGGEDGEEGDTTGDGCGESPPQGPTTGC
Yes	Lanthipeptides		Streptomyces sp. SID4948	WP_093735672.1		WP_093735665.1	LanB			WP_093735671.1	LanC			WP_093735664.1	LanB_elimination			WP_093735666.1	MDQSTTATDFDLDVTFAEKGTAISELMNTTSDNCGSTNESACAGCITD
Yes	Lanthipeptides		Frankia sp. BMG5.30	ONH34159.1		ONH34158.1	LanB			ONH34157.1	LanC			ONH34156.1	LanB_elimination				MDTSEFRLNIQLVDAGPAPATGSDDCTSDKCGSGETGSDACTTNG
Yes	Lanthipeptides		Streptomyces phaeolivaceus	WP_152168747.1		WP_152168748.1	LanB			WP_152168749.1	LanC			WP_152168750.1	LanB_elimination			WP_107446631.1	MTTAVLHSVPAPVGLPVDALADDDFELDIRVVISESPLTVFMCPTSDGCGNTCVNGASACQSSIEDAA
Yes	Lanthipeptides		Streptomyces sp. F-3	WP_079129488.1		WP_079129480.1	LanB			WP_067388354.1	LanC			WP_067388351.1	LanB_elimination			WP_067388356.1	MVQQHTTLKAATDFGADADFDLDITTISSAPVLGSLLNDTSDNCGSTCQSACSNSTCIGG
Yes	Lanthipeptides		Streptomyces scabiei	KFF98029.1		KFF98027.1	LanB			KFF98026.1	LanC			KFF98025.1	LanB_elimination			KFF98028.1	MTVQLEHVATPPAINETAPGLDPFDLDITIVEGGPNSDHLIRLTDDGCGSTCASACTSCS
Yes	Lanthipeptides		Micromonospora nigra	WP_091082788.1		WP_091082793.1	LanB			WP_091082795.1	LanC			WP_091082798.1	LanB_elimination			WP_091082791.1	MNETEASEFALDVSLVDAGPSAGGYATATDDGCGSGNTGSNACTTKCDGGN
Yes	Lanthipeptides		Streptomyces sp. NRRL B-24051	WP_030881869.1		WP_030881867.1	LanB			WP_030881868.1	LanC			WP_030881869.1	LanB_elimination			WP_028444064.1	MTRIVTKSTTQVQEPTAGGQSDGFDLNVSLLEVSDAAGLTVLTDDGCGSSCGACVTFTD					LanB elimination domain is fused to PIMT
Yes	Lanthipeptides		Streptomyces lydicamycinicus	WP_042154491.1		WP_042154494.1	LanB			WP_042154493.1	LanC			WP_042154491.1	LanB_elimination			WP_078885829.1	MKVEMKDEFDLDVSVLESGVDDGRLIVLTDDGCGSSCPSACATKVA	WP_107070700.1	MLSTLEGQPESTGAVAQDPFDLDITVLDAGKTTIELAASDGGCGSTCGTSCVSNAA			LanB elimination domain is fused to PIMT
Yes	Lanthipeptides		Frankia sp. Cc1.17	OHV28060.1		OHV28057.1	LanB			OHV28058.1	LanC			OHV28061.1	LanB_elimination				MTPAQPTAPAPLPLAGDYDLDVEIXEGGPVIPELLRSTSDNCGKTCASACTSCKQD
Yes	Lanthipeptides		Actinomadura bangladeshensis	WP_203597278.1		WP_203597276.1	LanB			WP_203597277.1	LanC			WP_203597278.1	LanB_elimination			WP_203597281.1	MEPLPSAGQTAYGDPFDLDIRILESGDAAASLINLTDDNCGSSCPKACATNVG					LanB elimination domain is fused to PIMT
Yes	Lanthipeptides		Streptomyces olivaceus	WP_224353737.1		WP_224353735.1	LanB			WP_224353736.1	LanC							WP_224353734.1	MTATMLSPITTATTGASVATTVPGAPADPFDVDLAIVTEIGADLLPKACGTGDGCAASCASSCASAV
Yes	Lanthipeptides		Streptomyces sp. OF8	WP_143649020.1		WP_181356479.1	LanB											WP_143649021.1	MTLPLAPPPQELADAFDLDLQQRSIGELTVWLSDGDEEEDAGDTTGDGCGESPPQGPTTGC
Yes	Lanthipeptides		Micromonospora sp. D93	WP_210817501.1		WP_210817566.1	LanB			WP_210817565.1	LanC			WP_210817501.1	LanB_elimination			WP_124774359.1	MNDLLAVNDDPFQLDVQIVTEGPVAAALLADTDDGCDTVKGSDC					LanB elimination domain is fused to PIMT
Yes	Lanthipeptides		Pilimelia terevasa	WP_189112265.1		WP_189112263.1	LanB			WP_189112262.1	LanC			WP_189112261.1	LanB_elimination			WP_189112264.1	MINLKHEGLVASDFELDINVVNGAPFVAALMRDTSDNCGSTCPSACASGGGKVG
Yes	Lanthipeptides		Streptomyces sp. CBMA29	WP_223186741.1		WP_223186739.1	LanB			WP_223186740.1	LanC							WP_188281634.1	MSTATEIKPVNATVNTTTTTPDEWQLDIAITDSPTVVPTDCGTGDGCGSTCASACAS
Yes	Lanthipeptides		Sinosporangium siamense	GII91356.1		GII91354.1	LanB			GII91353.1	LanC			GII91352.1	LanB_elimination			GII91355.1	MALAGVSTMIVTPVGVDQNAETDFALDLTFVTDGPVVAELMNSTSDGCTSTGASACVTCVIS
Yes	Lanthipeptides		Streptomyces inusitatus	WP_190122383.1		WP_229868957.1	LanB			WP_190122384.1	LanC			WP_190122383.1	LanB_elimination			WP_190122385.1	MTRNIVIPSLTQVRPRTPEASDSFDLDVSLVEIADPAGLVNLTDDNCGTTCGACTTNVA					LanB elimination domain is fused to PIMT
Yes	Lanthipeptides		Streptomyces albus	WP_164439132.1		WP_164439136.1	LanB			WP_030408387.1	LanC			WP_164439135.1	LanB_elimination			WP_030408389.1	MSVQSEEAVATVPAAAEEQERAVDGWDLDVSIVESGPEADRLIQMTDDGCGQTCESACSATCP
Yes	Lanthipeptides		Frankia sp. CcI49	WP_076832282.1		WP_076832573.1	LanB			WP_076832285.1	LanC							WP_076832289.1	MTLGGSASAVLERTEATPLGLLDEFQLDVQVTVEAAPGYTIRACDTSDTCGSTCASACASD
Yes	Lanthipeptides		Streptomyces sp. BH-SS-21	WP_210889076.1		WP_210889080.1	LanB			WP_210889082.1	LanC			WP_210889086.1	LanB_elimination			WP_210889078.1	MTVQLERPAIPAQPVAEVPEFADFDLDITIVEGGPSSDQLIRMTDDGCNSTCATACTSCPA
Yes	Lanthipeptides		Frankia sp. CcI6	ETA03085.1		ETA03083.1	LanB			ETA03082.1	LanC			ETA03081.1	LanB_elimination			ETA03084.1	MTPAHTTAPAPLPLAGDYDLDVEIVDGGPVIPELLRSTSDNCGKTCSSACTSCKQN
Yes	Lanthipeptides		Verrucosispora sp. ts21	WP_102660013.1		WP_102660017.1	LanB			WP_102660016.1	LanC			WP_102660015.1	LanB_elimination			WP_102660018.1	MDNLLAVSGDPFELDVEIVTEGPVAAALLADTDDGCDTVRGSDC
Yes	Lanthipeptides		Streptomyces sp. YIM 98790	WP_165985162.1		WP_207957554.1	LanB			WP_207957556.1	LanC			WP_165985162.1	LanB_elimination			WP_093840813.1	MSNVPVQNGISPSSPSGDGFDLDVALLEVGDVAGLTNLTDDNCGTTCGACTTNVA					LanB elimination domain is fused to PIMT
Yes	Lanthipeptides		Streptomyces cyaneus	WP_128430930.1		WP_128430928.1	LanB			WP_128430929.1	LanC			WP_128430930.1	LanB_elimination			WP_128430927.1	MTRSTDVPGRTEVRPQIPGASDGFDLDVSLVEIADPAGLVNLTDDNCGSTCGACTTNVA					LanB elimination domain is fused to PIMT
Yes	Lanthipeptides		Streptomyces paucisporeus	WP_073494661.1		WP_073495347.1	LanB			WP_073494663.1	LanC			WP_073494661.1	LanB_elimination			WP_073494665.1	MEERSVTNPNTAPAAPAVFGDDFDLDVRTVEVADGGSLVNITGDNCGSTCGACTTGVH					LanB elimination domain is fused to PIMT
Yes	Lanthipeptides		Streptomyces xinghaiensis	WP_043462365.1						WP_176743604.1	LanC			WP_043462365.1	LanB_elimination			WP_078649233.1	MNNITQQMNAEDGGASAGVFDLDVSLVEVADPAGLVNITNDGCGSTCGACTTGVH					LanB elimination domain is fused to PIMT
Yes	Lanthipeptides		Streptosporangium canum	WP_093891999.1		WP_218158969.1	LanB			WP_093892000.1	LanC			WP_093891999.1	LanB_elimination			WP_143121300.1	MSTLTPEETATVDTGETFDPFALNIEFIENTPAADTVLMCSTGDNCGTSCPSACTTS					LanB elimination domain is fused to PIMT
Yes	Lanthipeptides		Frankia coriariae	KLL10600.1		KLL10589.1	LanB			KLL10588.1	LanC			KLL10587.1	LanB_elimination				MDTSEFRLNIQLVDAGPAPATGSDDCTSDKCGSGETGSDACTTNG
Yes	Lanthipeptides		Candidatus Frankia datiscae	WP_131768767.1		WP_206445429.1	LanB	WP_206445430.1	LanB	WP_206445427.1	LanC			WP_206445428.1	LanB_elimination			WP_131768770.1	MSATALLPTTAGTVEDAFDLDVQVITDVPPGHPLAGCKGNTDDGCNPTCASACVTGGV
Yes	Lanthipeptides		Streptomyces bomunensis	WP_209337915.1		WP_209337941.1	LanB			WP_209337916.1	LanC			WP_209337915.1	LanB_elimination			WP_209337917.1	MTAIQAEKPAEQAQANLAKTDEDPFGLDITFIEGTPATETVLMCSTGDTCGSSCPSACTTS					LanB elimination domain is fused to PIMT
Yes	Lanthipeptides		Streptomyces virginiae	WP_033224080.1		WP_078909531.1	LanB			WP_033224079.1	LanC			WP_033224080.1	LanB_elimination			WP_078909526.1	MATNPNPGMTQAQPKARAKDPFHLDVELLEVGDAGALKTLTDDNCGSTCGACTTGVH					LanB elimination domain is fused to PIMT
Yes	Lanthipeptides		Murinocardiopsis flavida	WP_106584164.1		WP_106584162.1	LanB			WP_106584161.1	LanC			WP_106584159.1	LanB_elimination			WP_106584163.1	MDPKEKEYELNLRLVDVGPAAGGFATSTDDGCGSGNTGSDACTGDGS
Yes	Lanthipeptides		Streptomyces albus subsp. albus	WP_030546679.1		WP_030546674.1	LanB			WP_030546672.1	LanC			WP_030546670.1	LanB_elimination			WP_030546676.1	MTMQLEGPVASAQPAVELRESDDFDLDVTIAEGGPAADQLIRLTNDGCNSTCATACVSCP
Yes	Lanthipeptides		Streptomyces sp. NRRL F-5065	WP_158786504.1		WP_030422119.1	LanB			WP_030422118.1	LanC			WP_030422117.1	LanB_elimination			WP_030422121.1	MTAIQAERPTAPAQANLVKADDDPFGLDITFIEGTPATETVLMCSTGDNCGSSCPSACTTS
Yes	Lanthipeptides		Nonomuraea sp. H16431	WP_214324752.1		WP_214324754.1	LanB			WP_214324753.1	LanC			WP_214324752.1	LanB_elimination			WP_214324755.1	MATPTIGQTAKASAERGVDPFELDITFIENTPAADTVLMCSTGDNCGTSCPSACTTS					LanB elimination domain is fused to PIMT
Yes	Lanthipeptides		Streptomyces sp. For3	WP_109879035.1		WP_109879033.1	LanB			WP_109879032.1	LanC			WP_109879031.1	LanB_elimination			WP_109879034.1	MTVQMERPLTPAQSVVTPKSSGETADWELDITIVEGGPAADQLIRLTGDGCNSTCATACTSCP
Yes	Lanthipeptides		Streptomyces tsukubensis	WP_077972415.1		WP_227025187.1	LanB			WP_077972413.1	LanC			WP_227025188.1	LanB_elimination			WP_032790305.1	MAPQITKSLPQTGTPFSAESGSDFDLNIETVSALPVVGALLNDTGDGCTSTCQSACSNSTCG
Yes	Lanthipeptides		Frankia sp. AvcI1	WP_095213119.1		WP_055752715.1	LanB			WP_055752716.1	LanC			WP_055752717.1	LanB_elimination			WP_095213120.1	MGDEYELNLRLVDAGSVASGHATXTDDECGSXNTESQACTTTSD
Yes	Lanthipeptides		Amycolatopsis sp. CFH S0740	WP_134666148.1		WP_134666146.1	LanB			WP_167756514.1	LanC							WP_167756515.1	MTAALMEAPQVFELDVQVETDRVRPEAMACQTDDGCGSTCEISACHSQK
Yes	Lanthipeptides		Kibdelosporangium phytohabitans	WP_054290085.1		WP_054290083.1	LanB			WP_054290084.1	LanC							WP_218921997.1	MSAPTIDTVADSDFDLDLRITTTVTPGVASACDTSDGCDPTCASSCISTV
Yes	Lanthipeptides		Streptomyces sp. A244	WP_107454370.1		WP_107454507.1	LanB			WP_107454371.1	LanC			WP_107454370.1	LanB_elimination			WP_107454372.1	MTAIQAERPAAPAQADLVKTDDDPFGLDITFIEGTPATETALMCSTGDTCGSSCPSACTTS					LanB elimination domain is fused to PIMT
Yes	Lanthipeptides		Kutzneria sp. 744	WP_052396871.1		WP_198047690.1	LanB			WP_043727675.1	LanC			WP_084580892.1	LanB_elimination	WP_198047918.1	LanB_elimination	WP_084580895.1	MTLQHTQTPAVAGMEFDLDVSIVASGPVVADLMRNTDDNCGQTCQSACSNSTCG
Yes	Lanthipeptides		Streptomyces sp. XY413	WP_078990775.1		WP_053712995.1	LanB			WP_053712994.1	LanC			WP_053712993.1	LanB_elimination			WP_053687182.1	MTVQVEQTAASKAPATEPYDASFELDVTIVEGGVAADQLIQLTGDGCGSTCATACVSCP
Yes	Lanthipeptides		Streptomyces sp. SLBN-118	WP_142215144.1		WP_142215146.1	LanB			WP_142215147.1	LanC			WP_142215148.1	LanB_elimination			WP_142215145.1	MTVQLERPVAPAQLAGEDQQAPGLADFDLDITIVEGGPAADQLIRLTSDGCNSTCATACVSCP
Yes	Lanthipeptides		Streptomyces sp. RK75	WP_210955314.1		WP_210955316.1	LanB			WP_210955317.1	LanC			WP_210955318.1	LanB_elimination			WP_210955315.1	MSPTAALAERPHVVDEDDFAPLDVKVVVATHPIGKLMCSTGDGCGSTCSGGSSACSSFIEDPA
Yes	Lanthipeptides		Streptomyces sp. ADI98-10	WP_124264806.1		WP_124265498.1	LanB			WP_124264807.1	LanC			WP_124264806.1	LanB_elimination			WP_124264808.1	MTATQAERPTVPAQAALVQSDDDPFGLDITFIEGTPATETVLMCGTGDNCGSSCPSACTTS					LanB elimination domain is fused to PIMT
Yes	Lanthipeptides		Streptomyces sp. SID8378	WP_088575407.1		WP_202467038.1	LanB			WP_202467039.1	LanC			WP_088575407.1	LanB_elimination			WP_088575405.1	MTRTIAKSTTQVQEPAASGQSDGFDLNVSLLEVSDAAGLTVLTDDNCGSSCGACVTFTD					LanB elimination domain is fused to PIMT
Yes	Lanthipeptides		Streptomyces phaeofaciens	WP_189716994.1		WP_189716993.1	LanB			WP_189716992.1	LanC			WP_189716991.1	LanB_elimination			WP_093549423.1	MTILALNPPSATPTKVLDDDFAPLDVKIVIAEHGYGHLMCSTGDGCGTTCATGASACGSFTEDPA
Yes	Lanthipeptides		Streptomyces sp. WAC08401	WP_127433438.1		WP_127433436.1	LanB			WP_127433437.1	LanC			WP_127433438.1	LanB_elimination			WP_054100455.1	MNANTIKGQAQSPAATAGGDAFDLDISVLESGDGSATVINLTDDGCKPSCQGSCATNVA	WP_011031314.1	MQNDEFDLDISVLESDDGSATLINLTDDGCGSTCSSPCATNVA	WP_007491159.1	MTPRVTDQGMRTASASAAQDPFDLDISVIESGGTVGASIASDGGCGSTCGGNACISSGS	LanB elimination domain is fused to PIMT
Yes	Lanthipeptides		Streptomyces anthocyanicus	WP_189285432.1		WP_189285430.1	LanB			WP_189285431.1	LanC							WP_189285448.1	MPTYQPAPTTTAIVESVPVPVPAEEWELDTTVTRAPTPIVEACGTGDGCAKTCASSCASS
Yes	Lanthipeptides		Micromonospora echinospora	WP_197701784.1		WP_088981542.1	LanB			WP_088981543.1	LanC			WP_197701785.1	LanB_elimination			WP_197701744.1	MSIMTEERTVPLASPVAVDGKKDEFGPDDWELDITFIESGESVDKLIYMTNDGCGKTCQSACSTTCPA
Yes	Lanthipeptides		Streptomyces sp. XY593	WP_078963552.1		WP_078963550.1	LanB			WP_053684430.1	LanC			WP_053684428.1	LanB_elimination			WP_053684432.1	MAQQNTRTLPQTATPFTAEPGSDFDLNIETVSALPVVGSLLNDTGDGCGQTCQSACSNSTCIG
Yes	Lanthipeptides		Streptomyces monomycini	WP_030021737.1		WP_030021736.1	LanB			WP_030021735.1	LanC			WP_030021734.1	LanB_elimination			WP_208870183.1	MQSEEAVATVPAAAEVQEGSVEGWDLDVSIVESGPEADRLIQMTDDGCGETCESACSTTCP
Yes	Lanthipeptides		Catellatospora citrea	RKE10550.1		RKE10548.1	LanB			RKE10547.1	LanC			RKE10546.1	LanB_elimination			RKE10549.1	MDTDEEFVLDVTLVDAGPGASGYATSTDDGCGSGNTGSTACSGK
Yes	Lanthipeptides		Actinobacteria bacterium OV320	KPI25030.1		KPI25026.1	LanB			KPI25027.1	LanC			KPI25028.1	LanB_elimination			KPI25025.1	MTTAVLDHPTAPTALPADGLADDDFELDIKVVISESPLTVFMCPTSDGCGNTCENGASACQSSIEDAA
Yes	Lanthipeptides		Stackebrandtia albiflava	WP_147143819.1		WP_147143814.1	LanB			WP_147143811.1	LanC			WP_158645719.1	LanB_elimination			WP_147143817.1	MSDTMLADLQPSISFDDDFTLNLTVVESLEPIAQLRCDTSDGCGSTCATSACNSATNNPF
Yes	Lanthipeptides		Streptomyces sp. b94	WP_210961670.1		WP_210961695.1	LanB			WP_210961669.1	LanC			WP_210961670.1	LanB_elimination			WP_210961668.1	MTAMQTERPTAPAQPDLATTDETDPFGLDITFIEGTPATETVLMCSTGDTCGSSCPSACTTS					LanB elimination domain is fused to PIMT
Yes	Lanthipeptides		Streptomyces sp. SID4919	WP_099281099.1		WP_099281172.1	LanB			WP_099281173.1	LanC							WP_187337516.1	MPDLGYSHGVTALAEPPMAEEFDDFTLDVRVVVTTRPHGGPDNCPTDDGCGNTCQNGASACDSFIDDPV
Yes	Lanthipeptides		Thermobifida halotolerans	WP_119268117.1		WP_068693834.1	LanB			WP_068693832.1	LanC							WP_119268116.1	MSIAVTAGPSTTEDPFALDVQIVTDIPPGDPMFACGDGTNDGCDPSCASACLTGGV
Yes	Lanthipeptides		Streptomyces sp. ST5x	WP_105866860.1		WP_181160273.1	LanB			WP_105866859.1	LanC			WP_105866860.1	LanB_elimination			WP_105866858.1	MTRTITKGTTQVQDPTAGGQSDGFELNVSLLEVSDAAALTVLTDDNCGSSCGACVTFTD					LanB elimination domain is fused to PIMT
Yes	Lanthipeptides		Glycomyces harbinensis	SDD87061.1		SDD87008.1	LanB			SDD86991.1	LanC			SDD86964.1	LanB_elimination			SDD87037.1	MSTQTQPPIVEADDDAFELDIQFIESGDLQTILYDTGDNCGQTCQSACNSCP
Yes	Lanthipeptides		Micromonospora tulbaghiae	WP_120569129.1		WP_120569131.1	LanB			WP_120569130.1	LanC			WP_120569129.1	LanB_elimination			WP_073827131.1	MENLLAVSGEPFQLDVEIVTEGPVAAALLGDTDDGCDTVRGGDC					LanB elimination domain is fused to PIMT
Yes	Lanthipeptides		Streptomyces sp. CS131	WP_109180466.1		WP_204163211.1	LanB			WP_109180465.1	LanC			WP_109180466.1	LanB_elimination			WP_109180464.1	MTRIVTKSTTQVQESTAGGQSDGFDLNVSLLEVSDAAGLTVLTDDGCGSSCGACVTFTD					LanB elimination domain is fused to PIMT
Yes	Lanthipeptides		Streptomyces rimosus subsp. paromomycinus	WP_125052927.1															VATSPAAAEGQERTVEDWDLDVSPRRPTDHHPRPYPERTTRRGDHPGH
Yes	Lanthipeptides		Streptomyces sp. YIM 98790	WP_165989013.1		WP_165989011.1	LanB			WP_207958136.1	LanC			WP_165989007.1	LanB_elimination			WP_093838414.1	MAAARGNTGAAEEDFELDIAFVEKAPVIPALLNDTDDNCTSTCQSACSNSTCIGG
Yes	Lanthipeptides		Streptomyces guanduensis	WP_093783114.1		WP_107408839.1	LanB	WP_107408840.1	LanB	WP_093783111.1	LanC			WP_093783287.1	LanB_elimination			WP_093783113.1	MAQQSTGTVLKAATDYRTDEDFDLDIETVSAAPVLGSLLNDTSDNCTSTCASACSNSTCIGG
Yes	Lanthipeptides		Amycolatopsis halophila YIM 93223	WP_084037129.1		WP_034271186.1	LanB			WP_034271188.1	LanC			WP_051399819.1	LanB_elimination			WP_084037131.1	MDQVAESAVDSEFDLDVSIVESGPVLDELMRLTDDGCGHTCQSACPNSGC
Yes	Lanthipeptides		Streptomyces sp. SID12501	WP_203730704.1		WP_164316026.1	LanB			WP_203730768.1	LanC			WP_203730770.1	LanB_elimination			WP_164315938.1	MAQQGNTALKAATDFTTAADTDFDLNIETIASAPVVPGLLNDTGDGCGATCQSACSNSTCIGG
Yes	Lanthipeptides		Asanoa ishikariensis	WP_090804140.1		WP_090803738.1	LanB			WP_090804137.1	LanC			WP_090804140.1	LanB_elimination			WP_090803735.1	MNDHLDVDGDPFELDVQIVTEGPVTAALLSSTDDGCDTVKGSDC					LanB elimination domain is fused to PIMT
Yes	Lanthipeptides		Frankia sp. Cc1.17	OHV31594.1		OHV31596.1	LanB			OHV31595.1	LanC			OHV31594.1	LanB_elimination				MDEYELNIDLVDAGPASGHATSTDDNCGSGNTGSDACSG		MDEYELNIDLVDAGPVSGHASNTBDSCGTTGSDSCAGG			LanB elimination domain is fused to PIMT
Yes	Lanthipeptides		Streptomyces purpurascens	WP_189722326.1		WP_229872812.1	LanB			WP_189722325.1	LanC			WP_189722326.1	LanB_elimination			WP_107454372.1	MTAIQAERPAAPAQADLVKTDDDPFGLDITFIEGTPATETALMCSTGDTCGSSCPSACTTS					LanB elimination domain is fused to PIMT
Yes	Lanthipeptides		Streptomyces ipomoeae 91-03	WP_009329291.1														WP_009329233.1	MAPHNPTTTTKAATDYSSSTTAGSDFDLNIETIASAPVIGSLLNDTSDNCTS
Yes	Lanthipeptides		Labedaea rhizosphaerae	WP_133849334.1		WP_133849336.1	LanB			WP_133850207.1	LanC			WP_133849337.1	LanB_elimination			WP_133849335.1	MTLAVTPLPNEHAPGERSAVDENELTLDLRVITDSLPMAKMACSTSDNCGGSTCGSACTSHVTQPL
Yes	Lanthipeptides		Streptomyces sp. ISL-22	WP_215158051.1		WP_215158086.1	LanB			WP_215158053.1	LanC			WP_215158051.1	LanB_elimination			WP_215158055.1	MTRSTVVPSTHVSQQTPGASDGFDLDVSLVEIADPAGLVNLTDDNCGTTCGACTTNVA					LanB elimination domain is fused to PIMT
Yes	Lanthipeptides		Micromonospora sp. KC606	WP_132180747.1		WP_132180751.1	LanB			WP_132180753.1	LanC			WP_132180755.1	LanB_elimination			WP_132180749.1	MNETDASEFALDVSLVDAGPTAGGYATATDDGCGSGNTGSNACTTKCDGGN
Yes	Lanthipeptides		Streptomyces sp. Z423-1	WP_171109630.1		WP_171109628.1	LanB			WP_171109629.1	LanC							WP_171109627.1	MTATMLSPITTATTAASAATAAPEAPADPFDIDLTIVTEIGADLLPKACGTGDGCAPSCASSCASAV
Yes	Lanthipeptides		Streptomyces canus 299MFChir4.1	WP_028808677.1		WP_020123798.1	LanB			WP_028808676.1	LanC			WP_020123795.1	LanB_elimination			WP_020123799.1	MTVQVERPAIAEQPAAEAEEFADFALDISIVEGGPSADQLIRMTDDGCNSTCATACTSCP
Yes	Lanthipeptides		Haloactinospora alba	WP_141926296.1		WP_211352001.1	LanB			WP_141926220.1	LanC			WP_141926221.1	LanB_elimination			WP_141926218.1	MTIHADMVAATAPLADAEFELDVSIAESGPVVAALLQNTEDNCGQTCESACPATGC
Yes	Lanthipeptides		Frankia sp. CgIM4	WP_070132380.1		WP_070132382.1	LanB			WP_070132384.1	LanC			WP_070132385.1	LanB_elimination			WP_023841893.1	MSIQLDDPVLAVPPQAGRDQEEDFTTWDLDISIVESGPAADRLIRMTDDGCGTTCETACSTTCP
Yes	Lanthipeptides		Streptomyces marianii	WP_138055385.1		WP_138055383.1	LanB			WP_138055384.1	LanC			WP_138055385.1	LanB_elimination			WP_138055382.1	MSPQLTHTTQVKPQGSGTTSDGFDLDVTLVEVSDTAGLISLTDDGCGETCGACTTNVA					LanB elimination domain is fused to PIMT
Yes	Lanthipeptides		Streptomyces ipomoeae	WP_141585592.1		WP_141596515.1	LanB			WP_009319710.1	LanC			WP_078614012.1	LanB_elimination			WP_009334870.1	MAPRITGTTLKAGTDFAAGGGSDFDLSIETVASAPVVGALLNDTGDGCGQTCESACSNSTCE
Yes	Lanthipeptides		Streptomyces sp. NRRL F-5053	WP_030891298.1		WP_030891301.1	LanB			WP_030891303.1	LanC			WP_030891305.1	LanB_elimination			WP_199918947.1	MQSEEAVATVPAAAEGQEGAVDGWDLDVSIVESGPEADRLIQMTDDGCGQTCESACQSTCP
Yes	Lanthipeptides		Streptomyces sp. 11-1-2	WP_162952835.1		WP_119983841.1	LanB			WP_119983842.1	LanC							WP_078646996.1	MAPPTPQAQPTRKLAELPEELADAFDLDPTQEDIGRLGGWLGGDEDDEGDTTGDGCGESPPQGPTTGC
Yes	Lanthipeptides		Streptomyces sp. TRM68367	WP_223125960.1		WP_187827810.1	LanB											WP_187827805.1	MAPQSTSTTLKAATDFGSAAGSDFDLNIETVASAPVIGSLLNDTSDNCTSTCESACSNSTCIGG
Yes	Lanthipeptides		Asanoa hainanensis	WP_089255672.1		WP_089255670.1	LanB			WP_089255671.1	LanC			WP_089255672.1	LanB_elimination			WP_089255669.1	MNDYLDDVSDPFELDVQIVTEGPATAALLSSTDDGCDTVKGSDC					LanB elimination domain is fused to PIMT
Yes	Lanthipeptides		Streptomyces sp. PIP175	WP_181785478.1		WP_181785480.1	LanB			WP_220188453.1	LanC			WP_181785482.1	LanB_elimination			WP_181785479.1	MTVHIKRPLAPAQPQDALTSSVETADWELDVTIVEGGPAADQLIRLTNDGCNSTCATACVSCP
[truncated: 3,832 more rows]

## Sheet: Chemical shift values (SsfA)
Chain	Subchain	Residue	N	H	CO	CA	CB	SsfA(B)	SsfA(BM)
A		N67	x	x	175.295	53.194	38.876	o	o		* Multiple signals were observed; chemical shift value cannot be clearly determined
[truncated: 79 more rows]

## Sheet: Chemical shift values (FcaA)
FcaA(M)19-26
[truncated: 29 more rows]

## Sheet: Figure 2
Figure 2b	Observed	Calculated	Difference
[truncated: 14 more rows]

[truncated: 11 more sheets: Figure 4, Figure 5, Supplementary Figure S1, Supplementary Figure S2, Supplementary Figure S3, Supplementary Figure S4, Supplementary Figure S16, Supplementary Figure S17, Synthesized genes, Plasmids, Primers]
